# Supplementary material for: The invasion pore induced by Toxoplasma gondii
Source: EMBO Rep. 2025 Sep 19;26(20):5009–26. doi: 10.1038/s44319-025-00565-8 (PMC12549902; doi:10.1038/s44319-025-00565-8)
Supplement: Supplementary file 2 — Source data Fig. 1 [file 44319_2025_565_MOESM2_ESM.zip]

Archive with 13 entries (9 files):
- Figure 1/
- Figure 1/.DS_Store
- Figure 1/Figure 1a/
- Figure 1/Figure 1a/Figure 1 A.jpg
- Figure 1/Figure 1a/Figure 1A original movie.avi
- Figure 1/Figure 1a/P1.jpg
- Figure 1/Figure 1a/P2.jpg
- Figure 1/Figure 1a/P3.jpg
- Figure 1/Figure 1a/P4.jpg
- Figure 1/Figure 1b/
- Figure 1/Figure 1b/Figure 1b.xlsx
- Figure 1/Figure 1c/
- Figure 1/Figure 1c/Figure 1c.xlsx
