# Supplementary material for: The invasion pore induced by Toxoplasma gondii
Source: EMBO Rep. 2025 Sep 19;26(20):5009–26. doi: 10.1038/s44319-025-00565-8 (PMC12549902; doi:10.1038/s44319-025-00565-8)
Supplement: Supplementary file 2 — Source data Fig. 1 [file 44319_2025_565_MOESM2_ESM.zip › Figure 1/Figure 1b/Figure 1b.xlsx]

## Sheet: Figure 1b
Time (s)	G (nS)
240	2.03061
240	2.00918
240	1.98777
240	2.00204
240	1.97757
240	2.00408
240.001	2.00408
240.001	1.96328
240.001	1.94699
240.001	2.06932
240.001	1.94289
240.001	2.0051
240.001	1.97858
240.001	2.00713
240.001	2.02345
240.001	2.02345
240.002	2.06017
240.002	1.95408
240.002	2.07951
240.002	1.97248
240.002	2.03364
240.002	1.98777
240.002	2.01325
240.002	2.04893
240.002	1.99286
240.002	2.04279
240.003	1.97657
240.003	1.97858
240.003	1.99286
240.003	2.00306
240.003	2.00815
240.003	1.97757
240.003	2.04789
240.003	2.00408
240.003	2.01428
240.004	1.97147
240.004	2.02854
240.004	2.00815
240.004	2.04893
240.004	1.96738
240.004	2.05403
240.004	2.04383
240.004	2.00918
240.004	2.03364
240.004	2.06527
240.005	2.07143
240.005	2.05912
240.005	2.11519
240.005	2.06932
240.005	2.07037
240.005	2.11009
240.005	2.07441
240.005	2.02854
240.005	2.12029
240.005	2.10607
240.006	2.11009
240.006	2.0948
240.006	2.0948
240.006	2.05507
240.006	2.04383
240.006	2.08567
240.006	2.06527
240.006	2.06017
240.006	2.02345
240.006	2.00918
240.006	2.04487
240.007	1.99898
240.007	1.99898
240.007	2.06017
240.007	2.02241
240.007	2.11009
240.007	2.00918
240.007	2.02751
240.007	2.03874
240.007	2.05507
240.007	2.03978
240.008	2.04893
240.008	2.06527
240.008	2.00306
240.008	2.09883
240.008	2.02345
240.008	1.98777
240.008	2.02854
240.008	1.94289
240.008	1.99388
240.008	2.04383
240.009	1.9511
240.009	1.96328
240.009	1.98675
240.009	1.98777
240.009	2.02854
240.009	2.00204
240.009	1.97757
240.009	1.96738
240.009	1.89699
240.01	1.90209
240.01	1.97248
240.01	1.9419
240.01	2.01938
240.01	2.00408
240.01	1.91229
240.01	2.02448
240.01	1.94699
240.01	1.96328
240.01	1.99388
240.011	2.00408
240.011	1.96838
240.011	2.01428
240.011	2.03978
240.011	1.91327
240.011	2.02345
240.011	2.01325
240.011	1.94289
240.011	1.97757
240.011	2.00408
240.012	1.94799
240.012	1.98368
240.012	1.99185
240.012	1.99388
240.012	1.98878
240.012	2.04893
240.012	1.97449
240.012	1.98368
240.012	1.9419
240.012	2.01938
240.012	1.9419
240.013	2.07037
240.013	2.02448
240.013	2.05298
240.013	1.99898
240.013	2.07037
240.013	1.97858
240.013	2.04487
240.013	2.08461
240.013	2.04487
240.013	2.06527
240.014	2.07951
240.014	2.09077
240.014	2.0948
240.014	2.03874
240.014	2.07547
240.014	2.01531
240.014	2.00306
240.014	2.01938
240.014	2.02854
240.014	1.92053
240.015	2.01835
240.015	2.08567
240.015	2.07845
240.015	2.05403
240.015	2.07037
240.015	2.0897
240.015	2.03364
240.015	2.05403
240.015	2.10097
240.016	2.06932
240.016	2.07441
240.016	2.07441
240.016	2.01325
240.016	2.08567
240.016	2.11411
240.016	2.05403
240.016	2.08567
240.016	2.06527
240.016	2.13265
240.017	2.11519
240.017	1.97248
240.017	2.0326
240.017	1.98675
240.017	2.08567
240.017	2.0897
240.017	2.02854
240.017	2.10499
240.017	2.02854
240.017	2.04383
240.018	2.07037
240.018	2.03364
240.018	2.04383
240.018	2.0897
240.018	2.0999
240.018	2.14577
240.018	2.10499
240.018	2.08355
240.018	2.06527
240.018	2.13048
240.018	2.10499
240.019	2.10097
240.019	2.09077
240.019	2.05298
240.019	2.18145
240.019	2.04383
240.019	2.03364
240.019	2.0948
240.019	2.10902
240.019	2.06422
240.019	2.07547
240.02	2.04383
240.02	2.07547
240.02	2.0897
240.02	2.06826
240.02	2.07547
240.02	2.09587
240.02	2.02345
240.02	2.10499
240.02	2.06932
240.02	2.02138
240.021	2.06527
240.021	2.09587
240.021	2.01835
240.021	2.10499
240.021	2.04279
240.021	2.05912
240.021	2.05507
240.021	2.06422
240.021	2.05912
240.022	2.04279
240.022	2.04383
240.022	2.07951
240.022	2.02854
240.022	2.03874
240.022	2.04487
240.022	2.05403
240.022	2.00408
240.022	2.06932
240.022	2.08567
240.023	2.06932
240.023	2.02448
240.023	2.0377
240.023	2.04893
240.023	2.05403
240.023	1.95309
240.023	2.04383
240.023	2.06317
240.023	2.04383
240.023	2.06317
240.024	2.01938
240.024	1.97248
240.024	2.04383
240.024	1.99185
240.024	2.02345
240.024	2.01938
240.024	2.00815
240.024	1.9317
240.024	2.04893
240.024	1.98777
240.024	2.00408
240.025	1.9419
240.025	1.92759
240.025	1.95619
240.025	1.94091
240.025	1.96738
240.025	2.01938
240.025	1.93779
240.025	1.97657
240.025	2.00713
240.025	1.96738
240.026	1.98267
240.026	2.04893
240.026	2.04383
240.026	1.96738
240.026	2.05403
240.026	2.02854
240.026	1.98368
240.026	2.04487
240.026	2.04279
240.026	2.06422
240.027	1.98777
240.027	2.02345
240.027	2.01428
240.027	2.02854
240.027	2.00204
240.027	2.08567
240.027	1.97858
240.027	1.96228
240.027	2.02854
240.028	1.99796
240.028	2.04997
240.028	1.99796
240.028	1.99286
240.028	2.05507
240.028	1.9511
240.028	2.0377
240.028	2.00918
240.028	2.04997
240.028	1.92151
240.029	2.05507
240.029	1.98878
240.029	1.96738
240.029	1.94799
240.029	1.99388
240.029	2.02345
240.029	1.96228
240.029	2.03364
240.029	2.07336
240.029	2.02551
240.03	2.01428
240.03	2.04893
240.03	2.01835
240.03	2.06932
240.03	2.02854
240.03	2.0999
240.03	2.02448
240.03	2.06932
240.03	2.15596
240.03	2.07441
240.03	2.15596
240.031	2.08461
240.031	2.0999
240.031	2.06317
240.031	2.08461
240.031	2.10097
240.031	2.06422
240.031	2.02751
240.031	2.11519
240.031	2.02854
240.031	2.0948
240.032	2.13048
240.032	2.04279
240.032	2.04893
240.032	2.00815
240.032	2.02448
240.032	2.00815
240.032	2.00918
240.032	2.03468
240.032	2.00204
240.032	2.05403
240.033	1.97348
240.033	1.99388
240.033	1.96738
240.033	2.03468
240.033	1.91034
240.033	1.98878
240.033	1.97348
240.033	2.04487
240.033	1.99898
240.034	1.9419
240.034	1.95719
240.034	2.00815
240.034	2.01938
240.034	1.94091
240.034	2.00815
240.034	1.99286
240.034	2.07037
240.034	1.98878
240.034	2.0897
240.035	2.01835
240.035	1.99185
240.035	2.04893
240.035	2.02345
240.035	1.99796
240.035	1.97348
240.035	1.95309
240.035	1.97757
240.035	2.05807
240.035	1.98267
240.036	2.00306
240.036	1.98166
240.036	1.94699
240.036	1.98777
240.036	1.98267
240.036	1.97147
240.036	1.95309
240.036	1.99185
240.036	1.97657
240.036	1.9317
240.036	2.00306
240.037	2.01325
240.037	1.96738
240.037	1.94799
240.037	1.91544
240.037	1.92249
240.037	1.95309
240.037	1.95209
240.037	1.86544
240.037	1.96638
240.037	1.90015
240.038	1.89189
240.038	1.89093
240.038	1.87149
240.038	1.91131
240.038	1.8543
240.038	1.99286
240.038	1.90112
240.038	1.88679
240.038	1.9317
240.038	1.89093
240.039	1.91739
240.039	1.95309
240.039	1.95309
240.039	1.96738
240.039	1.88487
240.039	1.97757
240.039	1.90622
240.039	1.91229
240.039	1.91229
240.04	1.9368
240.04	1.84506
240.04	1.91131
240.04	1.92249
240.04	1.92151
240.04	1.87054
240.04	1.96328
240.04	1.88487
240.04	1.90015
240.04	1.89189
240.041	1.89699
240.041	1.87054
240.041	1.90112
240.041	1.91641
240.041	1.92151
240.041	1.9317
240.041	1.88583
240.041	1.96228
240.041	1.96738
240.041	1.94699
240.042	1.96838
240.042	1.95818
240.042	1.9317
240.042	1.96738
240.042	1.9419
240.042	1.98777
240.042	1.95309
240.042	1.93269
240.042	1.96838
240.042	1.9368
240.042	1.98166
240.043	1.94699
240.043	1.92759
240.043	1.96228
240.043	1.96738
240.043	2.05912
240.043	1.96738
240.043	2.00918
240.043	2.04383
240.043	2.05912
240.043	2.05912
240.044	1.99796
240.044	2.04487
240.044	2.02958
240.044	2.05507
240.044	2.06422
240.044	2.05298
240.044	2.11009
240.044	2.01938
240.044	2.07037
240.044	2.06317
240.045	2.12647
240.045	2.12538
240.045	2.18145
240.045	2.0999
240.045	2.13558
240.045	2.13048
240.045	2.0999
240.045	2.11627
240.045	2.14176
240.046	2.12538
240.046	2.14577
240.046	2.15596
240.046	2.12029
240.046	2.16106
240.046	2.15196
240.046	2.13157
240.046	2.18766
240.046	2.18766
240.046	2.13558
240.047	2.17125
240.047	2.16216
240.047	2.14686
240.047	2.22222
240.047	2.15486
240.047	2.15596
240.047	2.15596
240.047	2.18654
240.047	2.19164
240.047	2.21713
240.048	2.15087
240.048	2.17125
240.048	2.22336
240.048	2.22336
240.048	2.14577
240.048	2.20693
240.048	2.15087
240.048	2.18145
240.048	2.16616
240.048	2.21713
240.048	2.11519
240.049	2.11519
240.049	2.08567
240.049	2.0999
240.049	2.16726
240.049	2.11519
240.049	2.15087
240.049	2.16616
240.049	2.06932
240.049	2.08461
240.049	2.11009
240.05	2.13666
240.05	2.0999
240.05	2.08567
240.05	2.14067
240.05	2.0999
240.05	2.06932
240.05	2.08057
240.05	2.10097
240.05	2.12137
240.05	2.07037
240.051	2.04893
240.051	2.03364
240.051	2.04997
240.051	2.07547
240.051	2.11519
240.051	2.04383
240.051	2.05912
240.051	2.00815
240.051	1.97858
240.052	1.98878
240.052	2.05298
240.052	2.04789
240.052	2.03874
240.052	2.06422
240.052	1.99286
240.052	2.10499
240.052	1.97757
240.052	2.05912
240.052	2.01732
240.053	2.02854
240.053	1.98878
240.053	2.04997
240.053	1.96228
240.053	2.00204
240.053	2.05807
240.053	2.0948
240.053	1.97757
240.053	2.06932
240.053	2.03364
240.054	2.05403
240.054	2.10392
240.054	2.01325
240.054	2.07547
240.054	2.0377
240.054	2.05403
240.054	2.0948
240.054	1.99286
240.054	2.03468
240.054	2.07441
240.054	2.05403
240.055	2.00815
240.055	2.06932
240.055	2.00815
240.055	2.05912
240.055	2.02751
240.055	2.04893
240.055	2.05403
240.055	2.05403
240.055	2.04997
240.055	2.03874
240.056	2.07441
240.056	2.05912
240.056	2.02854
240.056	2.0897
240.056	1.98267
240.056	2.00918
240.056	1.88996
240.056	1.96838
240.056	1.98267
240.056	1.95309
240.057	1.98878
240.057	1.9511
240.057	1.90622
240.057	1.9368
240.057	1.97348
240.057	1.95719
240.057	1.93581
240.057	1.946
240.057	1.98267
240.058	1.91131
240.058	1.89189
240.058	2.00918
240.058	1.9511
240.058	1.96738
240.058	1.92562
240.058	1.97248
240.058	1.90622
240.058	1.94699
240.058	1.94699
240.059	1.91131
240.059	1.95719
240.059	1.86449
240.059	1.98675
240.059	1.90015
240.059	2.04279
240.059	1.94699
240.059	1.97657
240.059	1.96738
240.059	1.93581
240.06	1.89506
240.06	1.98267
240.06	2.00306
240.06	1.97757
240.06	1.97657
240.06	1.97248
240.06	1.96738
240.06	2.02751
240.06	1.93269
240.06	1.95209
240.06	2.00815
240.061	1.94699
240.061	1.92151
240.061	1.97757
240.061	2.02854
240.061	1.99286
240.061	1.946
240.061	2.01223
240.061	1.9317
240.061	2.00306
240.061	1.95818
240.062	2.01223
240.062	1.97248
240.062	1.93581
240.062	2.00204
240.062	2.12029
240.062	1.92053
240.062	1.84827
240.062	2.00815
240.062	1.9368
240.062	2.01325
240.063	1.90112
240.063	2.01732
240.063	1.99185
240.063	2.01325
240.063	1.9419
240.063	1.92759
240.063	1.98267
240.063	2.02854
240.063	2.00815
240.064	1.98267
240.064	1.97858
240.064	1.92053
240.064	2.00408
240.064	1.96638
240.064	2.0377
240.064	1.96228
240.064	1.88583
240.064	1.91131
240.064	1.96738
240.065	1.96638
240.065	1.95719
240.065	1.97348
240.065	1.94289
240.065	1.99694
240.065	1.97757
240.065	1.99694
240.065	1.97248
240.065	1.96738
240.065	1.92759
240.065	1.9368
240.066	1.91131
240.066	1.97858
240.066	1.90209
240.066	1.96228
240.066	1.91034
240.066	1.97248
240.066	1.94699
240.066	2.00408
240.066	1.90719
240.066	1.96738
240.067	1.92151
240.067	2.02958
240.067	1.95719
240.067	1.95818
240.067	1.98368
240.067	1.91641
240.067	1.92661
240.067	1.96738
240.067	1.99796
240.067	1.91229
240.068	1.93779
240.068	1.946
240.068	1.91131
240.068	1.97248
240.068	1.94289
240.068	1.9317
240.068	2.00306
240.068	1.98166
240.068	2.02854
240.069	2.07441
240.069	2.07547
240.069	2.06422
240.069	1.99185
240.069	2.07037
240.069	2.0999
240.069	2.08355
240.069	2.02958
240.069	2.09883
240.069	2.07845
240.07	2.13558
240.07	2.12647
240.07	2.11519
240.07	2.15087
240.07	2.11009
240.07	2.13958
240.07	2.20693
240.07	2.14686
240.07	2.17746
240.07	2.17015
240.071	2.13558
240.071	2.16616
240.071	2.16616
240.071	2.20806
240.071	2.19052
240.071	2.19164
240.071	2.13958
240.071	2.23242
240.071	2.20693
240.071	2.23751
240.071	2.22222
240.072	2.22732
240.072	2.20183
240.072	2.28571
240.072	2.23751
240.072	2.2528
240.072	2.22109
240.072	2.27435
240.072	2.15196
240.072	2.22732
240.072	2.263
240.073	2.26809
240.073	2.19674
240.073	2.17236
240.073	2.16216
240.073	2.18034
240.073	2.14067
240.073	2.15596
240.073	2.263
240.073	2.15087
240.073	2.17635
240.074	2.13157
240.074	2.15486
240.074	2.11519
240.074	2.14977
240.074	2.12029
240.074	2.06826
240.074	2.13958
240.074	2.12647
240.074	2.05403
240.075	2.13048
240.075	2.14577
240.075	2.13048
240.075	2.12538
240.075	2.05912
240.075	2.10607
240.075	2.14686
240.075	2.03468
240.075	2.15196
240.075	2.08864
240.076	2.02854
240.076	2.03364
240.076	2.02854
240.076	2.01938
240.076	1.99185
240.076	2.04789
240.076	1.95209
240.076	1.99286
240.076	2.02448
240.076	1.98777
240.077	2.00204
240.077	2.02854
240.077	2.04997
240.077	2.04997
240.077	1.96638
240.077	1.98166
240.077	2.01325
240.077	2.03468
240.077	2.04997
240.077	2.00918
240.077	1.98878
240.078	2.00815
240.078	1.99286
240.078	1.97348
240.078	2.04383
240.078	2.02854
240.078	1.99898
240.078	1.95309
240.078	2.02854
240.078	2.0051
240.078	1.96228
240.079	2.05807
240.079	2.07441
240.079	2.08461
240.079	2.04383
240.079	1.99388
240.079	1.96328
240.079	1.97757
240.079	2.02854
240.079	2.02345
240.079	1.98267
240.08	2.02958
240.08	2.05912
240.08	1.99388
240.08	1.9317
240.08	2.09587
240.08	2.01938
240.08	2.11519
240.08	2.04893
240.08	2.0897
240.081	2.03468
240.081	2.05912
240.081	1.9317
240.081	2.05403
240.081	2.01325
240.081	2.03364
240.081	1.97858
240.081	2.03978
240.081	2.02854
240.081	2.05403
240.082	2.07037
240.082	2.02958
240.082	2.00918
240.082	1.99388
240.082	2.06932
240.082	2.06422
240.082	1.99286
240.082	1.99286
240.082	1.98878
240.082	1.98878
240.083	2.02448
240.083	1.96228
240.083	1.95209
240.083	1.96328
240.083	1.98878
240.083	1.96228
240.083	1.87054
240.083	1.98878
240.083	1.90306
240.083	1.96838
240.083	1.89093
240.084	1.97858
240.084	1.95209
240.084	1.89093
240.084	1.93269
240.084	1.96838
240.084	1.94091
240.084	1.95719
240.084	1.89602
240.084	1.95719
240.084	1.89699
240.085	1.93779
240.085	1.88073
240.085	1.90112
240.085	1.94799
240.085	1.90719
240.085	1.96228
240.085	1.9511
240.085	1.97757
240.085	2.04997
240.085	1.99796
240.086	2.02345
240.086	1.98267
240.086	1.99796
240.086	2.02751
240.086	2.01325
240.086	2.04383
240.086	2.02345
240.086	1.99694
240.086	2.03364
240.087	2.00306
240.087	2.04383
240.087	2.00815
240.087	2.0999
240.087	2.0326
240.087	2.02751
240.087	2.03468
240.087	2.01938
240.087	2.06422
240.087	2.0999
240.088	2.1243
240.088	1.95719
240.088	2.21713
240.088	2.03874
240.088	2.06422
240.088	2.07441
240.088	2.08567
240.088	2.10607
240.088	2.00408
240.088	2.05507
240.089	2.05807
240.089	2.06422
240.089	2.14686
240.089	1.9419
240.089	2.04997
240.089	2.05403
240.089	2.02345
240.089	2.00815
240.089	2.01428
240.089	2.06527
240.089	2.04383
240.09	2.03364
240.09	2.09587
240.09	2.06017
240.09	2.05912
240.09	2.05507
240.09	2.08057
240.09	2.01325
240.09	2.12029
240.09	2.05912
240.09	2.02345
240.091	2.07037
240.091	2.0326
240.091	2.04893
240.091	1.94799
240.091	2.06017
240.091	2.00408
240.091	2.0326
240.091	2.02854
240.091	2.06422
240.091	2.02958
240.092	1.97858
240.092	2.01835
240.092	1.99286
240.092	1.97248
240.092	1.96838
240.092	1.96228
240.092	1.95309
240.092	1.97757
240.092	2.04383
240.093	1.96738
240.093	1.94699
240.093	1.96738
240.093	1.94799
240.093	1.95209
240.093	1.90525
240.093	1.90622
240.093	1.96429
240.093	1.97858
240.093	1.91641
240.094	1.98777
240.094	1.96328
240.094	1.97348
240.094	1.9419
240.094	1.95309
240.094	1.91229
240.094	1.99796
240.094	1.93779
240.094	1.97348
240.094	1.93269
240.095	1.91131
240.095	1.91131
240.095	1.92759
240.095	1.97348
240.095	1.96838
240.095	1.91739
240.095	1.9511
240.095	1.98267
240.095	1.98267
240.095	2.00408
240.095	2.01835
240.096	1.98267
240.096	2.08567
240.096	1.99286
240.096	1.9419
240.096	1.98267
240.096	1.96738
240.096	2.03468
240.096	2.07037
240.096	2.01732
240.096	1.99286
240.097	2.00918
240.097	2.05912
240.097	1.96328
240.097	1.97858
240.097	1.97348
240.097	2.03364
240.097	2.05403
240.097	1.96228
240.097	2.01835
240.097	1.98878
240.098	2.03468
240.098	2.03364
240.098	1.96638
240.098	2.05912
240.098	1.98878
240.098	2.01835
240.098	2.01428
240.098	1.95309
240.098	2.03364
240.099	2.02345
240.099	1.95719
240.099	1.99388
240.099	2.08057
240.099	2.05807
240.099	2.04383
240.099	2.13157
240.099	2.03468
240.099	2.03364
240.099	2.06422
240.1	2.00204
240.1	2.05912
240.1	2.07547
240.1	1.98368
240.1	2.02448
240.1	2.00713
240.1	2.01835
240.1	1.95818
240.1	1.98368
240.1	1.98368
240.101	2.02241
240.101	1.89093
240.101	2.02854
240.101	2.04383
240.101	1.98878
240.101	2.00918
240.101	2.04893
240.101	1.98777
240.101	1.96838
240.101	2.14286
240.101	2.06527
240.102	2.06527
240.102	2.19674
240.102	2.12029
240.102	2.05507
240.102	2.06932
240.102	2.08461
240.102	2.07547
240.102	2.03364
240.102	2.04893
240.102	2.05403
240.103	2.06527
240.103	2.05403
240.103	2.02751
240.103	2.04383
240.103	2.02854
240.103	2.09587
240.103	2.01835
240.103	1.99286
240.103	2.05298
240.103	2.03874
240.104	1.98469
240.104	2.05403
240.104	1.97248
240.104	1.97248
240.104	1.96128
240.104	2.01223
240.104	1.92151
240.104	2.00306
240.104	1.97248
240.105	2.01325
240.105	2.00713
240.105	1.99898
240.105	1.94699
240.105	1.9419
240.105	1.9317
240.105	1.96228
240.105	1.92661
240.105	2.01428
240.105	1.89602
240.106	1.90525
240.106	1.95719
240.106	1.98777
240.106	1.93269
240.106	1.92661
240.106	1.97147
240.106	1.97757
240.106	1.9419
240.106	2.05403
240.106	2.02854
240.107	1.97248
240.107	2.02241
240.107	2.03468
240.107	2.02751
240.107	2.04893
240.107	2.02345
240.107	2.02345
240.107	2.01223
240.107	2.04383
240.107	2.02345
240.107	2.06422
240.108	2.02345
240.108	2.02751
240.108	1.98777
240.108	2.01325
240.108	2.07547
240.108	1.96738
240.108	1.99286
240.108	2.05912
240.108	2.13048
240.108	2.02854
240.109	1.98675
240.109	1.96638
240.109	1.99796
240.109	2.00408
240.109	1.98878
240.109	1.95309
240.109	2.03468
240.109	1.98675
240.109	1.99185
240.109	2.00306
240.11	2.01428
240.11	2.01428
240.11	2.04383
240.11	2.04383
240.11	2.04893
240.11	2.00408
240.11	2.03468
240.11	2.08355
240.11	2.03364
240.111	1.93779
240.111	1.9317
240.111	2.06017
240.111	2.03468
240.111	2.00713
240.111	1.98166
240.111	2.05912
240.111	2.01428
240.111	2.05507
240.111	2.02345
240.112	2.06017
240.112	1.94289
240.112	2.02854
240.112	2.02345
240.112	2.05507
240.112	2.01732
240.112	1.99286
240.112	1.92661
240.112	1.92249
240.112	1.92759
240.113	1.94699
240.113	1.94091
240.113	1.93779
240.113	1.96228
240.113	1.94799
240.113	1.96328
240.113	1.91034
240.113	1.98368
240.113	1.93779
240.113	1.95818
240.113	1.94699
240.114	1.89699
240.114	2.01325
240.114	1.92661
240.114	1.92759
240.114	1.97348
240.114	1.97348
240.114	1.96228
240.114	2.00408
240.114	2.00815
240.114	1.99796
240.115	2.03468
240.115	2.05912
240.115	2.02854
240.115	2.01428
240.115	1.96838
240.115	2.04893
240.115	2.02448
240.115	2.02854
240.115	2.04893
240.115	2.04997
240.116	2.04383
240.116	2.14686
240.116	2.0948
240.116	2.12538
240.116	2.05507
240.116	2.09587
240.116	2.08567
240.116	2.06017
240.116	2.0948
240.117	2.11519
240.117	2.10499
240.117	2.07547
240.117	2.06017
240.117	2.11519
240.117	2.11627
240.117	2.02854
240.117	2.15196
240.117	2.12647
240.117	2.12647
240.118	2.15706
240.118	2.12538
240.118	2.0999
240.118	2.15596
240.118	2.11519
240.118	2.13558
240.118	2.12647
240.118	2.12029
240.118	2.17125
240.118	2.20693
240.119	2.16216
240.119	2.06932
240.119	2.14977
240.119	2.12538
240.119	2.12029
240.119	2.14176
240.119	2.15596
240.119	2.15087
240.119	2.07441
240.119	2.14067
240.119	2.02854
240.12	2.12647
240.12	2.07845
240.12	2.13048
240.12	2.02854
240.12	2.06932
240.12	2.14067
240.12	2.03468
240.12	2.12029
240.12	2.05403
240.12	2.01938
240.121	2.01938
240.121	2.08461
240.121	2.07951
240.121	2.06932
240.121	2.04487
240.121	2.05912
240.121	2.05507
240.121	2.05912
240.121	2.12029
240.121	2.11117
240.122	2.08461
240.122	2.12029
240.122	2.0948
240.122	2.0999
240.122	2.06932
240.122	2.11627
240.122	2.07547
240.122	2.06527
240.122	2.02241
240.123	2.08567
240.123	2.04487
240.123	2.07547
240.123	2.04487
240.123	2.0948
240.123	2.07037
240.123	2.07951
240.123	2.12538
240.123	2.03364
240.123	2.01938
240.124	2.0377
240.124	2.04893
240.124	2.03468
240.124	2.04383
240.124	2.10499
240.124	2.06317
240.124	2.04893
240.124	2.07547
240.124	2.07037
240.124	2.01428
240.125	2.06932
240.125	2.02958
240.125	2.13449
240.125	2.03364
240.125	2.11519
240.125	2.10499
240.125	2.13558
240.125	2.04383
240.125	2.13048
240.125	2.13775
240.125	2.11411
240.126	2.04279
240.126	2.11411
240.126	2.07037
240.126	2.15596
240.126	2.09587
240.126	2.12029
240.126	2.16726
240.126	2.15596
240.126	2.10499
240.126	2.11519
240.127	2.14286
240.127	2.02854
240.127	2.11519
240.127	2.11009
240.127	2.05403
240.127	2.08057
240.127	2.12647
240.127	2.13449
240.127	2.05403
240.127	2.04487
240.128	2.15486
240.128	2.11224
240.128	2.06527
240.128	2.06932
240.128	2.00815
240.128	2.01938
240.128	2.10607
240.128	2.0948
240.128	2.05507
240.129	2.08461
240.129	2.06422
240.129	2.07547
240.129	2.04893
240.129	2.13958
240.129	2.05912
240.129	2.07037
240.129	2.07441
240.129	2.13666
240.129	2.03364
240.13	2.11117
240.13	2.15087
240.13	2.14176
240.13	2.07037
240.13	2.0897
240.13	2.16726
240.13	2.19674
240.13	2.19786
240.13	2.22336
240.13	2.06932
240.131	2.10097
240.131	2.03874
240.131	2.13157
240.131	2.11009
240.131	2.07037
240.131	2.07547
240.131	2.0948
240.131	2.13666
240.131	2.15196
240.131	2.13558
240.131	2.10499
240.132	2.12029
240.132	2.0326
240.132	2.14686
240.132	2.13666
240.132	2.14067
240.132	2.06932
240.132	2.12029
240.132	2.11117
240.132	2.10607
240.132	2.0948
240.133	2.05912
240.133	2.09883
240.133	2.03874
240.133	2.0948
240.133	2.12137
240.133	2.08567
240.133	2.06932
240.133	2.04383
240.133	2.10607
240.133	2.06527
240.134	2.02854
240.134	2.16726
240.134	2.06017
240.134	2.08461
240.134	2.02958
240.134	2.02448
240.134	2.11627
240.134	2.05298
240.134	2.06017
240.135	2.04893
240.135	2.16106
240.135	2.03364
240.135	2.04893
240.135	2.01223
240.135	2.01325
240.135	2.06932
240.135	2.05403
240.135	2.16616
240.135	2.07951
240.136	2.07951
240.136	2.11117
240.136	2.08461
240.136	2.06932
240.136	2.09373
240.136	2.02854
240.136	2.13666
240.136	2.1243
240.136	2.05507
240.136	2.05403
240.137	2.05807
240.137	2.14577
240.137	2.14686
240.137	2.07951
240.137	2.19674
240.137	2.14286
240.137	2.11411
240.137	2.19164
240.137	2.21826
240.137	2.15087
240.137	2.19674
240.138	2.11411
240.138	2.28732
240.138	2.21713
240.138	2.20296
240.138	2.16616
240.138	2.12538
240.138	2.16505
240.138	2.21713
240.138	2.12538
240.138	2.07441
240.139	2.14577
240.139	2.13558
240.139	2.23751
240.139	2.18256
240.139	2.14067
240.139	2.14067
240.139	2.11519
240.139	2.14067
240.139	2.18034
240.139	2.0999
240.14	2.15486
240.14	2.14977
240.14	2.11411
240.14	2.19164
240.14	2.10097
240.14	2.04893
240.14	2.07037
240.14	2.11921
240.14	2.04383
240.141	2.13157
240.141	2.13666
240.141	2.14176
240.141	2.0897
240.141	2.06932
240.141	2.15196
240.141	2.12538
240.141	2.17746
240.141	2.0948
240.141	2.0948
240.142	2.0897
240.142	2.01223
240.142	2.07143
240.142	2.07037
240.142	2.02448
240.142	2.01325
240.142	2.06527
240.142	1.97757
240.142	2.03978
240.142	2.00918
240.143	2.01938
240.143	1.94799
240.143	1.97858
240.143	2.03364
240.143	1.96228
240.143	1.91641
240.143	1.96228
240.143	1.92151
240.143	1.94799
240.143	1.93269
240.143	1.99286
240.144	2.01325
240.144	1.99796
240.144	2.03571
240.144	2.02345
240.144	2.03468
240.144	2.02448
240.144	2.01835
240.144	1.98777
240.144	2.01428
240.144	1.97858
240.145	2.07951
240.145	2.02958
240.145	2.08567
240.145	1.97248
240.145	1.94289
240.145	1.97757
240.145	1.9511
240.145	1.96738
240.145	2.00918
240.145	1.98878
240.146	1.91229
240.146	1.97348
240.146	1.98267
240.146	1.90719
240.146	1.98267
240.146	1.94699
240.146	2.02345
240.146	1.97248
240.146	1.95818
240.147	1.92661
240.147	1.87054
240.147	1.92759
240.147	1.87468
240.147	1.97757
240.147	1.87149
240.147	1.92661
240.147	1.88583
240.147	1.90209
240.147	1.88073
240.148	1.92661
240.148	1.92151
240.148	1.92759
240.148	1.92661
240.148	1.87564
240.148	1.90112
240.148	1.95719
240.148	1.90622
240.148	1.86544
240.148	1.85525
240.149	1.88583
240.149	1.90719
240.149	1.89699
240.149	1.86035
240.149	1.91229
240.149	1.96228
240.149	2.03874
240.149	1.98368
240.149	1.95309
240.149	1.98777
240.149	2.02448
240.15	1.99796
240.15	1.96738
240.15	1.99388
240.15	1.91131
240.15	2.04383
240.15	2.00815
240.15	1.96838
240.15	1.92249
240.15	2.03978
240.15	2.08461
240.151	2.05912
240.151	2.03468
240.151	2.12538
240.151	2.03468
240.151	2.00918
240.151	2.00713
240.151	2.05403
240.151	2.03468
240.151	1.98368
240.151	2.04487
240.152	2.04893
240.152	2.0326
240.152	2.04383
240.152	2.07441
240.152	2.0948
240.152	2.05912
240.152	2.10902
240.152	2.05912
240.152	2.04383
240.153	2.03364
240.153	2.0948
240.153	1.97757
240.153	2.10902
240.153	2.04893
240.153	2.02345
240.153	1.98878
240.153	2.06422
240.153	2.07336
240.153	2.06422
240.154	2.06932
240.154	2.04383
240.154	2.04997
240.154	2.06932
240.154	2.06317
240.154	2.05507
240.154	2.02958
240.154	2.06932
240.154	2.10097
240.154	2.0377
240.155	2.04789
240.155	2.10499
240.155	2.16616
240.155	2.09184
240.155	2.14977
240.155	2.08461
240.155	2.06932
240.155	2.14686
240.155	2.15196
240.155	2.10499
240.155	2.0948
240.156	2.13157
240.156	2.12647
240.156	2.11519
240.156	2.13558
240.156	2.14977
240.156	2.15087
240.156	2.10097
240.156	2.10097
240.156	2.13666
240.156	2.0897
240.157	2.08461
240.157	2.07037
240.157	2.12647
240.157	2.0948
240.157	2.13048
240.157	2.13558
240.157	2.16616
240.157	2.14577
240.157	2.17125
240.157	2.16216
240.158	2.13958
240.158	2.11009
240.158	2.11117
240.158	2.06932
240.158	2.13048
240.158	2.22732
240.158	2.08355
240.158	2.10499
240.158	2.11117
240.159	2.11117
240.159	2.13048
240.159	2.15486
240.159	2.12538
240.159	2.06422
240.159	2.12647
240.159	2.07547
240.159	2.15596
240.159	2.16616
240.159	2.14577
240.16	2.05507
240.16	2.06527
240.16	2.04893
240.16	2.05403
240.16	2.07441
240.16	2.07037
240.16	2.06422
240.16	2.02854
240.16	2.10097
240.16	2.02958
240.161	2.08461
240.161	2.07037
240.161	2.04383
240.161	2.04893
240.161	2.01835
240.161	2.05912
240.161	2.04383
240.161	1.99898
240.161	2.05507
240.161	2.07441
240.161	2.11009
240.162	2.04383
240.162	1.97248
240.162	2.03061
240.162	2.06527
240.162	2.05298
240.162	2.02958
240.162	2.04383
240.162	2.03364
240.162	2.07547
240.162	2.10607
240.163	2.0377
240.163	2.0948
240.163	2.08461
240.163	2.10499
240.163	2.04487
240.163	2.04789
240.163	2.11519
240.163	2.0948
240.163	2.04487
240.163	2.06017
240.164	2.05298
240.164	2.04487
240.164	2.08567
240.164	2.11117
240.164	2.0948
240.164	2.00815
240.164	2.07441
240.164	2.04997
240.164	2.05507
240.165	2.10097
240.165	1.98368
240.165	2.05912
240.165	2.04487
240.165	2.09587
240.165	2.08567
240.165	2.02854
240.165	2.00815
240.165	2.04383
240.165	1.98368
240.166	2.04383
240.166	2.03978
240.166	1.99286
240.166	2.09077
240.166	2.06633
240.166	2.08567
240.166	2.05403
240.166	2.09373
240.166	2.09077
240.166	2.08864
240.167	1.96838
240.167	1.96429
240.167	2.04997
240.167	2.01325
240.167	2.04997
240.167	2.01223
240.167	1.97147
240.167	2.03978
240.167	2.05507
240.167	2.0948
240.167	2.0999
240.168	1.98777
240.168	2.03364
240.168	2.10499
240.168	2.09587
240.168	2.04487
240.168	2.03978
240.168	2.06932
240.168	2.0897
240.168	2.05507
240.168	2.01325
240.169	2.03666
240.169	2.09077
240.169	2.08567
240.169	1.98777
240.169	2.05298
240.169	2.04997
240.169	2.04383
240.169	2.06317
240.169	2.07547
240.169	2.07037
240.17	2.06422
240.17	2.15087
240.17	2.15306
240.17	2.14176
240.17	2.04383
240.17	2.07951
240.17	2.07037
240.17	2.13666
240.17	2.14176
240.171	2.15087
240.171	2.15087
240.171	2.16106
240.171	2.17125
240.171	2.13157
240.171	2.18145
240.171	2.15486
240.171	2.13048
240.171	2.18256
240.171	2.12538
240.172	2.22336
240.172	2.17236
240.172	2.11519
240.172	2.17746
240.172	2.15196
240.172	2.18256
240.172	2.0897
240.172	2.09883
240.172	2.10607
240.172	2.02958
240.173	2.11627
240.173	2.15706
240.173	2.13958
240.173	2.04383
240.173	2.22336
240.173	2.07547
240.173	2.10097
240.173	2.20296
240.173	2.0999
240.173	2.20693
240.173	2.17746
240.174	2.18654
240.174	2.19562
240.174	2.26184
240.174	2.19562
240.174	2.26415
240.174	2.11627
240.174	2.23355
240.174	2.27435
240.174	2.18256
240.174	2.15596
240.175	2.18766
240.175	2.22222
240.175	2.0897
240.175	2.07336
240.175	2.07441
240.175	2.04487
240.175	2.11627
240.175	2.0897
240.175	2.07336
240.175	2.12538
240.176	2.14176
240.176	2.08673
240.176	2.0897
240.176	2.19562
240.176	2.1243
240.176	2.18878
240.176	2.13157
240.176	2.06422
240.176	2.10097
240.177	2.05403
240.177	2.14176
240.177	2.11735
240.177	2.13666
240.177	2.14067
240.177	2.15706
240.177	2.11627
240.177	2.10499
240.177	2.07547
240.177	2.06017
240.178	2.10499
240.178	2.0897
240.178	2.05912
240.178	2.14176
240.178	2.0999
240.178	2.11117
240.178	2.14686
240.178	2.13048
240.178	2.14067
240.178	2.06017
240.179	2.13558
240.179	2.13048
240.179	2.13558
240.179	2.11117
240.179	2.13666
240.179	2.11519
240.179	2.06932
240.179	2.16505
240.179	2.02854
240.179	2.17746
240.179	2.15596
240.18	2.11009
240.18	2.12647
240.18	2.13265
240.18	2.06422
240.18	2.06527
240.18	2.14067
240.18	2.06422
240.18	2.13558
240.18	2.13558
240.18	2.15196
240.181	2.08461
240.181	2.07441
240.181	2.15596
240.181	2.1243
240.181	2.13558
240.181	2.14577
240.181	2.17746
240.181	2.08567
240.181	2.13048
240.181	2.19276
240.182	2.19164
240.182	2.17857
240.182	2.16616
240.182	2.14977
240.182	2.22222
240.182	2.21826
240.182	2.18145
240.182	2.17746
240.182	2.17746
240.183	2.12137
240.183	2.18256
240.183	2.19164
240.183	2.18145
240.183	2.15596
240.183	2.18654
240.183	2.15087
240.183	2.15706
240.183	2.16216
240.183	2.16837
240.184	2.18654
240.184	2.0897
240.184	2.24261
240.184	2.10097
240.184	2.15196
240.184	2.13157
240.184	2.14067
240.184	2.0999
240.184	2.14067
240.184	2.13157
240.185	2.14067
240.185	2.17236
240.185	2.11519
240.185	2.07441
240.185	2.07037
240.185	2.08461
240.185	2.06317
240.185	2.07547
240.185	2.07441
240.185	2.0999
240.185	2.11009
240.186	2.05403
240.186	2.0723
240.186	2.07951
240.186	2.02958
240.186	2.07951
240.186	2.11117
240.186	1.98675
240.186	2.04893
240.186	2.08567
240.186	1.98368
240.187	2.03364
240.187	2.00306
240.187	2.04487
240.187	2.0999
240.187	1.97348
240.187	2.00918
240.187	2.06422
240.187	2.02241
240.187	2.0897
240.188	2.02448
240.188	2.06422
240.188	2.00306
240.188	2.05912
240.188	2.03364
240.188	2.06017
240.188	2.04487
240.188	2.06932
240.188	1.98267
240.188	2.04789
240.189	2.01325
240.189	2.03978
240.189	2.05507
240.189	2.02751
240.189	2.0326
240.189	2.06422
240.189	2.06932
240.189	2.05912
240.189	2.06527
240.189	2.01732
240.19	2.0897
240.19	2.05807
240.19	2.07441
240.19	2.08461
240.19	2.03364
240.19	2.02854
240.19	2.0999
240.19	2.12029
240.19	2.05507
240.19	2.11009
240.19	2.06317
240.191	2.00918
240.191	2.10607
240.191	2.03364
240.191	2.01325
240.191	2.11411
240.191	2.04383
240.191	2.07951
240.191	2.06017
240.191	2.07547
240.191	2.06422
240.192	2.06422
240.192	2.07951
240.192	2.06017
240.192	2.11009
240.192	2.02241
240.192	2.01835
240.192	2.05403
240.192	2.04893
240.192	2.0999
240.192	2.07441
240.193	2.04789
240.193	2.06932
240.193	2.07037
240.193	2.06422
240.193	2.08461
240.193	2.03468
240.193	2.07441
240.193	2.0948
240.193	2.14176
240.194	2.12137
240.194	2.05507
240.194	2.13666
240.194	2.08355
240.194	2.10392
240.194	2.09184
240.194	2.10607
240.194	2.14067
240.194	2.16616
240.194	2.07441
240.195	2.15087
240.195	2.12647
240.195	2.13157
240.195	2.20806
240.195	2.21713
240.195	2.11224
240.195	2.18766
240.195	2.16505
240.195	2.16616
240.195	2.18145
240.196	2.17635
240.196	2.17746
240.196	2.08461
240.196	2.16616
240.196	2.16505
240.196	2.19786
240.196	2.19164
240.196	2.14067
240.196	2.19674
240.196	2.0897
240.196	2.11009
240.197	2.10902
240.197	2.10607
240.197	2.08461
240.197	2.16616
240.197	2.05403
240.197	2.07547
240.197	2.09077
240.197	2.05912
240.197	2.07441
240.197	2.04383
240.198	2.05912
240.198	2.01835
240.198	2.04997
240.198	2.00918
240.198	1.99185
240.198	2.00815
240.198	2.03364
240.198	1.97858
240.198	1.96738
240.198	1.98267
240.199	1.92661
240.199	2.00713
240.199	2.03364
240.199	1.96228
240.199	2.02958
240.199	1.99286
240.199	1.98368
240.199	1.99898
240.199	1.93367
240.2	2.01325
240.2	1.99185
240.2	2.02854
240.2	1.98267
[truncated: 478,002+ more rows]
