# Supplementary material for: The invasion pore induced by Toxoplasma gondii
Source: EMBO Rep. 2025 Sep 19;26(20):5009–26. doi: 10.1038/s44319-025-00565-8 (PMC12549902; doi:10.1038/s44319-025-00565-8)
Supplement: Supplementary file 2 — Source data Fig. 1 [file 44319_2025_565_MOESM2_ESM.zip › Figure 1/Figure 1c/Figure 1c.xlsx]

## Sheet: Figure 1c
Time (s)	T1 G (nS)	T2 G (nS)	T3 G (nS)	T4 G (nS)
0	2.32416	2.54332	2.69113	3.14475
0.0001	2.31633	2.58919	2.78287	3.12596
0.0002	2.36614	2.51912	2.71662	3.20755
0.0003	2.35984	2.53952	2.72171	3
0.0004	2.32926	2.58919	2.81855	3.13965
0.0005	2.31005	2.56371	2.77268	3.12436
0.0006	2.27945	2.64391	2.7231	3.13615
0.0007	2.25395	2.49745	2.84694	3.16675
0.0008	2.23865	2.54332	2.82875	3.04946
0.0009	2.24261	2.54972	2.76758	3.11927
0.001	2.23751	2.54972	2.83894	3.16352
0.0011	2.24885	2.61335	2.79307	3.04946
0.0012	2.24885	2.55352	2.79959	3.14635
0.0013	2.22845	2.56881	2.7639	3.09888
0.0014	2.18145	2.52422	2.87971	3.14635
0.0015	2.24261	2.58542	2.87462	3.16514
0.0016	2.23751	2.50255	2.85933	3.08359
0.0017	2.25395	2.54842	2.88334	3.14824
0.0018	2.22732	2.61601	2.9052	3.09221
0.0019	2.20693	2.50765	2.86952	3.10907
0.002	2.21713	2.46687	2.87825	3.0973
0.0021	2.22732	2.56881	2.89353	3.0632		T
0.0022	2.20296	2.54332	2.81855	3.14125
0.0023	2.23355	2.57522	2.83894	3.07339
0.0024	2.19164	2.47323	2.88628	3.12086
0.0025	2.23355	2.56881	2.85423	3.04791
0.0026	2.26809	2.50765	2.88334	3.13805
0.0027	2.263	2.47197	2.88481	3.04791
0.0028	2.30377	2.54332	2.93578	3.08359
0.0029	2.24771	2.50382	2.84913	3.00204
0.003	2.28455	2.51912	2.87825	3.14985
0.0031	2.28338	2.48216	2.84549	3.01733
0.0032	2.25395	2.51784	2.84913	3.10239
0.0033	2.26809	2.52803	2.9001	3.08711
0.0034	2.33435	2.61091	2.9103	3.07849
0.0035	2.30495	2.45283	2.83894	3.10556
0.0036	2.2528	2.55482	2.85059	3.03462
0.0037	2.27203	2.48853	2.90881	3.09221
0.0038	2.2528	2.50765	2.84913	3.06164
0.0039	2.22336	2.48216	2.79307	3.13965
0.004	2.26415	2.49745	2.92559	3.00714
0.0041	2.19164	2.50892	2.895	2.97807
0.0042	2.23242	2.47833	2.84549	3.0581
0.0043	2.20693	2.61091	2.9103	3.02397
0.0044	2.20693	2.48853	2.84913	3.07339
0.0045	2.28455	2.56881	2.83384	2.99694
0.0046	2.20296	2.53442	2.87462	3.04436
0.0047	2.23242	2.52803	2.85423	3.01223
0.0048	2.23242	2.52932	2.84039	3.03417
0.0049	2.19164	2.59806	2.85423	2.94748
0.005	2.17236	2.5675	2.85059	3.07496
0.0051	2.19276	2.60449	2.91688	3.01377
0.0052	2.24261	2.62111	2.88991	3.04281
0.0053	2.28222	2.63641	2.85933	2.96994
0.0054	2.21713	2.64151	2.85933	2.97807
0.0055	2.19164	2.56371	2.87608	3.05301
0.0056	2.24885	2.63507	2.85423	3.04436
0.0057	2.24375	2.64151	2.83894	2.88118
0.0058	2.26694	2.56881	2.84404	3.0632
0.0059	2.18654	2.7537	2.92049	3.00714
0.006	2.21713	2.62487	2.89138	3.02752
0.0061	2.22222	2.67074	2.86588	3.09888
0.0062	2.22732	2.7027	2.94088	3.05966
0.0063	2.26925	2.7231	2.93068	2.98675
0.0064	2.24375	2.65036	2.91178	3.12596
0.0065	2.26184	2.65545	2.9001	3.04636
0.0066	2.2528	2.75739	2.895	3.03772
0.0067	2.29358	2.73191	2.92198	3.04281
0.0068	2.25395	2.67211	2.94748	2.99847
0.0069	2.22845	2.77409	2.95107	3.04281
0.007	2.19786	2.70132	2.93218	3.00204
0.0071	2.19164	2.71662	2.86442	3.03927
0.0072	2.23865	2.66938	2.98317	3.08711
0.0073	2.19786	2.66055	2.95617	3.00357
0.0074	2.26415	2.6925	2.94088	3.0632
0.0075	2.24375	2.65036	2.94597	3.05456
0.0076	2.20581	2.7333	2.95107	3.01733
0.0077	2.30377	2.72171	2.95976	3.07183
0.0078	2.26415	2.62997	2.919	3.02752
0.0079	2.29985	2.75739	2.89648	3.01377
0.008	2.31397	2.6874	2.93428	3.0683
0.0081	2.32416	2.68094	2.91391	3.07183
0.0082	2.31906	2.71152	2.97146	3.0683
0.0083	2.31397	2.68976	2.92049	3.04791
0.0084	2.32024	2.78939	2.88481	3.04791
0.0085	2.27945	2.7398	2.93728	3.12086
0.0086	2.32416	2.6823	2.95107	3.11417
0.0087	2.25166	2.7231	2.89862	3.10239
0.0088	2.30377	2.75229	2.94597	3.14985
0.0089	2.263	2.70132	2.93428	3.12086
0.009	2.27435	2.67211	2.97807	3.15494
0.0091	2.26415	2.75229	2.95767	3.10556
0.0092	2.26809	2.76108	2.97146	3.16352
0.0093	2.27829	2.71662	2.9001	3.13296
0.0094	2.23751	2.77268	2.9103	3.14985
0.0095	2.23865	2.73191	2.92708	3.09378
0.0096	2.23865	2.77919	2.99337	3.12596
0.0097	2.29358	2.67074	2.93218	3.15655
0.0098	2.31515	2.71662	2.9001	3.15843
0.0099	2.31906	2.77127	2.94597	3.05301
0.01	2.27319	2.75229	2.895	3.11417
0.0101	2.31515	2.72171	3.01223	3.18715
0.0102	2.33554	2.718	2.93218	3.13965
0.0103	2.27435	2.64661	2.97146	3.11417
0.0104	2.34964	2.65036	2.87971	3.10907
0.0105	2.24261	2.68976	2.96636	3.13106
0.0106	2.31515	2.67211	2.96636	3.17881
0.0107	2.36104	2.72681	2.91178	3.14635
0.0108	2.38654	2.65681	2.89648	3.13456
0.0109	2.31279	2.67721	2.92049	3.16004
0.011	2.30887	2.66938	2.96126	3.19062
0.0111	2.37513	2.65275	2.92347	3.12596
0.0112	2.31397	2.68094	2.99184	3.16675
0.0113	2.39551	2.61978	2.895	3.16514
0.0114	2.35984	2.7231	2.91688	3.17695
0.0115	2.40061	2.65919	2.89138	3.17533
0.0116	2.39551	2.67821	2.9241	3.17023
0.0117	2.38532	2.63507	2.93578	3.16004
0.0118	2.43243	2.66701	2.895	3.10046
0.0119	2.39042	2.65036	2.88991	3.13965
0.012	2.41081	2.7407	2.92049	3.14985
0.0121	2.47706	2.67074	2.83749	3.20428
0.0122	2.45668	2.66565	2.94238	3.13106
0.0123	2.48853	2.68094	2.95258	3.07496
0.0124	2.47706	2.66565	2.89796	3.12946
0.0125	2.46177	2.78429	2.90158	3.12787
0.0126	2.46813	2.76249	2.98317	3.07339
0.0127	2.45793	2.73561	2.94597	3.07339
0.0128	2.46561	2.67074	2.96126	3.17533
0.0129	2.40061	2.72171	2.94238	3.01223
0.013	2.43119	2.737	3.02397	3.13965
0.0131	2.37392	2.67584	2.95107	3.17023
0.0132	2.41081	2.65545	2.99184	3.0683
0.0133	2.43119	2.66055	2.95617	3.10556
0.0134	2.34455	2.66055	2.90158	3.16165
0.0135	2.49872	2.55352	2.98165	3.13296
0.0136	2.35474	2.60449	2.95107	3.11768
0.0137	2.35354	2.62997	3.02089	3.11927
0.0138	2.35984	2.65036	2.93938	3.09888
0.0139	2.40571	2.5739	2.93578	3.12755
0.014	2.46687	2.67074	3.00714	3.07849
0.0141	2.40571	2.55861	3.04791	3.10046
0.0142	2.44263	2.62997	2.98675	3.16004
0.0143	2.37901	2.61468	2.98317	3.20591
0.0144	2.37003	2.61601	3.02041	3.11417
0.0145	2.33435	2.61844	2.98317	3.16004
0.0146	2.29867	2.57012	2.97807	3.13456
0.0147	2.35863	2.63265	3.02907	3.17023
0.0148	2.36493	2.5841	2.93068	3.1839
0.0149	2.32024	2.59297	2.93728	3.15494
0.015	2.33435	2.62997	2.95258	3.19225
0.0151	2.29867	2.60958	2.96636	3.18043
0.0152	2.34455	2.61091	2.97297	3.10398
0.0153	2.32926	2.61844	2.95466	3.10239
0.0154	2.27319	2.63507	2.98013	3.19572
0.0155	2.31005	2.64526	2.94088	3.17857
0.0156	2.32416	2.61468	2.97297	3.12436
0.0157	2.30377	2.61091	2.96126	3.18552
0.0158	2.28338	2.62487	3.00204	3.13456
0.0159	2.30377	2.61468	2.895	3.13965
0.016	2.32416	2.58032	2.9001	3.13106
0.0161	2.29475	2.59429	2.89648	3.08006
0.0162	2.31397	2.56881	2.91178	3.07339
0.0163	2.27945	2.68094	2.92198	3.04281
0.0164	2.27435	2.60071	2.88481	3.04281
0.0165	2.28732	2.5739	2.96485	3.08516
0.0166	2.30887	2.59939	2.93938	3.10556
0.0167	2.30495	2.5739	2.92198	3.01377
0.0168	2.27435	2.60449	2.90158	3.02752
0.0169	2.36493	2.59939	2.91178	3.11576
0.017	2.35084	2.59939	2.95258	3.02243
0.0171	2.31515	2.579	2.90158	3.13965
0.0172	2.29475	2.60071	2.96277	3.0632
0.0173	2.40694	2.58542	3.03772	3.0683
0.0174	2.34964	2.50892	2.99694	3.15334
0.0175	2.40184	2.51274	2.96277	3.13805
0.0176	2.35863	2.64391	3.01887	3.14475
0.0177	2.38654	2.55731	2.98013	3.07339
0.0178	2.38144	2.53693	2.97297	3.17695
0.0179	2.33316	2.59561	2.95258	3.17533
0.018	2.40184	2.61468	2.95617	3.15494
0.0181	2.30769	2.62111	2.9052	3.13106
0.0182	2.4159	2.62621	2.91688	3.18552
0.0183	2.38654	2.60958	2.91688	3.14635
0.0184	2.33435	2.65171	2.93578	3.09378
0.0185	2.44139	2.63641	3.01733	3.10398
0.0186	2.40448	2.59939	2.89648	3.11927
0.0187	2.43119	2.63507	2.95976	3.14475
0.0188	2.47323	2.54332	2.93578	3.12436
0.0189	2.41713	2.54462	2.91688	3.19735
0.019	2.43629	2.59429	2.95258	3.0632
0.0191	2.35714	2.56881	2.86952	3.15334
0.0192	2.40184	2.53823	2.93068	3.12787
0.0193	2.45158	2.66565	2.83894	3.19572
0.0194	2.40184	2.63507	2.94088	3.12946
0.0195	2.48726	2.65171	2.84768	3.17695
0.0196	2.43753	2.69113	2.9052	3.07849
0.0197	2.54073	2.59051	2.91539	3.13965
0.0198	2.44263	2.64016	2.87315	3.06164
0.0199	2.44648	2.65036	2.93068	3.12946
0.02	2.44263	2.65036	2.92559	3.14475
0.0201	2.43119	2.7027	2.92198	3.08868
0.0202	2.46687	2.6823	2.87608	3.0632
0.0203	2.44014	2.61978	2.91391	3.08202
0.0204	2.4261	2.71662	2.84913	3.08868
0.0205	2.44773	2.65171	2.88628	3.10046
0.0206	2.38532	2.65545	2.895	3.13456
0.0207	2.38654	2.66565	2.88481	3.14475
0.0208	2.38654	2.65171	2.84913	3.16352
0.0209	2.28848	2.60958	2.85569	3.10398
0.021	2.35863	2.66191	2.93068	3.18205
0.0211	2.41081	2.60449	2.86952	3.11417
0.0212	2.35984	2.61601	2.84768	3.14475
0.0213	2.33435	2.61601	2.92559	3.12596
0.0214	2.31906	2.66055	2.87971	3.08359
0.0215	2.34964	2.60825	2.98317	3.04281
0.0216	2.32534	2.58919	2.85423	3.12086
0.0217	2.26925	2.66055	2.89138	3.10046
0.0218	2.29985	2.61468	2.87462	3.13456
0.0219	2.34455	2.60581	2.8273	3.13296
0.022	2.27203	2.54712	2.87971	3.09026
0.0221	2.33044	2.58919	2.85569	3.09694
0.0222	2.34964	2.50637	2.81999	3.09536
0.0223	2.36614	2.57522	2.87098	3.16514
0.0224	2.32416	2.54332	2.84039	3.12946
0.0225	2.31397	2.54203	2.85933	3.16004
0.0226	2.37901	2.52294	2.85787	3.16165
0.0227	2.27829	2.50892	2.83749	3.06986
0.0228	2.34574	2.55482	2.84039	3.14475
0.0229	2.32024	2.50892	2.87098	3.11768
0.023	2.27829	2.50255	2.86442	3.08359
0.0231	2.38022	2.51656	2.85933	3.17533
0.0232	2.27713	2.50637	2.84549	3.21611
0.0233	2.32926	2.52294	2.86079	3.15494
0.0234	2.36614	2.56371	2.85933	3.07849
0.0235	2.33945	2.56371	2.83384	3.11927
0.0236	2.31906	2.54842	2.83894	3.06164
0.0237	2.35354	2.53823	2.9001	3.15816
0.0238	2.39042	2.50255	2.86952	3.12946
0.0239	2.31397	2.53952	2.84404	3.01223
0.024	2.32416	2.48726	2.90158	3.08868
0.0241	2.34964	2.53442	2.87462	3.14824
0.0242	2.33435	2.52422	2.87971	3.08202
0.0243	2.34455	2.56371	2.84768	3.10398
0.0244	2.25905	2.52803	2.90158	3.12596
0.0245	2.29985	2.47323	2.90158	3.08006
0.0246	2.31397	2.49872	2.86952	3.0581
0.0247	2.34845	2.51784	2.93428	3.0581
0.0248	2.2579	2.55861	2.95466	3.10907
0.0249	2.34574	2.51784	2.95976	3.03927
0.025	2.22732	2.52803	2.93578	3.06476
0.0251	2.32926	2.56371	2.88481	3.01733
0.0252	2.23751	2.51274	2.93068	3.08868
0.0253	2.29358	2.40958	2.94748	3.06476
0.0254	2.29985	2.48216	2.9103	3.19572
0.0255	2.26809	2.48726	2.96277	3.09026
0.0256	2.30377	2.49363	2.93218	3.06986
0.0257	2.24771	2.48726	2.92049	3.16004
0.0258	2.28338	2.48726	2.91539	3.10398
0.0259	2.35984	2.47706	2.98523	3.18205
0.026	2.30495	2.50765	2.9052	3.19572
0.0261	2.38532	2.49872	3.00867	3.10556
0.0262	2.30377	2.47706	2.90668	3.13456
0.0263	2.30377	2.50255	2.93578	3.1839
0.0264	2.38022	2.50255	2.96126	3.19062
0.0265	2.36493	2.51784	2.95617	3.25688
0.0266	2.36614	2.55861	2.93728	3.07496
0.0267	2.33435	2.52041	2.99337	3.19225
0.0268	2.38022	2.51402	2.95767	3.18043
0.0269	2.36373	2.54332	2.97655	3.17695
0.027	2.4261	2.48599	2.96636	3.12086
0.0271	2.29985	2.48853	2.96277	3.15655
0.0272	2.36614	2.47959	2.91539	3.16675
0.0273	2.41713	2.48853	2.95767	3.18043
0.0274	2.41467	2.49745	2.93068	3.16514
0.0275	2.28338	2.55222	2.93218	3.19225
0.0276	2.37634	2.52803	2.91688	3.19735
0.0277	2.33554	2.59939	2.99847	3.2314
0.0278	2.35594	2.53823	2.93578	3.12086
0.0279	2.40184	2.59939	2.92049	3.17371
0.028	2.36614	2.55731	2.93728	3.17881
0.0281	2.46813	2.66938	2.91391	3.17185
0.0282	2.33554	2.60825	2.92708	3.10556
0.0283	2.39551	2.579	2.91688	3.14985
0.0284	2.35594	2.66802	2.88628	3.16675
0.0285	2.40571	2.73051	2.86079	3.10749
0.0286	2.42733	2.62997	2.93728	3.11417
0.0287	2.37755	2.71523	2.86588	3.16675
0.0288	2.4159	2.71523	2.93578	3.21101
0.0289	2.37513	2.7231	2.89648	3.15494
0.029	2.41467	2.67074	2.92708	3.14475
0.0291	2.40061	2.66938	2.92049	3.12946
0.0292	2.37513	2.70876	2.84404	3.12946
0.0293	2.41203	2.70132	2.96126	3.09694
0.0294	2.40571	2.68094	2.86442	3.07653
0.0295	2.39042	2.7472	2.92559	3.11417
0.0296	2.40184	2.69113	2.88628	3.16514
0.0297	2.46177	2.75089	2.88481	3.16514
0.0298	2.43119	2.72681	2.84404	3.2212
0.0299	2.47706	2.73191	2.87971	3.13106
0.03	2.47197	2.72033	2.9103	3.19409
0.0301	2.52165	2.79307	2.88991	3.10239
0.0302	2.53823	2.72171	2.88481	3.16675
0.0303	2.47323	2.75089	2.89648	3.13615
0.0304	2.53823	2.77268	2.91178	3.14475
0.0305	2.47833	2.75229	2.89648	3.14985
0.0306	2.45417	2.71662	2.87098	3.15494
0.0307	2.55222	2.72542	2.84404	3.18043
0.0308	2.44648	2.69113	2.79307	3.12787
0.0309	2.43629	2.73561	2.86952	3.13615
0.031	2.44139	2.73191	2.90158	3.09536
0.0311	2.47197	2.72542	2.9052	3.11576
0.0312	2.47323	2.71152	2.85059	3.09378
0.0313	2.45543	2.72033	2.94957	3.08516
0.0314	2.45668	2.71014	2.93428	3.14125
0.0315	2.47706	2.76108	3.03772	3.12596
0.0316	2.45793	2.7231	2.87971	3.09026
0.0317	2.39551	2.737	2.87462	3.0632
0.0318	2.44648	2.737	2.895	3.0581
0.0319	2.48853	2.76249	2.91539	3.03262
0.032	2.4159	2.71014	2.9103	3.07339
0.0321	2.38022	2.75739	2.87098	3.08516
0.0322	2.40061	2.80836	2.89138	3.04436
0.0323	2.47197	2.7472	2.82365	3.04791
0.0324	2.34964	2.73051	2.87462	3.11417
0.0325	2.34574	2.68467	2.79816	2.99847
0.0326	2.43243	2.73191	2.85933	2.95767
0.0327	2.35984	2.68094	2.84404	3.03262
0.0328	2.33435	2.67074	2.81489	3.04791
0.0329	2.39551	2.68467	2.90158	3.04436
0.033	2.36614	2.67957	2.82875	3.07339
0.0331	2.29867	2.71014	2.85787	3.03417
0.0332	2.30887	2.7384	2.79307	2.97959
0.0333	2.26809	2.64151	2.88628	3.05301
0.0334	2.32024	2.64391	2.85569	3.02243
0.0335	2.31005	2.60316	2.87098	3.00867
0.0336	2.26415	2.66938	2.83384	3.06986
0.0337	2.30377	2.67957	2.86588	3.04791
0.0338	2.33554	2.66565	2.84549	3.05456
0.0339	2.34574	2.68094	2.79307	3.02089
0.034	2.2528	2.72681	2.90668	3.07692
0.0341	2.35084	2.75599	2.81346	3.0683
0.0342	2.29867	2.66565	2.81999	3.01887
0.0343	2.28455	2.71152	2.80836	3.09888
0.0344	2.29985	2.66565	2.79959	3.04791
0.0345	2.28455	2.5739	2.9052	3.04436
0.0346	2.19786	2.71523	2.86952	3.02397
0.0347	2.36614	2.6541	2.89353	3.05456
0.0348	2.24375	2.63882	2.77268	3.00357
0.0349	2.36493	2.64661	2.84039	3.08868
0.035	2.23242	2.7282	2.9001	3.04436
0.0351	2.24261	2.72542	2.85059	3.02243
0.0352	2.31906	2.68976	2.81346	3.08006
0.0353	2.23865	2.68467	2.84913	3.10556
0.0354	2.18654	2.76108	2.85569	3.07496
0.0355	2.23751	2.71662	2.83384	3.04281
0.0356	2.22336	2.7407	2.81855	3.03107
0.0357	2.2528	2.81202	2.79449	3.08359
0.0358	2.24375	2.79674	2.93068	3.04946
0.0359	2.29358	2.71662	2.86806	3.11417
0.036	2.27829	2.7333	2.86442	3.05966
0.0361	2.22618	2.77409	2.83894	3.10398
0.0362	2.27829	2.7421	2.84404	3.14985
0.0363	2.16726	2.75739	2.81855	3.08006
0.0364	2.27713	2.7458	2.90881	3.11927
0.0365	2.23242	2.61978	2.96994	3.09536
0.0366	2.27435	2.76249	2.91178	3.09888
0.0367	2.38022	2.67448	2.88844	3.09221
0.0368	2.28965	2.73561	2.83384	3.12946
0.0369	2.29985	2.75229	2.85933	3.10046
0.037	2.2528	2.70132	2.85423	3.17695
0.0371	2.30377	2.7384	2.85423	3.08711
0.0372	2.34964	2.65171	2.85059	3.13296
0.0373	2.31279	2.71152	2.88118	3.17533
0.0374	2.36493	2.67584	2.92559	3.15655
0.0375	2.32416	2.69623	2.94088	3.12596
0.0376	2.2579	2.61978	2.82875	3.06986
0.0377	2.27203	2.718	2.9103	3.13965
0.0378	2.35984	2.68094	2.87608	3.10239
0.0379	2.33044	2.56371	2.85278	3.13615
0.038	2.34455	2.64016	2.84259	3.17533
0.0381	2.32416	2.59429	2.85059	3.17533
0.0382	2.35984	2.60958	2.86952	3.17695
0.0383	2.34964	2.61091	2.88991	3.11258
0.0384	2.39551	2.59806	2.88481	3.16004
0.0385	2.35084	2.51146	2.895	3.15145
0.0386	2.33044	2.64016	2.89862	3.09026
0.0387	2.4159	2.60071	2.87971	3.18552
0.0388	2.36882	2.67584	2.87462	3.19409
0.0389	2.47833	2.49745	2.93728	3.2212
0.039	2.44648	2.52932	2.88481	3.23304
0.0391	2.39286	2.57769	2.84913	3.20755
0.0392	2.38144	2.58032	2.83749	3.19735
0.0393	2.37634	2.62111	2.87462	3.21956
0.0394	2.35984	2.58032	2.90158	3.23649
0.0395	2.33435	2.60958	2.90158	3.22975
0.0396	2.47197	2.62863	2.88265	3.28404
0.0397	2.34574	2.55482	2.88628	3.23304
0.0398	2.39042	2.54842	2.86952	3.17533
0.0399	2.37392	2.58919	2.87098	3.2705
0.04	2.35354	2.49745	2.83384	3.24159
0.0401	2.34574	2.62487	2.90158	3.18205
0.0402	2.37003	2.63641	2.80326	3.2314
0.0403	2.31397	2.60581	2.86806	3.20755
0.0404	2.29867	2.58542	2.82365	3.20937
0.0405	2.34845	2.52422	2.87462	3.16004
0.0406	2.31906	2.579	2.86952	3.11927
0.0407	2.32926	2.54972	2.81855	3.22794
0.0408	2.28965	2.5841	2.86442	3.30785
0.0409	2.3026	2.56122	2.84404	3.14475
0.041	2.33044	2.55482	2.86442	3.14985
0.0411	2.30377	2.55352	2.85569	3.19225
0.0412	2.33435	2.59297	2.91688	3.14824
0.0413	2.19786	2.60958	2.88991	3.14475
0.0414	2.31005	2.64016	2.9103	3.18205
0.0415	2.28338	2.55861	2.86442	3.20591
0.0416	2.29358	2.52803	2.91178	3.19225
0.0417	2.2579	2.58919	2.96277	3.16514
0.0418	2.31788	2.58278	2.89862	3.17533
0.0419	2.2579	2.54842	2.91539	3.15843
0.042	2.22222	2.55352	2.95617	3.18715
0.0421	2.29241	2.58919	2.94597	3.25178
0.0422	2.31397	2.61978	2.96787	3.22975
0.0423	2.2579	2.54842	2.91539	3.22959
0.0424	2.30377	2.51402	2.87971	3.15494
0.0425	2.33435	2.53823	2.96994	3.29088
0.0426	2.37513	2.53952	2.96636	3.18715
0.0427	2.31397	2.53823	3.00204	3.20591
0.0428	2.18145	2.52803	2.98317	3.21101
0.0429	2.28338	2.53823	2.95617	3.24834
0.043	2.30495	2.56502	2.94597	3.20591
0.0431	2.30377	2.58032	2.97297	3.21611
0.0432	2.24771	2.54842	3.01733	3.19062
0.0433	2.30377	2.58278	3.03772	3.17533
0.0434	2.26809	2.55861	2.97146	3.17695
0.0435	2.26925	2.579	2.99337	3.23649
0.0436	2.27319	2.62621	3.04636	3.19572
0.0437	2.24261	2.52932	3.04636	3.13456
0.0438	2.30769	2.61091	2.98317	3.21447
0.0439	2.24261	2.52294	2.97297	3.23649
0.044	2.24656	2.59561	3.08868	3.25688
0.0441	2.27319	2.62487	3.02752	3.25688
0.0442	2.2579	2.60825	3.0632	3.22285
0.0443	2.28338	2.5739	3.05456	3.19409
0.0444	2.23355	2.56502	3.04946	3.2314
0.0445	2.26925	2.54842	3.0683	3.23304
0.0446	2.35594	2.52294	3.01223	3.19572
0.0447	2.29867	2.54972	3.05301	3.26364
0.0448	2.37003	2.60449	3.0632	3.26198
0.0449	2.32416	2.52674	3.06476	3.2212
0.045	2.33945	2.5841	3.04946	3.19572
0.0451	2.28455	2.57769	3.02243	3.21611
0.0452	2.35984	2.44648	2.99184	3.25688
0.0453	2.33316	2.56881	3.08868	3.22794
0.0454	2.2579	2.48216	3.03262	3.2263
0.0455	2.31515	2.57769	3.09536	3.24159
0.0456	2.28455	2.54203	3.08359	3.19572
0.0457	2.36224	2.61601	2.98317	3.21775
0.0458	2.24885	2.55861	3.0632	3.13456
0.0459	2.31788	2.49745	3.04281	3.20591
0.046	2.35984	2.60958	3.11417	3.22285
0.0461	2.27435	2.57769	3.11927	3.24834
0.0462	2.28965	2.58788	3.14125	3.15494
0.0463	2.32416	2.50892	3.07339	3.17023
0.0464	2.33945	2.5841	3.10398	3.16004
0.0465	2.29475	2.57012	3.19735	3.19062
0.0466	2.31515	2.59429	3.13296	3.1721
0.0467	2.27551	2.59806	3.16004	3.19062
0.0468	2.30887	2.5675	3.14125	3.19735
0.0469	2.37901	2.59429	3.11066	3.15145
0.047	2.27829	2.53823	3.14664	3.17533
0.0471	2.33945	2.51784	3.16675	3.17185
0.0472	2.34574	2.59051	3.12946	3.13965
0.0473	2.2528	2.59051	3.17533	3.14125
0.0474	2.27319	2.55352	3.18043	3.13965
0.0475	2.36373	2.59561	3.18552	3.12946
0.0476	2.34845	2.5624	3.17533	3.14475
0.0477	2.29358	2.56881	3.13106	3.15843
0.0478	2.33945	2.54972	3.14125	3.16004
0.0479	2.23242	2.58919	3.14985	3.10398
0.048	2.27319	2.55861	3.12277	3.13456
0.0481	2.30769	2.58032	3.14824	3.13296
0.0482	2.30377	2.5841	3.08359	3.13456
0.0483	2.37392	2.58788	3.23304	3.16004
0.0484	2.33435	2.56371	3.14635	3.09888
0.0485	2.28338	2.579	3.12436	3.12946
0.0486	2.30887	2.58542	3.17695	3.08006
0.0487	2.31279	2.58542	3.09888	3.08359
0.0488	2.31906	2.62621	3.11576	3.16004
0.0489	2.28455	2.58278	3.09378	3.10556
0.049	2.34964	2.59429	3.08359	3.16675
0.0491	2.31906	2.55992	3.0683	3.12596
0.0492	2.36493	2.57012	3.0581	3.14475
0.0493	2.34964	2.53952	3.07849	3.15843
0.0494	2.33554	2.56881	3.0632	3.18715
0.0495	2.29985	2.52803	3.02397	3.17695
0.0496	2.29358	2.59939	3.03927	3.19735
0.0497	2.36493	2.52803	3.11576	3.18552
0.0498	2.44648	2.54842	3.08516	3.08359
0.0499	2.31005	2.53823	3.08163	3.20591
0.05	2.38654	2.56371	3.03417	3.19062
0.0501	2.31515	2.52803	3.13615	3.22285
0.0502	2.43629	2.53823	3.09536	3.12245
0.0503	2.37901	2.52803	3.07692	3.12946
0.0504	2.39042	2.51274	3.02752	3.09378
0.0505	2.34574	2.52932	3.13106	3.10556
0.0506	2.37634	2.52803	3.06986	3.09221
0.0507	2.39042	2.49745	3.09536	3.08359
0.0508	2.42223	2.57012	3.00867	3.17881
0.0509	2.39042	2.53313	3.08359	3.13456
0.051	2.34574	2.50765	3.01223	3.08516
0.0511	2.33554	2.5624	3.10907	3.08006
0.0512	2.37513	2.5624	3.03417	3.09888
0.0513	2.41081	2.56502	3.01733	3.09378
0.0514	2.34574	2.54462	3.04281	3.15843
0.0515	2.39042	2.55731	3.04791	3.08516
0.0516	2.34964	2.60316	3.07339	3.14475
0.0517	2.39164	2.55352	3.07339	3.09536
0.0518	2.35984	2.52803	2.99337	3.06986
0.0519	2.27319	2.62487	3.05301	3.12436
0.052	2.33435	2.59939	2.98675	3.10398
0.0521	2.31515	2.68603	3.0683	3.08359
0.0522	2.35204	2.60958	3.01887	3.07339
0.0523	2.29475	2.61978	2.99694	3.12596
0.0524	2.32297	2.61468	3.02243	3.05456
0.0525	2.34455	2.58919	3.08202	3.13296
0.0526	2.31906	2.66191	3.03262	3.08359
0.0527	2.34964	2.66565	3.02907	3.10398
0.0528	2.26809	2.64016	3.00357	3.14635
0.0529	2.30377	2.80979	3.01733	3.09888
0.053	2.26694	2.6874	3.07849	3.10398
0.0531	2.25905	2.61978	2.99184	3.12787
0.0532	2.29867	2.75739	3.00714	3.10398
0.0533	2.28338	2.78797	3.01733	3.13456
0.0534	2.29985	2.64286	2.99847	3.10556
0.0535	2.37513	2.67074	2.95617	3.13615
0.0536	2.36493	2.769	3.01733	3.08516
0.0537	2.28338	2.68603	3.05456	3.17695
0.0538	2.34574	2.73051	2.98523	3.07339
0.0539	2.24261	2.78939	2.97146	3.11066
0.054	2.28338	2.76758	2.97655	3.16004
0.0541	2.28732	2.67721	2.94748	3.0973
0.0542	2.35984	2.7027	2.97504	3.14475
0.0543	2.22336	2.90668	2.94088	3.16165
0.0544	2.22336	2.72542	2.93578	3.04946
0.0545	2.29358	2.77778	2.95976	3.08359
0.0546	2.27829	2.7282	2.98317	3.04791
0.0547	2.263	2.72681	2.86952	3.08516
0.0548	2.31397	2.7472	2.9103	3.07849
0.0549	2.25395	2.72171	2.87098	3.09378
0.055	2.27945	2.71662	2.93218	3.11576
0.0551	2.23751	2.76758	2.93578	3.11417
0.0552	2.2528	2.7421	2.97146	3.14985
0.0553	2.28455	2.7486	2.94447	3.10556
0.0554	2.28848	2.66565	2.96126	3.12596
0.0555	2.29475	2.7588	3.01377	3.09026
0.0556	2.40571	2.75739	2.95258	3.12596
0.0557	2.34964	2.7537	2.96277	3.17023
0.0558	2.39164	2.718	2.93578	3.10239
0.0559	2.28965	2.71662	2.93578	3.19409
0.056	2.41203	2.77919	2.89138	3.09888
0.0561	2.263	2.70132	2.91178	3.19409
0.0562	2.34455	2.68094	2.95258	3.12946
0.0563	2.40061	2.72171	2.87971	3.1839
0.0564	2.32534	2.7231	2.92559	3.20591
0.0565	2.34574	2.67721	2.90668	3.16514
0.0566	2.38022	2.65036	2.87608	3.17023
0.0567	2.33554	2.7384	2.88991	3.09378
0.0568	2.39551	2.72681	2.89138	3.25178
0.0569	2.34455	2.71662	2.96126	3.14475
0.057	2.43753	2.72681	2.93578	3.13965
0.0571	2.32024	2.71662	2.87971	3.17185
0.0572	2.36224	2.75739	2.9052	3.07496
0.0573	2.33945	2.7588	2.94088	3.21956
0.0574	2.35984	2.737	2.84768	3.20428
0.0575	2.4159	2.7486	2.9001	3.10907
0.0576	2.33044	2.82875	2.9052	3.16514
0.0577	2.33435	2.80183	2.85423	3.20755
0.0578	2.29475	2.737	2.87971	3.19062
0.0579	2.37634	2.7333	2.91688	3.18552
0.058	2.32416	2.78939	2.87971	3.15494
0.0581	2.34455	2.78287	2.88118	3.20428
0.0582	2.29867	2.80326	2.93068	3.19572
0.0583	2.20693	2.79165	2.87462	3.21775
0.0584	2.31906	2.78797	2.83529	3.19062
0.0585	2.3167	2.7435	2.93068	3.14475
0.0586	2.37513	2.80979	2.90881	3.20591
0.0587	2.31005	2.7421	2.92919	3.15655
0.0588	2.31906	2.895	2.95617	3.09378
0.0589	2.22222	2.7435	2.90158	3.18715
0.059	2.26415	2.78797	2.94597	3.10398
0.0591	2.26925	2.80836	2.94088	3.25013
0.0592	2.28848	2.7588	2.9241	3.16514
0.0593	2.27041	2.69113	2.92198	3.21101
0.0594	2.31279	2.7435	2.87608	3.20591
0.0595	2.31397	2.67584	2.94238	3.19572
0.0596	2.27829	2.72171	2.89138	3.17881
0.0597	2.23751	2.76249	2.98013	3.21611
0.0598	2.36493	2.7472	2.9103	3.19735
0.0599	2.24885	2.737	2.91688	3.18715
0.06	2.24771	2.67584	2.93218	3.14985
0.0601	2.33435	2.72171	2.93728	3.15494
0.0602	2.24261	2.76758	2.93578	3.12946
0.0603	2.29867	2.67584	2.95107	3.09536
0.0604	2.31515	2.76617	2.97297	3.13965
0.0605	2.36104	2.73191	2.9052	3.13456
0.0606	2.34455	2.77551	2.95258	3.14475
0.0607	2.38532	2.7588	2.93578	3.13456
0.0608	2.41081	2.75229	3.00714	3.12596
0.0609	2.38144	2.84404	3.03772	3.18205
0.061	2.31906	2.79816	2.93728	3.09378
0.0611	2.36493	2.7333	3.01223	3.08006
0.0612	2.46813	2.75739	2.97655	3.08868
0.0613	2.41977	2.78797	2.89353	3.08868
0.0614	2.31005	2.80979	3.02752	3.08711
0.0615	2.35474	2.88334	3.00714	3.10907
0.0616	2.36493	2.76249	2.97297	3.05456
0.0617	2.39551	2.86588	2.97807	3.11927
0.0618	2.43753	2.7588	2.99184	3.08359
0.0619	2.48216	2.83894	3.01223	3.10398
0.062	2.30495	2.81346	2.99184	3.08006
0.0621	2.4261	2.87315	3.00357	3.13456
0.0622	2.41713	2.85423	2.97807	3.17695
0.0623	2.38144	2.79449	2.94238	3.10907
0.0624	2.39674	2.83529	2.95107	3.13965
0.0625	2.35084	2.75229	2.99847	3.12596
0.0626	2.40571	2.77268	2.95617	3.16004
0.0627	2.46177	2.81712	2.97297	3.09221
0.0628	2.42733	2.84404	2.99337	3.10556
0.0629	2.43119	2.7472	2.98317	3.17023
0.063	2.38654	2.79449	3.04636	3.14125
0.0631	2.45283	2.76758	2.96636	3.23814
0.0632	2.43119	2.78146	3.05301	3.15494
0.0633	2.49745	2.82875	3.04791	3.2263
0.0634	2.47071	2.80469	3.0107	3.25178
0.0635	2.46177	2.83019	3.01223	3.24669
0.0636	2.45793	2.6925	3.04436	3.23484
0.0637	2.47833	2.75089	3.01223	3.15145
0.0638	2.44773	2.83384	3.03927	3.21611
0.0639	2.44648	2.7129	3.05966	3.13456
0.064	2.44014	2.80102	3.0581	3.15843
0.0641	2.40571	2.718	3.05966	3.16675
0.0642	2.45793	2.77409	3.11927	3.23649
0.0643	2.42223	2.73191	3.05456	3.13456
0.0644	2.42733	2.71014	3.04592	3.23814
0.0645	2.34964	2.7282	2.95107	3.17533
0.0646	2.37513	2.75229	3.0632	3.18043
0.0647	2.46177	2.6823	3.07849	3.20428
0.0648	2.46052	2.71152	3.00357	3.15655
0.0649	2.40571	2.72171	3.11927	3.11927
0.065	2.50382	2.68603	3.11927	3.21611
0.0651	2.40061	2.68603	3.0581	3.16004
0.0652	2.37124	2.7027	3.08359	3.16514
0.0653	2.51402	2.68094	3.12596	3.17695
0.0654	2.46687	2.71662	3.12086	3.15655
0.0655	2.40184	2.64526	3.04436	3.09536
0.0656	2.41081	2.67721	3.05966	3.22285
0.0657	2.31397	2.7027	3.02907	3.2263
0.0658	2.42733	2.73191	3.00051	3.21101
0.0659	2.38654	2.6541	3.05145	3.12596
0.066	2.42223	2.66565	2.98827	3.13615
0.0661	2.35474	2.72681	3.02243	3.17023
0.0662	2.35474	2.77551	3.00714	3.11927
0.0663	2.33945	2.7027	2.99184	3.14635
0.0664	2.40184	2.66701	2.91391	3.18205
0.0665	2.37634	2.73561	3.01733	3.18043
0.0666	2.39551	2.72681	2.98469	3.12596
0.0667	2.30377	2.68094	2.97807	3.14824
0.0668	2.26809	2.7231	3.00714	3.19572
0.0669	2.32416	2.79449	2.97146	3.13965
0.067	2.40184	2.61468	3.03262	3.12086
0.0671	2.32024	2.6925	3.07849	3.13615
0.0672	2.40184	2.75739	3.01377	3.21101
0.0673	2.38532	2.68603	2.97807	3.11066
0.0674	2.35474	2.61468	3.03262	3.16165
0.0675	2.34574	2.737	3.01733	3.15655
0.0676	2.34574	2.71152	2.99032	3.19225
0.0677	2.33554	2.66191	2.99847	3.19062
0.0678	2.37634	2.6874	2.93578	3.2212
0.0679	2.28848	2.60958	2.97655	3.13106
0.068	2.41713	2.6925	2.97655	3.13106
0.0681	2.34574	2.66938	2.97146	3.16004
0.0682	2.22732	2.63507	2.96636	3.17185
0.0683	2.37003	2.7472	2.94597	3.17533
0.0684	2.31515	2.71662	2.91391	3.19572
0.0685	2.35594	2.76758	2.97655	3.18043
0.0686	2.31005	2.67721	2.9103	3.21101
0.0687	2.34964	2.75229	2.95617	3.18715
0.0688	2.36493	2.77127	2.92049	3.2314
0.0689	2.34964	2.76758	2.98675	3.14985
0.069	2.35084	2.7282	2.87608	3.21265
0.0691	2.35084	2.80836	2.919	3.12755
0.0692	2.34455	2.75599	2.91391	3.14125
0.0693	2.4159	2.71152	2.91178	3.14475
0.0694	2.3892	2.77409	2.88481	3.17695
0.0695	2.36373	2.73469	2.94238	3.26198
0.0696	2.39164	2.76249	2.89353	3.11927
0.0697	2.28455	2.75739	2.87315	3.15655
0.0698	2.41081	2.77778	2.9103	3.17695
0.0699	2.31279	2.769	2.86952	3.19572
0.07	2.36104	2.77409	2.89862	3.12086
0.0701	2.36493	2.77409	2.92559	3.19572
0.0702	2.38144	2.83019	2.8324	3.15494
0.0703	2.37513	2.81202	2.92049	3.22794
0.0704	2.37513	2.7537	2.92708	3.16004
0.0705	2.36614	2.769	2.895	3.2314
0.0706	2.38022	2.769	2.93068	3.24669
0.0707	2.30887	2.77919	2.95617	3.15655
0.0708	2.34064	2.7333	2.95107	3.25688
0.0709	2.33945	2.80836	2.99694	3.20591
0.071	2.36614	2.75229	2.99847	3.17023
0.0711	2.31397	2.7639	2.98523	3.14824
0.0712	2.33554	2.73191	2.98523	3.15655
0.0713	2.39551	2.80836	2.95107	3.17533
0.0714	2.41203	2.769	2.99184	3.19572
0.0715	2.30887	2.80469	2.99694	3.13965
0.0716	2.29985	2.7486	2.98165	3.11417
0.0717	2.36493	2.69113	2.94238	3.16514
0.0718	2.35984	2.7384	2.91391	3.10398
0.0719	2.17635	2.76249	2.99032	3.13456
0.072	2.35594	2.73191	2.96994	3.15145
0.0721	2.27945	2.68603	2.99337	3.10556
0.0722	2.37634	2.66701	3.00357	3.16514
0.0723	2.27319	2.78429	3.04791	3.16675
0.0724	2.30495	2.6823	3.03107	3.09888
0.0725	2.28848	2.66191	2.97504	3.12596
0.0726	2.27829	2.68603	3.00867	3.19572
0.0727	2.20693	2.67584	3.02752	3.10907
0.0728	2.26415	2.65545	3.03617	3.09888
0.0729	2.23751	2.68976	3.06986	3.16675
0.073	2.22732	2.66055	3.0581	3.04791
0.0731	2.22222	2.70132	3.03262	3.2212
0.0732	2.20693	2.72681	3.02243	3.17185
0.0733	2.23637	2.6823	3.01377	3.15655
0.0734	2.31515	2.71662	3.03262	3.2314
0.0735	2.28965	2.737	3.08359	3.16004
0.0736	2.20183	2.70132	3.04636	3.12436
0.0737	2.20581	2.65545	3.04126	3.24669
0.0738	2.26809	2.7129	3.04281	3.25688
0.0739	2.21713	2.65545	3.08516	3.25178
0.074	2.22845	2.65681	3.09572	3.24669
0.0741	2.21713	2.61844	3.09221	3.26364
0.0742	2.24147	2.69113	3.09536	3.21429
0.0743	2.2528	2.62997	3.09888	3.2705
0.0744	2.15196	2.73469	3.03417	3.2263
0.0745	2.29867	2.6925	3.12436	3.2263
0.0746	2.18654	2.66055	3.12436	3.30785
0.0747	2.23242	2.71152	3.14475	3.24324
0.0748	2.24261	2.66565	3.07183	3.28579
0.0749	2.15596	2.64151	3.08006	3.22975
0.075	2.2579	2.66191	3.15334	3.29256
0.0751	2.20296	2.66701	3.09378	3.30444
0.0752	2.21826	2.64526	3.12436	3.28236
0.0753	2.18256	2.7027	3.16004	3.26707
0.0754	2.23751	2.6823	3.15494	3.28069
0.0755	2.17635	2.71152	3.09026	3.28404
0.0756	2.24656	2.67211	3.13456	3.17695
0.0757	2.22336	2.7027	3.16862	3.24159
0.0758	2.19674	2.68603	3.13965	3.29256
0.0759	2.22845	2.7027	3.08868	3.2314
0.076	2.20071	2.67074	3.09536	3.24669
0.0761	2.24261	2.66565	3.12596	3.24834
0.0762	2.24375	2.65036	3.09888	3.15655
0.0763	2.23242	2.70132	3.04636	3.23994
0.0764	2.31005	2.72681	3.12946	3.20755
0.0765	2.18145	2.67721	3.07849	3.24159
0.0766	2.30887	2.6874	3.00867	3.18552
0.0767	2.29358	2.72681	3.11066	3.21101
0.0768	2.29358	2.61978	3.08868	3.12436
0.0769	2.19786	2.62997	3.09378	3.11417
0.077	2.19786	2.65036	3.14635	3.20591
0.0771	2.22222	2.62111	3.10046	3.20591
0.0772	2.22222	2.61091	3.04946	3.21101
0.0773	2.2579	2.60958	3.08516	3.17695
0.0774	2.17125	2.60071	3.03417	3.13615
0.0775	2.14067	2.60581	3.04791	3.17185
0.0776	2.18034	2.62111	3.04281	3.15494
0.0777	2.22845	2.65036	3.0683	3.14475
0.0778	2.12538	2.63131	3.03772	3.17023
0.0779	2.19786	2.56881	2.93578	3.09888
0.078	2.20806	2.66055	2.98827	3.10046
0.0781	2.20806	2.56371	2.96277	3.15334
0.0782	2.16616	2.61468	2.97297	3.16004
0.0783	2.19674	2.68094	3.10398	3.13615
0.0784	2.18654	2.55992	2.93578	3.18205
0.0785	2.19786	2.70132	3.04791	3.18043
0.0786	2.13558	2.6541	2.96126	3.14635
0.0787	2.23242	2.7282	3.00204	3.12436
0.0788	2.13558	2.68603	2.93938	3.19062
0.0789	2.22109	2.737	2.96787	3.20591
0.079	2.20693	2.63882	2.87462	3.18043
0.0791	2.16216	2.67074	2.9103	3.20755
0.0792	2.17635	2.77636	2.96126	3.09026
0.0793	2.2528	2.7027	2.97655	3.13106
0.0794	2.19164	2.61601	2.90881	3.16514
0.0795	2.2579	2.67584	3.01733	3.13106
0.0796	2.27319	2.64526	2.92049	3.12086
0.0797	2.23751	2.66938	3.02243	3.13456
0.0798	2.19786	2.70132	2.895	3.12277
0.0799	2.22732	2.75739	2.92049	3.13296
0.08	2.18256	2.6925	2.99184	3.18043
0.0801	2.28455	2.67211	2.9001	3.14635
0.0802	2.31397	2.76758	2.95617	3.14635
0.0803	2.22222	2.6976	2.86806	3.11927
0.0804	2.2579	2.80979	2.95617	3.16514
0.0805	2.23751	2.69995	2.93068	3.0581
0.0806	2.24771	2.68094	2.88481	3.14985
0.0807	2.29358	2.69995	2.90881	3.12787
0.0808	2.23751	2.7282	2.9103	3.09378
0.0809	2.24885	2.79307	2.92919	3.13965
0.081	2.263	2.79959	2.89138	3.17023
0.0811	2.32416	2.78287	2.84549	3.13965
0.0812	2.23751	2.82875	2.84404	3.18043
0.0813	2.31515	2.67074	2.83384	3.07849
0.0814	2.29475	2.85423	2.84768	3.12277
0.0815	2.33435	2.82875	2.92559	3.10556
0.0816	2.20693	2.86952	2.87608	3.12436
0.0817	2.24771	2.84039	2.84549	3.15334
0.0818	2.27435	2.85569	2.86442	3.13615
0.0819	2.28455	2.78797	2.88844	3.17533
0.082	2.27945	2.81346	2.88481	3.15494
0.0821	2.23751	2.86442	2.91688	3.24669
0.0822	2.28338	2.84549	2.88481	3.12946
0.0823	2.30887	2.92198	2.89138	3.13965
0.0824	2.27829	2.83894	2.92708	3.19225
0.0825	2.25905	2.86952	2.94088	3.21447
0.0826	2.27829	2.91837	2.84404	3.18043
0.0827	2.28222	2.88118	2.87971	3.16675
0.0828	2.26809	2.895	2.91539	3.21775
0.0829	2.15816	2.86806	2.90668	3.2212
0.083	2.28848	2.89353	2.88481	3.24503
0.0831	2.24261	2.85423	2.89648	3.16514
0.0832	2.23751	2.83894	2.85059	3.21101
0.0833	2.21826	2.93728	2.88118	3.22975
0.0834	2.27829	2.87098	2.86442	3.16165
0.0835	2.24885	2.85933	2.90668	3.24669
0.0836	2.20806	2.9001	2.87971	3.23994
0.0837	2.33554	2.81855	2.84913	3.16675
0.0838	2.19674	2.80326	2.91688	3.23304
0.0839	2.21826	2.78939	2.83894	3.13615
0.084	2.22222	2.87462	2.77636	3.27727
0.0841	2.18654	2.90668	2.89648	3.17371
0.0842	2.24885	2.85423	2.82365	3.28746
0.0843	2.15706	2.895	2.82509	3.16165
0.0844	2.23242	2.81346	2.84404	3.22794
0.0845	2.23355	2.85933	2.84549	3.16514
0.0846	2.22222	2.80183	2.85933	3.21101
0.0847	2.22109	2.83384	2.83894	3.17023
0.0848	2.216	2.83529	2.895	3.18205
0.0849	2.20806	2.7472	2.87971	3.29934
0.085	2.24771	2.7472	2.92049	3.23649
0.0851	2.17635	2.78287	2.89862	3.20591
0.0852	2.31515	2.7472	2.94088	3.17023
0.0853	2.21713	2.67584	2.88991	3.2212
0.0854	2.16216	2.65036	2.94748	3.17023
0.0855	2.30495	2.60449	2.9241	3.21101
0.0856	2.27435	2.67211	2.96126	3.24669
0.0857	2.21713	2.64526	2.93068	3.21101
0.0858	2.14176	2.64016	2.95466	3.24159
0.0859	2.28848	2.62621	2.94238	3.12946
0.086	2.21713	2.71152	3.00357	3.20755
0.0861	2.22449	2.6541	2.99694	3.27894
0.0862	2.2528	2.65545	2.96277	3.17533
0.0863	2.25395	2.69113	3.03262	3.17533
0.0864	2.2602	2.62487	2.98827	3.17533
0.0865	2.17015	2.65545	3.06986	3.12086
0.0866	2.263	2.54462	3.01887	3.19225
0.0867	2.24885	2.63507	2.98013	3.16004
0.0868	2.25395	2.58919	3.02243	3.16004
0.0869	2.19276	2.5841	3.07849	3.28746
0.087	2.32534	2.60581	3.02243	3.16675
0.0871	2.25395	2.6925	3.08516	3.19735
0.0872	2.29082	2.65036	3.05456	3.21611
0.0873	2.25395	2.62111	3.07849	3.13296
0.0874	2.31906	2.64901	2.99694	3.17533
0.0875	2.29867	2.67721	2.97655	3.2212
0.0876	2.31906	2.7129	3.09378	3.18043
0.0877	2.32024	2.6823	3.02397	3.17695
0.0878	2.28965	2.64661	2.99847	3.21101
0.0879	2.2528	2.66565	3.04281	3.25344
0.088	2.34964	2.7458	3.10046	3.34862
0.0881	2.34335	2.72681	3.10046	3.21101
0.0882	2.34964	2.73191	3.09888	3.28746
0.0883	2.31397	2.7384	3.07496	3.29256
0.0884	2.28338	2.7472	3.11927	3.2212
0.0885	2.27435	2.67957	2.99694	3.26198
0.0886	2.29475	2.65171	3.09378	3.2212
0.0887	2.38144	2.7333	3.10907	3.26531
0.0888	2.32534	2.7282	3.13456	3.24834
0.0889	2.31906	2.7333	3.08359	3.18715
0.089	2.33945	2.76108	3.08359	3.34353
0.0891	2.30887	2.737	3.11417	3.28914
0.0892	2.29358	2.72681	3.09378	3.21265
0.0893	2.34964	2.7639	3.09378	3.26364
0.0894	2.26925	2.68094	3.07339	3.26364
0.0895	2.35084	2.7639	3.0683	3.22466
0.0896	2.33554	2.68603	3.07339	3.23994
0.0897	2.30887	2.71152	3.04281	3.27384
0.0898	2.36493	2.6823	3.07339	3.13615
0.0899	2.31515	2.7282	3.11066	3.27894
0.09	2.29475	2.66565	3.04281	3.21101
0.0901	2.36493	2.77919	3.04126	3.30275
0.0902	2.36493	2.70132	3.0632	3.26198
0.0903	2.31279	2.67448	3.0632	3.18205
0.0904	2.39674	2.68603	3.08006	3.33503
0.0905	2.28571	2.77268	3.07849	3.1839
0.0906	2.27945	2.68467	3.01733	3.2263
0.0907	2.30495	2.63372	3.0973	3.20591
0.0908	2.35863	2.64526	3.08868	3.26707
0.0909	2.23865	2.61601	2.99847	3.20755
0.091	2.25905	2.6874	3.07339	3.34353
0.0911	2.24885	2.63372	3.02598	3.27217
0.0912	2.263	2.55731	2.99694	3.28579
0.0913	2.19674	2.64016	3.02243	3.25178
0.0914	2.29867	2.62111	3.03927	3.31804
0.0915	2.26415	2.60581	3.07339	3.30785
0.0916	2.26415	2.60449	3.0683	3.32483
0.0917	2.33554	2.62111	3.01579	3.27217
0.0918	2.28848	2.69113	3.0056	3.28236
0.0919	2.29241	2.6874	2.96485	3.22285
0.092	2.2528	2.6823	3.04281	3.21101
0.0921	2.31906	2.60581	2.97146	3.16514
0.0922	2.33554	2.62487	3.01887	3.21956
0.0923	2.20183	2.57522	2.98165	3.17533
0.0924	2.27829	2.68094	2.97146	3.24834
0.0925	2.28338	2.7472	2.98317	3.16514
0.0926	2.2579	2.68094	3.01733	3.23304
0.0927	2.24375	2.64526	2.96126	3.16004
0.0928	2.23242	2.68094	2.96277	3.12277
0.0929	2.23751	2.63641	2.97807	3.23814
0.093	2.28338	2.64526	3.02907	3.17533
0.0931	2.22222	2.71152	2.94238	3.2263
0.0932	2.22732	2.67721	2.96636	3.2212
0.0933	2.21826	2.62621	2.93218	3.26707
0.0934	2.21713	2.6823	3.00867	3.24159
0.0935	2.22732	2.7027	2.93218	3.24669
0.0936	2.23751	2.62487	2.95617	3.28571
0.0937	2.19164	2.72542	3.02397	3.25344
0.0938	2.24885	2.62997	3.01887	3.2314
0.0939	2.17635	2.67074	2.96277	3.18552
0.094	2.24771	2.71523	2.99694	3.27217
0.0941	2.15596	2.77268	3.00714	3.22285
0.0942	2.18766	2.67721	3.04946	3.28746
0.0943	2.22845	2.7282	3.02041	3.21101
0.0944	2.19276	2.737	3.03262	3.28069
0.0945	2.21713	2.76108	3.14315	3.30107
0.0946	2.23242	2.77778	3.04126	3.31295
0.0947	2.31397	2.66565	3.08516	3.29082
0.0948	2.2528	2.71523	2.98317	3.30275
0.0949	2.19786	2.68094	3.00204	3.30785
0.095	2.26531	2.71662	3.01223	3.27384
0.0951	2.23751	2.72033	3.05301	3.38093
0.0952	2.32926	2.66055	3.0107	3.34013
0.0953	2.28338	2.7333	3.11066	3.37411
0.0954	2.31005	2.68603	3.03772	3.32314
0.0955	2.31005	2.7472	3.08868	3.35372
0.0956	2.30495	2.70132	3.14475	3.26707
0.0957	2.33435	2.71662	3.04281	3.29766
0.0958	2.23751	2.7588	3.0581	3.30107
0.0959	2.27829	2.67074	3.03262	3.35372
0.096	2.36614	2.64526	3.01223	3.33673
0.0961	2.34574	2.65919	3.08359	3.30785
0.0962	2.38144	2.65036	3.06164	3.37073
0.0963	2.28848	2.63641	3.09378	3.35543
0.0964	2.39042	2.71152	3.11768	3.42172
0.0965	2.29867	2.64661	3.07849	3.34353
0.0966	2.39551	2.64391	3.11066	3.33164
0.0967	2.37513	2.67074	3.0581	3.3894
0.0968	2.33826	2.61091	3.08359	3.3792
0.0969	2.30377	2.67074	3.08868	3.26874
0.097	2.33945	2.72681	3.08516	3.35882
0.0971	2.41713	2.61978	3.08359	3.35372
0.0972	2.32926	2.80836	3.10398	3.32993
0.0973	2.37901	2.72171	3.16004	3.34862
0.0974	2.27319	2.64526	3.17533	3.33843
0.0975	2.36373	2.81999	3.09536	3.34182
0.0976	2.33435	2.8324	3.12946	3.31804
0.0977	2.44139	2.86952	3.16514	3.36391
0.0978	2.38532	2.91688	3.19409	3.28746
0.0979	2.46177	2.86952	3.26198	3.3894
0.098	2.48726	3.00204	3.3792	3.34523
0.0981	2.5841	3.01223	3.3945	3.32824
0.0982	2.58919	3.06164	3.47272	3.40805
0.0983	2.66191	3.06673	3.58125	3.40979
0.0984	2.6874	3.20591	3.48446	3.52881
0.0985	2.77636	3.2314	3.85831	3.34523
0.0986	2.79307	3.2263	3.95515	3.50153
0.0987	2.85423	3.40295	4.0316	3.47095
0.0988	2.95107	3.45566	4.23547	3.50331
0.0989	3.0581	3.49134	4.36799	3.56269
0.099	3.05456	3.47095	4.40367	3.5423
0.0991	3.22466	3.6614	4.50051	3.65443
0.0992	3.28236	3.67992	4.50561	3.57981
0.0993	3.43527	3.76849	4.59459	3.64934
0.0994	3.47782	3.79521	4.58716	3.6271
0.0995	3.5525	3.86028	4.74274	3.6155
0.0996	3.57288	3.86735	4.91586	3.6104
0.0997	3.66972	3.81244	5.02039	3.7105
0.0998	3.76339	3.80418	5.04082	3.67295
0.0999	3.67992	3.84615	5.18349	3.67992
0.1	3.72769	3.84106	5.1631	3.73089
0.1001	3.73598	3.84302	5.29322	3.70031
0.1002	3.75637	3.83792	5.30071	3.72259
0.1003	3.70031	3.91127	5.32381	3.70219
0.1004	3.80734	3.82263	5.33401	3.79715
0.1005	3.85831	3.83792	5.36697	3.72069
0.1006	3.80734	3.92457	5.34658	3.80418
0.1007	3.91947	3.8736	5.36697	3.78695
0.1008	3.95206	3.96024	5.42304	3.80224
0.1009	4.01326	4.00306	5.36697	3.81753
0.101	4.14883	4.05199	5.4207	3.85634
0.1011	4.14883	4.10505	5.33129	3.86028
0.1012	4.23763	4.22743	5.44342	3.85008
0.1013	4.33231	4.1896	5.436	3.98063
0.1014	4.35492	4.26096	5.36697	4.03876
0.1015	4.28353	4.23547	5.44852	3.92457
0.1016	4.36799	4.3476	5.37207	3.94495
0.1017	4.32722	4.39857	5.40265	4.02346
0.1018	4.38105	4.49541	5.43833	4.12035
0.1019	4.38328	4.5209	5.43556	4.1896
0.102	4.36512	4.58206	5.36697	4.10805
0.1021	4.40877	4.66599	5.4865	4.12634
0.1022	4.46993	4.67652	5.57085	4.12035
0.1023	4.49032	4.5844	5.67278	4.21214
0.1024	4.44218	4.73469	5.72375	4.23547
0.1025	4.48522	4.65851	5.81549	4.20489
0.1026	4.49032	4.66633	5.79806	4.25076
0.1027	4.43651	4.65069	5.89195	4.29664
0.1028	4.48522	4.64286	5.87876	4.27625
0.1029	4.49822	4.61264	6.09072	4.22743
0.103	4.55657	4.60245	6.08053	4.34472
0.1031	4.58716	4.55612	6.13462	4.25879
0.1032	4.66599	4.62245	6.108	4.29954
0.1033	4.73738	4.64322	6.1315	4.27843
0.1034	4.71967	4.64595	6.08873	4.30173
0.1035	4.73255	4.66599	6.10403	4.26096
0.1036	4.75025	4.70168	6.19072	4.21214
0.1037	4.81142	4.72718	6.10913	4.17431
0.1038	4.82161	4.72477	6.19266	4.23332
0.1039	4.79103	4.69148	6.2812	4.15604
0.104	4.79103	4.65069	6.23151	4.1998
0.1041	4.82161	4.64796	6.25892	4.17644
0.1042	4.80122	4.60245	6.34047	4.12844
0.1043	4.89036	4.5135	6.30479	4.10596
0.1044	4.86486	4.5283	6.34233	4.14883
0.1045	4.865	4.46483	6.39328	4.11525
0.1046	4.8369	4.37022	6.38634	4.13863
0.1047	4.81651	4.36512	6.32196	4.14883
0.1048	4.8318	4.34251	6.43039	4.10296
0.1049	4.81651	4.34251	6.26721	4.08767
0.105	4.82917	4.31702	6.22834	4.11825
0.1051	4.82671	4.29664	6.25573	4.09184
0.1052	4.86748	4.25293	6.27231	4.12035
0.1053	4.85729	4.33231	6.25191	4.07539
0.1054	4.89297	4.37309	6.22834	4.05199
0.1055	4.86748	4.36799	6.17737	4.09276
0.1056	4.86238	4.50561	6.20795	4.12035
0.1057	4.81915	4.42406	6.16208	4.03876
0.1058	4.83427	4.72477	6.20092	4.08975
0.1059	4.84957	4.64322	6.20795	4.08257
0.106	4.75535	4.84463	6.23343	4.02141
0.1061	4.72236	4.81387	6.20795	4.06425
0.1062	4.74516	4.95155	6.30667	4.04179
0.1063	4.70438	5.10953	6.26592	4.08767
0.1064	4.72987	5.18103	6.27421	4.07955
0.1065	4.73228	5.29052	6.18756	4.13564
0.1066	4.65579	5.3948	6.23853	4.11015
0.1067	4.6052	5.43556	6.22834	4.08975
0.1068	4.684	5.57085	6.26402	4.19684
0.1069	4.59225	5.72885	6.3335	4.11825
0.107	4.56677	5.75649	6.3845	4.1896
0.1071	4.53619	5.90724	6.44931	4.10087
0.1072	4.55148	5.9633	6.41182	4.09276
0.1073	4.59225	6.08053	6.50688	4.20194
0.1074	4.5209	6.09383	6.62589	4.15902
0.1075	4.47503	6.18562	6.67857	4.23841
0.1076	4.43141	6.16718	6.74656	4.26605
0.1077	4.39857	6.22834	6.88073	4.25803
0.1078	4.34982	6.31311	7.01835	4.29373
0.1079	4.38328	6.35576	7.01835	4.33962
0.108	4.37086	6.43549	7.08461	4.3578
0.1081	4.38042	6.43039	7.13048	4.32501
0.1082	4.30173	6.50025	7.14577	4.33231
0.1083	4.26605	6.40346	7.24911	4.31922
0.1084	4.2435	6.46099	7.23751	4.34472
0.1085	4.25369	6.42529	7.24771	4.34251
0.1086	4.24567	6.46789	7.3075	4.36799
0.1087	4.12124	6.47808	7.2259	4.3527
0.1088	4.15902	6.37105	7.29358	4.28353
0.1089	4.14883	6.34047	7.33945	4.33452
0.109	4.23332	6.32518	7.20183	4.36002
0.1091	4.31193	6.32518	7.20183	4.32212
0.1092	4.37086	6.2946	7.15451	4.39857
0.1093	4.27625	6.31498	7.17635	4.34982
0.1094	4.40877	6.36595	7.05403	4.39572
0.1095	4.39633	6.44569	7.14577	4.37022
0.1096	4.38042	6.46099	7.00663	4.36289
0.1097	4.41386	6.41509	6.96583	4.41386
0.1098	4.42915	6.48318	6.98777	4.37309
0.1099	4.43651	6.44241	6.85525	4.37819
0.11	4.44444	6.51886	6.90974	4.42631
0.1101	4.47221	6.54258	6.90622	4.38838
0.1102	4.47503	6.48649	6.80775	4.40367
0.1103	4.4949	6.47299	6.89602	4.34982
0.1104	4.45973	6.49337	6.93014	4.40367
0.1105	4.38328	6.50025	6.99286	4.43425
0.1106	4.50841	6.50688	6.98777	4.36289
0.1107	4.34251	6.50866	6.97248	4.43425
0.1108	4.38328	6.52728	6.88934	4.3527
0.1109	4.47503	6.52063	6.80265	4.29664
0.111	4.3527	6.46789	6.78899	4.38614
0.1111	4.38328	6.46279	6.85176	4.24273
0.1112	4.3578	6.49847	6.84855	4.25076
0.1113	4.42121	6.55454	6.73293	4.23038
0.1114	4.41896	6.51886	6.73802	4.20194
0.1115	4.29664	6.51554	6.62589	4.22822
0.1116	4.26096	6.54101	6.68026	4.23547
0.1117	4.39124	6.55278	6.71763	4.27625
0.1118	4.43425	6.66667	6.65138	4.19684
0.1119	4.39062	6.71763	6.68705	4.19766
0.112	4.42406	6.68196	6.6055	4.10296
0.1121	4.3352	6.73293	6.52573	4.09786
0.1122	4.50561	6.76351	6.53925	4.09276
0.1123	4.54638	6.7788	6.59357	4.04179
0.1124	4.58716	6.83996	6.52395	4.12844
0.1125	4.54128	6.72273	6.54258	4.07539
0.1126	4.53109	6.80081	6.40673	3.97246
0.1127	4.55935	6.79918	6.36086	4.02856
0.1128	4.52599	6.79409	6.39837	3.95716
0.1129	4.5158	6.78389	6.2863	3.99083
0.113	4.54916	6.80081	6.38818	3.98573
0.1131	4.44444	6.76351	6.3947	3.98063
0.1132	4.4977	6.75841	6.3284	4.00306
0.1133	4.49541	6.72616	6.20479	4.06935
0.1134	4.48293	6.7398	6.44059	3.99286
0.1135	4.66361	6.70234	6.27231	4.01936
0.1136	4.58206	6.59195	6.37615	4.0316
0.1137	4.70438	6.76515	6.33027	3.96736
0.1138	4.68161	6.71421	6.39653	4.09786
0.1139	4.73496	6.77715	6.33537	4.04179
0.114	4.69929	6.7686	6.43221	3.9949
0.1141	4.75025	6.79245	6.4577	4.09276
0.1142	4.6789	6.83809	6.4049	4.04179
0.1143	4.64595	6.7788	6.44059	4.02346
0.1144	4.74516	6.87564	6.42711	4.01326
0.1145	4.75025	6.83647	6.44059	3.98266
0.1146	4.78327	6.92151	6.42529	4.04992
0.1147	4.75778	6.91798	6.39653	4.06728
0.1148	4.66361	6.98421	6.44241	3.97044
0.1149	4.57187	7.01325	6.48649	4.04385
0.115	4.68161	7.02703	6.46279	4.05708
0.1151	4.70948	6.85015	6.51198	4.08465
0.1152	4.69148	6.79572	6.53925	4.11315
0.1153	4.79613	6.80591	6.59357	4.08767
0.1154	4.75802	6.73802	6.53925	4.10505
0.1155	4.78593	6.7295	6.66157	4.07955
0.1156	4.8369	6.67176	6.54944	4.11315
0.1157	4.87258	6.53082	6.50688	4.10505
0.1158	4.8369	6.63099	6.46279	4.12334
0.1159	4.86748	6.54101	6.44931	4.05405
0.116	4.95413	6.56473	6.39144	4.15392
0.1161	4.91845	6.66497	6.3729	4.14883
0.1162	4.98471	6.49337	6.26402	4.11315
0.1163	5.01529	6.56983	6.27931	4.27625
0.1164	5.03568	6.57157	6.14679	4.09068
0.1165	5.04077	6.58176	6.27421	4.28863
0.1166	5.06368	6.57157	6.16403	4.23038
0.1167	5.01019	6.57667	6.22324	4.29445
0.1168	5.02295	6.5512	6.08363	4.3527
0.1169	4.98725	6.47478	6.11933	4.37022
0.117	4.94903	6.54101	6.10601	4.28135
0.1171	4.98471	6.54944	6.04485	4.44671
0.1172	4.88016	6.56808	6.02446	4.36289
0.1173	4.87768	6.49847	6.01427	4.36577
0.1174	4.89806	6.47808	5.99184	4.48522
0.1175	4.79857	6.57157	5.94595	4.45181
0.1176	4.81142	6.6106	6.03466	4.45181
0.1177	4.84463	6.62417	5.97859	4.48522
0.1178	4.95665	6.55788	6.05706	4.45691
0.1179	4.98981	6.53748	6.08563	4.5158
0.118	4.93626	6.59531	6.14169	4.45973
0.1181	4.94393	6.66157	6.17737	4.44444
0.1182	4.94651	6.7244	6.2863	4.5209
0.1183	4.87768	6.69046	6.23218	4.57187
0.1184	4.8318	6.75166	6.27291	4.56954
0.1185	4.87768	6.79409	6.46969	4.61264
0.1186	4.80367	6.87723	6.24554	4.57187
0.1187	4.71967	6.86704	6.38818	4.62793
0.1188	4.75025	6.90974	6.39837	4.5844
0.1189	4.75268	6.95563	6.46969	4.6789
0.119	4.74006	6.94699	6.47119	4.71458
0.1191	4.80877	7.01325	6.27931	4.75025
0.1192	4.75025	7.06932	6.33027	4.69929
0.1193	4.74248	7.09842	6.2812	4.73496
0.1194	4.70199	7.14431	6.42893	4.77574
0.1195	4.72718	7.16106	6.42893	4.77331
0.1196	4.65579	7.12538	6.41182	4.78593
0.1197	4.71967	7.20693	6.51376	4.72477
0.1198	4.74516	7.16616	6.54101	4.74516
0.1199	4.69689	7.13048	6.57492	4.73255
0.12	4.75268	7.2412	6.57492	4.66871
0.1201	4.72987	7.14577	6.59704	4.70199
0.1202	4.79103	7.21712	6.68196	4.70438
0.1203	4.77817	7.20183	6.72783	4.57696
0.1204	4.78084	7.21712	6.65818	4.66123
0.1205	4.81651	7.16106	6.74822	4.59735
0.1206	4.74006	7.19674	6.65818	4.66633
0.1207	4.76288	7.20551	6.70234	4.63812
0.1208	4.73738	7.24771	6.65818	4.64049
0.1209	4.75778	7.19674	6.76696	4.5487
0.121	4.72208	7.19674	6.6327	4.5436
0.1211	4.74006	7.21061	6.61742	4.55935
0.1212	4.74516	7.18511	6.69725	4.56167
0.1213	4.78084	7.14941	6.60041	4.52599
0.1214	4.70948	7.16616	6.54258	4.56167
0.1215	4.79368	7.20693	6.60041	4.52599
0.1216	4.74274	7.21712	6.54101	4.5232
0.1217	4.82671	7.20551	6.46459	4.57187
0.1218	4.7784	7.2565	6.52395	4.46483
0.1219	4.72477	7.34964	6.46789	4.48522
0.122	4.80632	7.32416	6.46279	4.43425
0.1221	4.66871	7.32043	6.47988	4.5209
0.1222	4.76798	7.37379	6.5512	4.45973
0.1223	4.70438	7.42478	6.54944	4.50331
0.1224	4.65104	7.35609	6.56473	4.46483
0.1225	4.65104	7.43119	6.43221	4.513
0.1226	4.62557	7.50255	6.57157	4.41386
0.1227	4.57696	7.45028	6.70912	4.44444
0.1228	4.58716	7.3075	6.6327	4.58482
0.1229	4.57187	7.30887	6.71254	4.52599
0.123	4.59969	7.29358	6.66667	4.53109
0.1231	4.56167	7.35984	6.69215	4.48522
0.1232	4.55657	7.39042	6.7244	4.50561
0.1233	4.5691	7.34964	6.69893	4.50841
0.1234	4.53619	7.34319	6.75841	4.50051
0.1235	4.64322	7.4261	6.74478	4.50561
0.1236	4.60245	7.16106	6.75331	4.60754
0.1237	4.70678	7.29867	6.75331	4.57696
0.1238	4.72987	7.2551	6.78389	4.57187
0.1239	4.70678	7.18654	6.79572	4.5135
0.124	4.81387	7.27319	6.84345	4.60245
0.1241	4.69419	7.2463	6.78899	4.56677
0.1242	4.8318	7.20183	6.92308	4.55148
0.1243	4.85729	7.19531	6.93326	4.58206
0.1244	4.87768	7.17635	6.86195	4.55148
0.1245	4.90316	7.22732	6.99286	4.5844
0.1246	4.90066	7.27967	6.85525	4.55657
0.1247	4.90066	7.22873	6.79409	4.53109
0.1248	4.93374	7.19021	6.74822	4.57187
0.1249	4.98726	7.14941	6.82629	4.62557
0.125	5.02039	7.11009	6.7686	4.53897
0.1251	4.9949	7.05252	6.76351	4.62283
0.1252	4.98471	7.06062	6.78389	4.5209
0.1253	4.94142	7.03364	6.91484	4.55657
0.1254	5.0051	7.00815	6.75497	4.5742
0.1255	4.88016	7.01835	6.81957	4.59225
0.1256	4.90566	6.99286	6.91641	4.5209
0.1257	4.8701	6.95719	6.91131	4.5436
0.1258	5.03568	6.95053	6.95719	4.54128
0.1259	5	6.90622	7.02193	4.57187
0.126	5.01274	6.87054	7.10647	4.57187
0.1261	5.01785	6.86384	7.21571	4.53897
0.1262	4.96942	6.85875	7.19021	4.55657
0.1263	4.94651	6.91994	7.27829	4.564
0.1264	4.95413	6.88424	7.31396	4.68909
0.1265	5.03568	6.82977	7.28338	4.49032
0.1266	4.96432	6.90112	7.37889	4.59969
0.1267	4.98725	6.85875	7.44139	4.61029
0.1268	4.90826	6.78735	7.32926	4.60245
0.1269	4.98726	6.93014	7.36493	4.61774
0.127	4.89557	6.84855	7.32279	4.58716
0.1271	4.97452	6.82815	7.35099	4.54128
0.1272	4.98471	6.78389	7.32416	4.53897
0.1273	5.03058	6.83996	7.33435	4.65069
0.1274	4.98471	6.79409	7.22081	4.5793
0.1275	4.94393	6.80775	7.19674	4.60989
0.1276	4.95922	6.88934	7.16471	4.57696
0.1277	4.92096	6.90112	7.20041	4.59501
0.1278	4.87519	6.86894	7.21061	4.62793
0.1279	5.05354	6.89602	7.20041	4.49261
0.128	4.94393	6.97248	7.2871	4.5538
0.1281	5.05858	6.94345	7.31024	4.54638
0.1282	5.1631	6.91994	7.21712	4.59225
0.1283	5.18858	6.92661	7.32279	4.56167
0.1284	5.1529	6.91641	7.2718	4.5844
0.1285	5.17839	6.97402	7.21571	4.5691
0.1286	5.20632	6.95209	7.21712	4.62793
0.1287	5.19368	6.9419	7.18288	4.56444
0.1288	5.23445	6.99286	7.14941	4.6001
0.1289	5.24974	7.00815	7.19021	4.684
0.129	5.13761	6.96892	7.21571	4.5844
0.1291	5.22426	7.03006	7.21712	4.65069
0.1292	5.27254	7.04383	7.19674	4.54638
0.1293	5.25242	6.96228	7.22732	4.64322
0.1294	5.33401	7.02854	7.16616	4.56677
0.1295	5.23202	6.99796	7.2579	4.60245
0.1296	5.32891	7.0759	7.31906	4.58716
0.1297	5.33401	7.04383	7.32043	4.54638
0.1298	5.26772	7.07292	7.38022	4.5209
0.1299	5.29322	7.06272	7.42988	4.56167
0.13	5.34149	7.0999	7.52677	4.63303
0.1301	5.34386	7.12175	7.55352	4.58949
0.1302	5.42304	7.0948	7.47578	4.77064
0.1303	5.38226	7.08461	7.56881	4.72987
0.1304	5.31839	7.20693	7.67193	4.74274
0.1305	5.35441	7.33435	7.71152	4.81406
0.1306	5.40541	7.31906	7.87353	4.81406
0.1307	5.33129	7.40061	7.79307	4.84957
0.1308	5.32348	7.45288	7.91943	4.77307
0.1309	5.27764	7.40439	7.96636	4.8701
0.131	5.29832	7.4261	8.06221	4.90826
0.1311	5.28033	7.41458	8.11831	4.87506
0.1312	5.40775	7.47197	8.0581	4.86748
0.1313	5.33129	7.39042	8.08868	4.87258
0.1314	5.3211	7.39419	8.08868	4.89557
0.1315	5.33401	7.43498	8.12022	4.89806
0.1316	5.32891	7.46687	8.12946	4.88538
0.1317	5.40775	7.45797	8.19572	4.90826
0.1318	5.27013	7.28338	8.14985	4.96942
0.1319	5.38226	7.33435	8.14985	4.91335
0.132	5.34931	7.22222	8.2263	4.91085
0.1321	5.34931	7.11519	8.2152	4.98981
0.1322	5.30852	7.04893	8.23559	4.92864
0.1323	5.29562	7.03874	8.1795	4.94136
0.1324	5.3211	6.99286	8.16514	4.81897
0.1325	5.29052	6.98777	8.20591	4.85729
0.1326	5.31839	6.97093	8.15079	4.78859
0.1327	5.31871	6.94034	8.18645	4.88787
0.1328	5.35951	6.94034	8.154	4.89806
0.1329	5.31871	6.86195	8.11831	4.82671
0.133	5.3211	6.88934	8.11004	4.91335
0.1331	5.31091	6.78389	8.1795	4.84216
0.1332	5.28812	6.87054	8.08771	4.90826
0.1333	5.30581	6.88583	8.0632	4.85219
0.1334	5.30071	6.83138	8.0683	4.81142
0.1335	5.24732	6.83647	8.06731	4.93884
0.1336	5.30581	6.84855	8.02243	4.91845
0.1337	5.30342	6.78735	8.14985	4.81915
0.1338	5.25242	6.73293	8.02243	4.86238
0.1339	5.22426	6.7737	8.10907	4.93374
0.134	5.30071	6.74822	8.09888	4.86238
0.1341	5.31871	6.82815	8.12851	4.94903
0.1342	5.32381	6.72106	8.10907	4.93884
0.1343	5.39521	6.7686	8.0581	4.91335
0.1344	5.4156	6.80428	8.10397	4.98726
0.1345	5.44342	6.84506	7.97655	4.80897
0.1346	5.40265	6.86544	8.03672	4.93381
0.1347	5.36188	6.87404	7.9103	4.89047
0.1348	5.436	6.81795	7.98165	4.91586
0.1349	5.436	6.87054	8.00102	4.95413
0.135	5.38971	6.87723	7.91136	4.85729
0.1351	5.39521	6.96892	7.96126	4.92104
0.1352	5.34149	6.91484	7.91943	4.91335
0.1353	5.4462	6.98777	7.94088	4.93632
0.1354	5.27792	7.00153	7.93683	5.00255
0.1355	5.436	6.99286	7.91539	4.93116
0.1356	5.39011	7.09332	7.85314	4.89806
0.1357	5.38736	7.07441	7.88883	4.98215
0.1358	5.37207	7.06782	7.93068	4.91335
0.1359	5.39011	7.07802	7.88079	4.99236
0.136	5.44575	7.05403	7.84404	5.03568
0.1361	5.40775	7.05553	7.92664	4.89806
0.1362	5.40265	7.01173	7.87971	4.95413
0.1363	5.43833	7.05912	7.9001	4.94651
0.1364	5.60428	7.02344	7.83784	4.94142
0.1365	5.4411	7.04742	8.00204	5
0.1366	5.4717	7.03364	8.01223	5
0.1367	5.44065	7.03364	8.05201	4.98217
0.1368	5.36188	6.96738	8.02652	5.03058
0.1369	5.39755	7.04082	8.11004	5.01274
0.137	5.4105	6.99286	8.13551	5.06116
0.1371	5.46381	7.02193	8.16514	4.96942
0.1372	5.33129	7.00815	8.05301	5.01019
0.1373	5.36697	6.96073	8.12436	5.09174
0.1374	5.40265	7.04742	8.03672	5.09174
0.1375	5.4105	7.16981	7.96126	5.01019
0.1376	5.27013	7.21854	7.9001	5.04077
0.1377	5.34421	7.31396	7.84913	5.01275
0.1378	5.316	7.3126	7.86952	5.08155
0.1379	5.31839	7.24771	7.9052	5.04077
0.138	5.38736	7.2922	7.87971	5.09174
0.1381	5.40541	7.32789	7.9623	5.02292
0.1382	5.3262	7.42231	7.89393	5.13252
0.1383	5.36188	7.45158	7.91539	4.97961
0.1384	5.43833	7.50637	7.87462	5.10703
0.1385	5.32858	7.44518	7.895	5.02039
0.1386	5.49949	7.51657	7.81234	5
0.1387	5.27792	7.60958	7.86333	5.02039
0.1388	5.38736	7.56371	7.91433	5.07645
0.1389	5.36188	7.579	7.97042	4.96942
0.139	5.30071	7.55737	7.90923	4.99745
0.1391	5.31362	7.53697	7.98062	5.02292
0.1392	5.35441	7.49108	7.95211	4.94903
0.1393	5.45362	7.44008	8.00815	4.95922
0.1394	5.50178	7.37513	8.07438	5.0051
0.1395	5.4893	7.37003	8.10907	4.92096
0.1396	5.49439	7.2514	8.07849	4.94142
0.1397	5.46381	7.21061	8.09888	4.94142
0.1398	5.50229	7.20183	8.09888	4.98471
0.1399	5.41794	7.16251	8.12946	4.99745
0.14	5.41794	7.19021	8.12436	5.01529
0.1401	5.42304	7.20183	8.154	5.07136
0.1402	5.43833	7.16471	8.11417	5.09684
0.1403	5.436	7.21203	8.16098	5.05864
0.1404	5.50968	7.04024	8.21192	5.13761
0.1405	5.52216	7.21712	8.12022	5.18858
0.1406	5.49439	7.263	8.20081	5.12481
0.1407	5.46381	7.30887	8.11831	5.07387
0.1408	5.54309	7.34964	8.14475	5.20897
0.1409	5.45362	7.38022	8.21611	5.17839
0.141	5.47122	7.421	8.17626	5.18613
0.1411	5.52497	7.45668	8.18043	5.16573
0.1412	5.51478	7.48598	8.25178	5.13761
0.1413	5.51988	7.50255	8.13456	5.14519
0.1414	5.54536	7.47068	8.19664	5.21673
0.1415	5.55046	7.43498	8.17626	5.20143
0.1416	5.57085	7.50764	8.21611	5.28782
0.1417	5.54763	7.44648	8.26109	5.26504
0.1418	5.55046	7.47068	8.1897	5.20897
0.1419	5.53799	7.44139	8.19062	5.22426
0.142	5.44575	7.45158	8.18043	5.29052
0.1421	5.56291	7.40061	8.17023	5.25242
0.1422	5.4893	7.37513	8.14985	5.24465
0.1423	5.53517	7.38399	8.17023	5.26745
0.1424	5.46381	7.40061	8.1438	5.30071
0.1425	5.4768	7.39042	8.19062	5.23712
0.1426	5.50739	7.39929	8.12851	5.3262
0.1427	5.51988	7.4261	8.12851	5.26504
0.1428	5.50459	7.421	8.2212	5.31839
0.1429	5.61162	7.43119	8.16514	5.29562
0.143	5.61672	7.47706	8.21101	5.34658
0.1431	5.53289	7.57267	8.09888	5.32891
0.1432	5.53517	7.47197	8.09378	5.27523
0.1433	5.47122	7.53187	8.1795	5.31091
0.1434	5.52269	7.579	8.1897	5.36188
0.1435	5.4842	7.52803	8.19572	5.30852
0.1436	5.43046	7.51657	8.24069	5.28542
0.1437	5.43323	7.56371	8.25688	5.29052
0.1438	5.54254	7.55476	8.28149	5.27792
0.1439	5.45872	7.63896	8.25599	5.31839
0.144	5.55046	7.58796	8.32738	5.24707
0.1441	5.54819	7.64916	8.30699	5.28033
0.1442	5.4842	7.65545	8.25777	5.25242
0.1443	5.55556	7.70132	8.2323	5.35204
0.1444	5.55556	7.7421	8.25089	5.28302
0.1445	5.59123	7.70015	8.24159	5.22936
0.1446	5.67568	7.86442	8.33843	5.27792
0.1447	5.56575	7.85824	8.18552	5.30581
0.1448	5.61162	8.00204	8.34778	5.29562
0.1449	5.70046	8.02652	8.32824	5.35441
0.145	5.69536	7.99694	8.31209	5.39755
0.1451	5.72375	8.04181	8.28746	5.40775
0.1452	5.80826	8.10907	8.24069	5.38226
0.1453	5.74414	8.09888	8.28746	5.50968
0.1454	5.80234	8.12946	8.26109	5.44342
0.1455	5.76962	8.0632	8.23559	5.436
0.1456	5.76237	8.08359	8.19572	5.4791
0.1457	5.75217	8.06731	8.15494	5.50459
0.1458	5.63201	8.02752	8.15494	5.4462
0.1459	5.70336	7.92559	8.10494	5.50739
0.146	5.70846	7.96022	8.03162	5.47401
0.1461	5.67278	8.02343	8.1489	5.42304
0.1462	5.65018	8.01223	8.14985	5.4865
0.1463	5.60938	7.99592	8.07947	5.43046
0.1464	5.58104	7.91645	8.14475	5.43323
0.1465	5.53517	7.81966	8.13965	5.4411
0.1466	5.58898	7.79816	8.05201	5.44342
0.1467	5.61448	7.76249	8.03262	5.4819
0.1468	5.58614	7.74095	8.02243	5.49439
0.1469	5.59408	7.56371	7.99184	5.46891
0.147	5.5731	7.51274	7.98165	5.42304
0.1471	5.5731	7.47197	7.96636	5.44065
0.1472	5.53799	7.43119	7.88373	5.41794
0.1473	5.58898	7.36493	7.98572	5.44342
0.1474	5.57879	7.38022	7.93578	5.43833
0.1475	5.56349	7.36359	7.92049	5.42813
0.1476	5.56291	7.39684	7.88991	5.3211
0.1477	5.61672	7.44139	7.95512	5.46381
0.1478	5.51478	7.38399	7.895	5.46103
0.1479	5.52779	7.33299	7.9001	5.43833
0.148	5.52725	7.27319	7.76986	5.37207
0.1481	5.58104	7.2542	7.87061	5.37481
0.1482	5.61386	7.30377	7.85532	5.39246
0.1483	5.6648	7.263	7.85933	5.3999
0.1484	5.61162	7.15961	7.85933	5.38226
0.1485	5.6422	7.15596	7.86551	5.39755
0.1486	5.59123	7.14577	7.9052	5.35951
0.1487	5.64952	7.11009	7.9052	5.35678
0.1488	5.68518	7.12902	7.94597	5.33877
0.1489	5.72375	7.06782	7.92453	5.37991
0.149	5.65018	7.05403	7.96532	5.33401
0.1491	5.75433	7.07653	7.84404	5.34658
0.1492	5.77178	6.99796	7.94493	5.34931
0.1493	5.81549	7.00306	7.84804	5.32891
0.1494	5.86435	6.94034	7.78174	5.40775
0.1495	5.80316	7.0102	7.78797	5.30581
0.1496	5.86137	7.01835	7.75625	5.28812
0.1497	5.87455	6.95209	7.78797	5.27792
0.1498	5.87156	6.9419	7.75115	5.28033
0.1499	5.86646	6.99286	7.66956	5.3262
0.15	5.83078	6.95408	7.67466	5.30581
0.1501	5.83376	6.97093	7.60958	5.30852
0.1502	5.89704	6.96073	7.53313	5.22936
0.1503	5.88475	6.94699	7.49235	5.25752
0.1504	5.84608	6.97402	7.54207	5.23955
0.1505	5.90005	6.95364	7.46558	5.17066
0.1506	5.82866	6.99133	7.39042	5.16573
0.1507	5.81336	6.98267	7.4108	5.19633
0.1508	5.838	6.96228	7.45797	5.13761
0.1509	5.89195	6.9944	7.4108	5.20897
0.151	5.77766	7.0897	7.46558	5.1631
0.1511	5.86435	7.0948	7.38399	5.25726
0.1512	5.75217	7.16106	7.33299	5.28812
0.1513	5.75649	7.14941	7.37003	5.14023
0.1514	5.78276	7.20693	7.27829	5.19633
0.1515	5.83291	7.2259	7.2528	5.14781
0.1516	5.86137	7.20693	7.27458	5.29052
0.1517	5.78491	7.12538	7.2667	5.21916
0.1518	5.94291	7.03213	7.24261	5.19123
0.1519	5.92762	7.08461	7.28338	5.24465
0.152	5.94498	7.00153	7.28986	5.23445
0.1521	5.99592	7.01325	7.34319	5.28033
0.1522	5.86435	6.9317	7.30377	5.25994
0.1523	5.90515	6.89444	7.31396	5.27282
0.1524	6.04793	6.93014	7.26809	5.27013
0.1525	5.95821	6.9368	7.29496	5.30342
0.1526	6.02956	6.90112	7.30005	5.25484
0.1527	5.98164	6.95563	7.32279	5.40541
0.1528	5.99184	6.83835	7.22081	5.36971
0.1529	5.99898	6.85365	7.35984	5.30852
0.153	5.98369	6.79918	7.4261	5.33367
0.1531	6.03466	6.74822	7.20551	5.37207
0.1532	5.93272	6.80938	7.30377	5.37443
0.1533	5.99184	6.70576	7.28848	5.29562
0.1534	5.93575	6.7551	7.28338	5.37207
0.1535	5.97859	6.80428	7.34964	5.38501
0.1536	5.95821	6.7244	7.28338	5.39521
0.1537	5.90724	6.73126	7.2922	5.36697
0.1538	5.86945	6.80938	7.27829	5.44852
0.1539	5.88475	6.72273	7.37003	5.37717
0.154	5.83886	6.75841	7.33435	5.44852
0.1541	5.94291	6.74312	7.28338	5.4258
0.1542	5.85117	6.70234	7.263	5.436
0.1543	5.9246	6.73126	7.30377	5.4791
0.1544	5.87666	6.69556	7.19531	5.52269
0.1545	5.84396	6.75166	7.32416	5.43323
0.1546	5.89195	6.72273	7.32926	5.4921
0.1547	5.81846	6.64628	7.2922	5.40541
0.1548	5.86137	6.76186	7.27829	5.4791
0.1549	5.86646	6.75166	7.39551	5.4842
0.155	5.79001	6.66497	7.3024	5.46891
0.1551	5.84396	6.72616	7.24261	5.4156
0.1552	5.8104	6.71763	7.35984	5.49439
0.1553	5.88685	6.77025	7.36359	5.41794
0.1554	5.83588	6.73469	7.21712	5.43323
0.1555	5.82569	6.65138	7.28338	5.36971
0.1556	5.81549	6.74822	7.2528	5.4666
0.1557	5.75943	6.66157	7.34964	5.4105
0.1558	5.87666	6.73293	7.23242	5.46381
0.1559	5.8053	6.72106	7.31533	5.40265
0.156	5.81846	6.7686	7.28338	5.43046
0.1561	5.78571	6.70576	7.2579	5.4258
0.1562	5.82356	6.71763	7.27829	5.52269
0.1563	5.8104	6.65138	7.36493	5.4717
0.1564	5.8002	6.72616	7.29867	5.46381
0.1565	5.76453	6.62589	7.35339	5.45362
0.1566	5.8104	6.61907	7.34829	5.4791
0.1567	5.73177	6.66497	7.27829	5.49439
0.1568	5.72375	6.55788	7.33435	5.4819
0.1569	5.74414	6.58338	7.28848	5.4666
0.157	5.79511	6.55963	7.22222	5.54254
0.1571	5.74707	6.54768	7.24261	5.46381
0.1572	5.83886	6.4577	7.20693	5.51759
0.1573	5.74707	6.55788	7.15961	5.51988
0.1574	5.76962	6.57492	7.10137	5.53799
0.1575	5.76453	6.52728	7.04893	5.47631
0.1576	5.77766	6.55278	7.02703	5.56575
0.1577	5.79511	6.57492	7.07292	5.4893
0.1578	5.83078	6.51708	7.05762	5.52497
0.1579	5.78786	6.5461	6.9317	5.57369
0.158	5.78276	6.53591	6.99286	5.49439
0.1581	5.85117	6.56473	6.96583	5.53744
0.1582	5.83588	6.51198	6.9027	5.52779
0.1583	5.84608	6.54258	6.79063	5.54536
0.1584	5.84608	6.52905	6.89093	5.4717
0.1585	5.8053	6.52218	6.83996	5.50459
0.1586	5.83291	6.58002	6.90464	5.46103
0.1587	5.8104	6.55278	6.78389	5.51988
0.1588	5.79511	6.62079	6.77205	5.4717
0.1589	5.83588	6.65138	6.83486	5.4842
0.159	5.81253	6.68874	6.87914	5.53517
0.1591	5.85627	6.80265	6.82629	5.52269
0.1592	5.72084	6.77715	6.85015	5.54763
0.1593	5.76668	6.89602	6.93014	5.54536
0.1594	5.77766	6.91641	6.86544	5.56065
0.1595	5.77982	6.95209	6.95719	5.4921
0.1596	5.75433	6.9317	6.89093	5.52779
0.1597	5.77178	7.00815	6.9419	5.50459
0.1598	5.71865	6.96073	6.97248	5.58104
0.1599	5.69317	6.94034	7	5.52779
0.16	5.62978	6.95209	6.96073	5.5782
0.1601	5.66259	6.94699	7.00153	5.54819
0.1602	5.65018	6.97093	6.99286	5.6371
0.1603	5.66259	7.01683	6.93524	5.56575
0.1604	5.67499	6.94699	6.98623	5.58614
0.1605	5.66548	6.98113	6.97449	5.61162
0.1606	5.61672	6.92151	6.89954	5.6422
0.1607	5.63488	6.96228	6.91289	5.67278
0.1608	5.67278	6.91131	6.89093	5.58838
0.1609	5.6597	6.87914	6.83486	5.67788
0.161	5.66548	6.79245	6.84345	5.6524
0.1611	5.71137	6.78899	6.84666	5.59918
0.1612	5.65528	6.79063	6.80775	5.63423
0.1613	5.8002	6.79918	6.7737	5.53517
0.1614	5.83886	6.81285	6.79409	5.62404
0.1615	5.76962	6.80428	6.75841	5.58838
0.1616	5.8104	6.69215	6.78225	5.55556
0.1617	5.79296	6.79918	6.60041	5.60143
0.1618	5.8431	6.72273	6.73459	5.55839
0.1619	5.88385	6.75497	6.63099	5.53289
0.162	5.82569	6.64967	6.80428	5.55556
0.1621	5.83588	6.73636	6.68196	5.61672
0.1622	5.87965	6.79063	6.74312	5.67568
0.1623	5.90724	6.74146	6.70234	5.69827
0.1624	5.88175	6.7737	6.6327	5.60652
0.1625	5.94291	6.80775	6.74312	5.57879
0.1626	5.92762	6.80428	6.72106	5.58389
0.1627	5.86945	6.79918	6.73293	5.56065
0.1628	5.94801	6.84157	6.72106	5.62914
0.1629	5.89195	6.80775	6.65138	5.62978
0.163	5.88685	6.85525	6.77534	5.60652
0.1631	5.94498	6.83835	6.82467	5.59633
0.1632	5.99184	6.77534	6.76351	5.58614
0.1633	5.98674	6.74478	6.811	5.56065
0.1634	6.04995	6.7686	6.83138	5.59408
0.1635	6.02446	6.76351	6.81285	5.60143
0.1636	6.01427	6.63609	6.86035	5.56291
0.1637	6.04283	6.58002	6.82815	5.58104
0.1638	5.98164	6.59704	6.85365	5.55839
0.1639	6.02956	6.51376	6.88424	5.54026
0.164	6.16718	6.62761	6.88073	5.55046
0.1641	5.96232	6.53238	6.89954	5.59857
0.1642	6.05505	6.53415	6.92661	5.57085
0.1643	6.02754	6.50178	6.92151	5.64508
0.1644	6.06833	6.47808	6.96073	5.59408
0.1645	6.05505	6.50357	6.98113	5.66548
0.1646	6.1315	6.4526	7.04383	5.56291
0.1647	6.1213	6.49337	7.04893	5.62404
0.1648	6.05196	6.54101	6.96738	5.56575
0.1649	6.09383	6.47299	6.91837	5.52779
0.165	6.14482	6.54768	6.93524	5.51249
0.1651	6.09072	6.54434	6.94544	5.56859
0.1652	6.11309	6.59531	6.97603	5.56575
0.1653	6.08563	6.51708	6.94034	5.55556
0.1654	6.05813	6.56808	6.90622	5.58389
0.1655	6.07343	6.55963	6.97603	5.54309
0.1656	6.09072	6.63609	6.87914	5.57085
0.1657	6.08961	6.62589	6.95209	5.58838
0.1658	6.1213	6.55963	6.90937	5.55046
0.1659	6.08873	6.49159	7.04893	5.57369
0.166	6.07343	6.65647	6.9317	5.63488
0.1661	6.05505	6.67686	6.88073	5.66548
0.1662	6.13462	6.67686	6.85015	5.54819
0.1663	6.07543	6.73968	6.83138	5.68077
0.1664	6.10913	6.72783	6.88424	5.63488
0.1665	6.06323	6.71763	6.82815	5.69097
0.1666	6.08873	6.68705	6.82305	5.58898
0.1667	5.97654	6.73968	6.91994	5.71865
0.1668	5.99592	6.76515	6.89093	5.64442
0.1669	6.04995	6.62079	6.89602	5.71865
0.167	6.00714	6.75497	6.85015	5.68298
0.1671	6.05303	6.67517	6.87564	5.73177
0.1672	6.09072	6.67686	6.91641	5.6524
0.1673	6.09383	6.62927	6.89954	5.62468
0.1674	6.01427	6.59531	6.89093	5.72084
0.1675	6.03975	6.62079	6.97757	5.71574
0.1676	6.04793	6.58686	6.98777	5.71865
0.1677	6.01224	6.6157	7.00815	5.71647
0.1678	6.01224	6.62079	6.98421	5.68807
0.1679	5.97859	6.68196	7.00306	5.71356
0.168	6.04283	6.69725	7.12902	5.7514
0.1681	6.00204	6.70234	7.06932	5.75433
0.1682	6.00714	6.71763	7.07951	5.72375
0.1683	5.93272	6.71254	7.0759	5.78276
0.1684	5.91743	6.78899	7.0999	5.72375
0.1685	5.90214	6.74987	7.12028	5.70336
0.1686	5.85926	6.74656	7.06422	5.79215
0.1687	5.84396	6.73293	6.98421	5.78276
0.1688	5.91025	6.71763	7.04383	5.76453
0.1689	5.84098	6.82467	7.00815	5.71647
0.169	5.84396	6.78389	7.02854	5.68807
0.1691	5.91743	6.71763	6.9317	5.6524
0.1692	5.90515	6.81285	6.89093	5.76237
0.1693	5.83376	6.76351	6.90112	5.70336
0.1694	5.90515	6.87564	6.82815	5.74414
0.1695	5.90214	6.86035	6.82815	5.70117
0.1696	5.92762	6.85365	6.84318	5.76453
0.1697	5.96634	6.91484	6.79918	5.6371
0.1698	5.81846	6.98777	6.75676	5.77982
0.1699	5.81336	6.88934	6.76006	5.74707
0.17	5.83291	6.9317	6.75331	5.65528
0.1701	5.87876	6.85015	6.68536	5.70555
0.1702	5.8104	6.89093	6.72273	5.66769
0.1703	5.86646	6.83835	6.71254	5.68587
0.1704	5.81549	6.9317	6.73636	5.69097
0.1705	5.71647	6.81447	6.67517	5.6473
0.1706	5.86435	6.85015	6.68026	5.67278
0.1707	5.81253	6.81447	6.70744	5.75433
0.1708	5.78491	6.74822	6.69215	5.88475
0.1709	5.79592	6.82305	6.67686	5.70408
0.171	5.75727	6.90779	6.64967	5.76237
0.1711	5.77687	6.82119	6.67686	5.83886
0.1712	5.77472	6.86035	6.6157	5.8104
0.1713	5.75943	6.80938	6.67686	5.8431
0.1714	5.77256	6.77205	6.64628	5.89195
0.1715	5.76747	6.84506	6.7686	5.84396
0.1716	5.78276	6.78899	6.59867	5.87965
0.1717	5.76453	6.91641	6.67007	5.87666
0.1718	5.80826	6.90622	6.64799	5.83376
0.1719	5.71865	6.97603	6.62079	5.80826
0.172	5.84098	6.98113	6.70234	5.8002
0.1721	5.81846	6.92151	6.71763	5.88985
0.1722	5.79806	7.01683	6.65987	5.88985
0.1723	5.83886	6.96228	6.63947	5.86435
0.1724	5.83078	6.97093	6.62252	5.88685
0.1725	5.7449	6.88073	6.63609	5.89495
0.1726	5.84396	6.95053	6.65138	5.89495
0.1727	5.86646	6.91289	6.68536	5.85416
0.1728	5.81763	6.91641	6.68196	5.85329
0.1729	5.76237	6.90779	6.63437	5.88985
0.173	5.81846	6.83996	6.65987	5.84608
0.1731	5.81336	6.81795	6.64628	5.88985
0.1732	5.70627	6.81447	6.71596	5.81549
0.1733	5.78491	6.73968	6.69556	5.80826
0.1734	5.8053	6.7737	6.78389	5.78491
0.1735	5.77472	6.58512	6.78044	5.8053
0.1736	5.75217	6.73293	6.83996	5.78276
0.1737	5.69827	6.56983	6.85875	5.81549
0.1738	5.74924	6.72273	7.09842	5.78276
0.1739	5.72375	6.62589	6.95563	5.82866
0.174	5.64508	6.69215	7.03006	5.82272
0.1741	5.72157	6.59357	7.081	5.84098
0.1742	5.68298	6.57318	7.06272	5.85416
0.1743	5.70336	6.50866	7.07441	5.8104
0.1744	5.8002	6.61233	7.14941	5.79001
0.1745	5.69536	6.49007	7.06782	5.86347
0.1746	5.69317	6.53238	7.07292	5.83588
0.1747	5.72667	6.42019	7.0999	5.86137
0.1748	5.74414	6.48318	7.16616	5.77982
0.1749	5.68587	6.54258	7.14941	5.81336
0.175	5.77687	6.53415	7.14431	5.86646
0.1751	5.72593	6.52395	7.11666	5.8104
0.1752	5.72375	6.46279	7.15741	5.79296
0.1753	5.66259	6.53238	7.15232	5.76962
0.1754	5.68298	6.49668	7.18145	5.80316
0.1755	5.68518	6.54944	7.12902	5.83078
0.1756	5.6371	6.53415	7.0999	5.74707
0.1757	5.71356	6.54434	7.15087	5.82569
0.1758	5.59633	6.42711	7.11882	5.83376
0.1759	5.67058	6.47959	7.04383	5.79725
0.176	5.59408	6.41182	7.05252	5.8002
0.1761	5.64442	6.42202	6.97603	5.8002
0.1762	5.66259	6.43039	6.97248	5.77256
0.1763	5.53007	6.44898	6.9419	5.79001
0.1764	5.61162	6.43549	6.88073	5.79296
0.1765	5.51249	6.41182	6.81795	5.79511
0.1766	5.50968	6.3896	6.76351	5.77472
0.1767	5.49949	6.41692	6.79755	5.81253
0.1768	5.56349	6.26721	6.75841	5.85926
0.1769	5.53799	6.29271	6.74822	5.81846
0.177	5.4842	6.2946	6.7737	5.79806
0.1771	5.37443	6.25892	6.78735	5.81549
0.1772	5.42813	6.18562	6.68196	5.85926
0.1773	5.41284	6.21305	6.65647	5.81846
0.1774	5.38736	6.19582	6.60887	5.78276
0.1775	5.36461	6.18756	6.59357	5.87965
0.1776	5.3211	6.23853	6.6157	5.76237
0.1777	5.34658	6.16718	6.55278	5.80826
0.1778	5.25242	6.15698	6.57828	5.87876
0.1779	5.27523	6.25701	6.54944	5.92253
0.178	5.30342	6.20092	6.48497	5.86945
0.1781	5.23445	6.19072	6.53925	5.88685
0.1782	5.23202	6.29648	6.60714	5.87666
0.1783	5.20387	6.22834	6.47808	5.85329
0.1784	5.1529	6.26402	6.50866	5.92762
0.1785	5.12232	6.28761	6.48318	5.82356
0.1786	5.13252	6.25892	6.4577	5.86435
0.1787	5.10703	6.37615	6.4577	5.84396
0.1788	5.09684	6.32705	6.4475	5.86646
0.1789	5.14009	6.35066	6.39144	5.83291
0.179	5.10443	6.3947	6.4595	5.88685
0.1791	5.1529	6.3437	6.47299	5.84906
0.1792	5.14781	6.39144	6.40673	5.75727
0.1793	5.12742	6.32196	6.47808	5.85627
0.1794	5.18858	6.33724	6.44059	5.84819
0.1795	5.23445	6.37105	6.36271	5.84098
0.1796	5.20143	6.31498	6.40673	5.74707
0.1797	5.21916	6.30989	6.37615	5.83886
0.1798	5.25994	6.32008	6.2895	5.75943
0.1799	5.25484	6.34743	6.34047	5.77178
0.18	5.23712	6.2895	6.34047	5.79001
0.1801	5.21916	6.30158	6.3437	5.76237
0.1802	5.31091	6.26911	6.30989	5.75943
0.1803	5.31362	6.27931	6.30989	5.74707
0.1804	5.25242	6.34233	6.33537	5.72157
0.1805	5.32858	6.27101	6.28251	5.75433
0.1806	5.32348	6.24873	6.25892	5.68298
0.1807	5.34149	6.16522	6.22517	5.76237
0.1808	5.35441	6.22834	6.28251	5.66548
0.1809	5.33639	6.29781	6.21305	5.74414
0.181	5.38226	6.25382	6.27931	5.8002
0.1811	5.38736	6.22834	6.23343	5.76159
0.1812	5.37207	6.22834	6.19582	5.72157
0.1813	5.32891	6.18247	6.21622	5.72885
0.1814	5.28812	6.1213	6.14169	5.74414
0.1815	5.36188	6.11111	6.12953	5.74414
0.1816	5.33639	6.13972	6.13462	5.72885
0.1817	5.33367	6.07743	6.14169	5.74414
0.1818	5.32381	6.09893	6.10403	5.76747
0.1819	5.31362	6.06524	6.14169	5.79806
0.182	5.36697	6.02446	6.05303	5.8104
0.1821	5.33129	6.0163	6.04793	5.77472
0.1822	5.3133	6.02446	6.04283	5.72885
0.1823	5.34149	5.95311	6.05505	5.77256
0.1824	5.30852	5.97859	6.04687	5.75
0.1825	5.4258	5.96634	6.09072	5.77982
0.1826	5.43556	5.99694	6.01427	5.66548
0.1827	5.41794	5.88175	5.95821	5.69317
0.1828	5.44342	5.99184	6.02446	5.65018
0.1829	5.4921	5.91743	5.95104	5.62978
0.183	5.4615	5.95104	6.06014	5.69097
0.1831	5.53007	5.96429	5.98674	5.68587
0.1832	5.44342	6.01937	6.02754	5.77472
0.1833	5.37207	5.91743	6.06014	5.70555
0.1834	5.41284	5.96026	6.04995	5.65018
0.1835	5.39246	5.99184	6.03975	5.76747
0.1836	5.4105	5.82569	6.07543	5.67568
0.1837	5.4462	5.92555	6.04793	5.74707
0.1838	5.42813	5.88685	6.03466	5.85627
0.1839	5.39521	5.92253	6.08563	5.80826
0.184	5.4309	5.93272	6.11111	5.79806
0.1841	5.37991	5.90724	6.12443	5.88175
0.1842	5.38226	5.86137	6.04995	5.93575
0.1843	5.34658	5.9735	6.07034	5.87965
0.1844	5.43833	5.87156	6.04995	5.89195
0.1845	5.38775	5.80826	6.05706	5.93065
0.1846	5.34658	5.78786	6.06524	5.9735
0.1847	5.38226	5.77178	6.05303	5.96124
0.1848	5.36188	5.78786	6.03774	5.9246
0.1849	5.30852	5.74414	6.06323	5.94801
0.185	5.42304	5.77256	6.13347	5.94085
0.1851	5.4462	5.79806	6.02851	5.94085
0.1852	5.43833	5.8104	6.11621	5.90214
0.1853	5.45362	5.76962	6.09893	5.89704
0.1854	5.4105	5.8104	5.90724	5.97859
0.1855	5.39246	5.77982	6.13972	5.91743
0.1856	5.4411	5.71356	6.01427	5.98164
0.1857	5.39521	5.66259	6.10913	5.94801
0.1858	5.3948	5.67058	6.10913	5.97859
0.1859	5.44342	5.68807	6.06524	5.95104
0.186	5.41284	5.67788	6.07034	5.94085
0.1861	5.4462	5.6597	6.07343	5.98369
0.1862	5.4156	5.62978	6.02956	5.9633
0.1863	5.4258	5.57085	6.05196	6.08363
0.1864	5.36697	5.72084	5.9633	6.01937
0.1865	5.37207	5.6371	6.03975	6.05505
0.1866	5.39011	5.68807	5.97654	6.06014
0.1867	5.38736	5.58104	5.98574	6.09893
0.1868	5.40265	5.59918	5.9684	6.08363
0.1869	5.33129	5.59184	5.90724	6.07143
0.187	5.42304	5.62181	6.04485	6.02649
0.1871	5.44852	5.71865	5.95008	6.07743
0.1872	5.35678	5.65018	6.01734	6.14679
0.1873	5.34931	5.63488	5.92253	6.03774
0.1874	5.25484	5.62181	5.9633	6.03466
0.1875	5.3082	5.65528	5.92045	6.06833
0.1876	5.316	5.61448	5.94801	6.03668
0.1877	5.34386	5.63933	5.84608	6.08563
0.1878	5.3262	5.67788	5.86945	6.01224
0.1879	5.30581	5.57594	5.95311	6.06833
0.188	5.26235	5.60938	5.84098	6.08363
0.1881	5.25994	5.61162	5.76237	6.08363
0.1882	5.18613	5.58614	5.76962	6.05813
0.1883	5.24222	5.6473	5.75649	6.00408
0.1884	5.25994	5.70336	5.74197	5.99184
0.1885	5.23955	5.57085	5.76962	6.00917
0.1886	5.29562	5.68807	5.74197	6.02244
0.1887	5.17066	5.67499	5.73687	6.01427
0.1888	5.23955	5.60652	5.68298	5.98369
0.1889	5.25242	5.69317	5.76453	6.03264
0.189	5.20897	5.70117	5.72885	6.01531
0.1891	5.22183	5.75727	5.74414	6.07343
0.1892	5.18613	5.73904	5.6371	6.01427
0.1893	5.26504	5.76747	5.74707	6.04793
0.1894	5.20387	5.8002	5.70117	6.03264
0.1895	5.27282	5.82866	5.79511	5.98879
0.1896	5.23202	5.78276	5.69607	6.11423
0.1897	5.22426	5.8104	5.73177	6.04793
0.1898	5.23202	5.78491	5.8053	6.04485
0.1899	5.24198	5.72885	5.78276	6.01734
0.19	5.23712	5.74197	5.77766	6.08363
0.1901	5.19878	5.70117	5.71865	5.97654
0.1902	5.22183	5.72375	5.72885	5.98164
0.1903	5.26262	5.6422	5.73687	5.98164
0.1904	5.22183	5.53744	5.72375	6.00917
0.1905	5.24465	5.62181	5.73394	5.89495
0.1906	5.23712	5.53289	5.76747	5.96634
0.1907	5.23202	5.56349	5.77472	5.88175
0.1908	5.25726	5.60143	5.77982	5.94291
0.1909	5.29801	5.4893	5.73394	5.96026
0.191	5.31839	5.54536	5.75727	5.97654
0.1911	5.37991	5.45362	5.76962	5.95821
0.1912	5.33401	5.51478	5.80316	6.01427
0.1913	5.316	5.40031	5.79806	5.9735
0.1914	5.32348	5.4921	5.79296	5.93272
0.1915	5.32891	5.40541	5.7398	6.01427
0.1916	5.37991	5.41284	5.71865	5.99898
0.1917	5.32381	5.39246	5.76453	5.98369
0.1918	5.41009	5.42813	5.70555	6.03264
0.1919	5.37207	5.40775	5.73904	6.0214
0.192	5.38971	5.39755	5.73394	5.95821
0.1921	5.43046	5.38462	5.71065	6.0163
0.1922	5.40265	5.46891	5.80826	6.00204
0.1923	5.40031	5.4615	5.79511	6.02754
0.1924	5.43046	5.436	5.78491	6.04283
0.1925	5.42304	5.4893	5.82356	6.02244
0.1926	5.43323	5.4842	5.8002	6.02244
0.1927	5.45872	5.4564	5.85416	6.00917
0.1928	5.40265	5.55046	5.8002	5.99184
0.1929	5.44342	5.4105	5.85926	5.99694
0.193	5.44852	5.4819	5.81336	5.99388
0.1931	5.39246	5.4893	5.83376	6.01937
0.1932	5.4309	5.34421	5.86347	6.01937
0.1933	5.40775	5.39246	5.79511	6.08563
0.1934	5.4309	5.27792	5.8053	6.03774
0.1935	5.4791	5.31362	5.87455	6.01427
0.1936	5.36697	5.316	5.8104	6.07034
0.1937	5.47401	5.11213	5.89195	5.9633
0.1938	5.47401	5.13252	5.78491	6.04793
0.1939	5.487	5.14023	5.80826	6.06323
0.194	5.46381	5.02548	5.8053	6.09072
0.1941	5.46891	4.96942	5.8104	6.06014
0.1942	5.46381	4.92864	5.77472	6.09582
0.1943	5.46381	4.90316	5.75433	6.09383
0.1944	5.55839	4.8318	5.76237	6.10913
0.1945	5.46891	4.89036	5.71137	6.11735
0.1946	5.58898	4.78084	5.74924	6.1264
0.1947	5.58614	4.8318	5.81336	6.03975
0.1948	5.61958	4.79878	5.71137	6.04687
0.1949	5.59408	4.74006	5.77472	6.15698
0.195	5.63998	4.77574	5.70846	6.13659
0.1951	5.77472	4.73496	5.71574	6.12953
0.1952	5.69317	4.74516	5.82569	6.10913
0.1953	5.6422	4.76045	5.76237	6.14679
0.1954	5.69317	4.73255	5.69097	6.1213
0.1955	5.59123	4.83427	5.78197	6.1264
0.1956	5.57085	4.76288	5.73394	6.23151
0.1957	5.70627	4.72987	5.70117	6.20092
0.1958	5.6524	4.65579	5.71647	6.26402
0.1959	5.54082	4.72477	5.69827	6.18052
0.196	5.58898	4.80897	5.73904	6.21305
0.1961	5.60428	4.76555	5.72084	6.21622
0.1962	5.56859	4.78327	5.70117	6.21939
0.1963	5.55046	4.82934	5.72157	6.19582
0.1964	5.487	4.90566	5.72885	6.23853
0.1965	5.56349	4.88538	5.70336	6.21814
0.1966	5.57369	4.95922	5.71356	6.25701
0.1967	5.50229	4.97452	5.72375	6.16208
0.1968	5.63201	4.92096	5.63201	6.27231
0.1969	5.51935	4.90566	5.67278	6.13856
0.197	5.46891	5.01019	5.71137	6.23343
0.1971	5.45362	5.07645	5.66548	6.17032
0.1972	5.50229	5.10703	5.68298	6.17542
0.1973	5.4258	5.03825	5.74414	6.18562
0.1974	5.39246	5.11984	5.62978	6.1946
0.1975	5.42027	5.07896	5.6524	6.11111
0.1976	5.42304	5.11462	5.67278	6.13462
0.1977	5.4791	5.18349	5.58104	6.10601
0.1978	5.4156	5.20653	5.62691	6.03975
0.1979	5.39521	4.96175	5.60652	5.97144
0.198	5.44342	5.07904	5.63201	5.93989
0.1981	5.35168	5.07387	5.58898	6.01121
0.1982	5.36461	5.01529	5.57369	5.93782
0.1983	5.37717	5.06626	5.57594	5.99388
0.1984	5.29322	5.01019	5.63488	6.03466
0.1985	5.30071	5.08155	5.63488	5.91025
0.1986	5.30581	5	5.6422	5.9633
0.1987	5.316	5.03311	5.55046	5.99083
0.1988	5.30071	5.07136	5.57369	5.96634
0.1989	5.27792	5.00255	5.57369	5.92555
0.199	5.24974	5.04587	5.57879	5.95614
0.1991	5.27523	5.14271	5.54819	5.89195
0.1992	5.31839	5.158	5.54819	5.99184
0.1993	5.20387	5.17066	5.54026	5.93272
0.1994	5.20653	5.18103	5.56065	5.97654
0.1995	5.33401	5.14271	5.52269	5.95821
0.1996	5.20897	5.24222	5.55046	5.91025
0.1997	5.22936	5.23712	5.53799	5.90214
0.1998	5.21163	5.24465	5.4893	5.95614
[truncated: 8,002 more rows]
