# Supplementary material for: The invasion pore induced by Toxoplasma gondii
Source: EMBO Rep. 2025 Sep 19;26(20):5009–26. doi: 10.1038/s44319-025-00565-8 (PMC12549902; doi:10.1038/s44319-025-00565-8)
Supplement: Supplementary file 3 — Source data Fig. 2 [file 44319_2025_565_MOESM3_ESM.zip › Figure 2/Figure 2a/Figure 2a.xlsx]

## Sheet: Sheet1
	%	95% CI (-) Delta	95% CI (+) Delta
WT (G)	23.8	-7.8	9.3
KD-RON2 (G)	19.5	-5.8	7
KD-RON2(Ca)	18.9	-2.3	2.5
