# Supplementary material for: The invasion pore induced by Toxoplasma gondii
Source: EMBO Rep. 2025 Sep 19;26(20):5009–26. doi: 10.1038/s44319-025-00565-8 (PMC12549902; doi:10.1038/s44319-025-00565-8)
Supplement: Supplementary file 3 — Source data Fig. 2 [file 44319_2025_565_MOESM3_ESM.zip › Figure 2/Figure 2b/Figure 2b.xlsx]

## Sheet: WT
Transient (nS)				1	2	3	4	5	6	7	8	9	10	11	12	13	14	15	16	17	18	19	20	21	22	23	24	25
Time (s)	Mean	95% CI (-)	95% CI (+)
0.0001	-0.0121086	-0.0415116	0.0117024	-0.017769	0.0604435	0.0760331	-0.0415208	-0.0171267	-0.0888243	-0.0704144	0.0617913	-0.0580716	0.0332215	0.0780222	-0.12668	0.0290066	0.0279183	-0.0320167	-0.033733	0.0375204	0.0386069	-0.0674246	0.0428495	-0.0109095	0.0262362	-0.173681	-0.10165	0.0290766
0.0002	0.00866543	-0.0240832	0.0377626	0.0180908	0.0866138	0.0702137	-0.000746049	0.0279339	-0.0174321	-0.106786	0.00156659	-0.0122	0.079093	0.0198984	-0.0969959	0.0545038	0.0228188	-0.0458246	-0.120423	0.106131	0.13035	0.0905774	0.0938439	-0.0111824	0.0364351	-0.144365	-0.116941	0.0459916
0.0003	-0.00838479	-0.0375687	0.021277	-0.0736991	0.0662161	0.10663	-0.0102432	0.0389671	-0.0741627	-0.11121	-0.0392081	0.0489621	0.00478988	0.0382476	-0.0817054	0.0478249	-0.00882005	-0.0152436	0.0200607	0.175205	-0.0123615	-0.0400379	0.0164795	-0.026473	0.0364351	-0.154559	-0.152618	-0.0101022
0.0004	-0.0242007	-0.0570556	0.00217399	-0.0279627	-0.0357727	0.0498263	-0.00514373	0.0193993	-0.027631	-0.0711083	-0.00772521	0.0460147	0.0200882	0.0148016	-0.203172	-0.0423855	-0.0292074	0.030628	-0.0360046	0.0116569	0.000644384	-0.113296	0.134143	-0.0823017	0.039129	-0.204277	-0.0863596	0.00868927
0.0005	-0.010685	-0.0405356	0.0152865	-0.00757533	0.0196687	0.0345358	0.0196413	0.0338677	-0.0480288	-0.0660115	0.0168571	0.0773777	-0.00755326	0.0423261	-0.0858847	-0.0117889	-0.0292074	-0.0239506	-0.0541307	0.0528187	0.0975337	-0.133684	0.0678841	-0.0670034	0.0696945	-0.144365	-0.157715	0.0392703
0.0006	-0.00941288	-0.0411529	0.0129728	-0.0482019	0.0247656	0.0352376	0.0247381	0.00244975	-0.0582276	-0.065315	0.0270508	0.0409152	0.0638025	0.0474255	-0.13178	0.0282269	-0.0179767	-0.0407278	0.0302543	0.0398725	0.0669371	-0.0215531	0.0271094	-0.0466056	0.0568329	-0.199178	-0.125697	0.00359243
0.0007	-0.0199795	-0.0552918	0.00701817	0.00789193	0.0152217	0.0199393	-0.00514373	-0.0426239	-0.0180975	-0.101011	0.00156659	0.0336715	0.0688993	0.0249953	-0.209126	0.0290066	-0.0281756	-0.0407278	-0.120423	0.0120232	0.0488006	-0.0247396	0.0683467	-0.0060856	-0.0145593	-0.169849	-0.159136	0.115723
0.0008	-0.030289	-0.0573785	0.00261873	-0.104415	0.0662161	0.029439	0.0203535	-0.0128408	-0.0786254	-0.0863989	-0.00353025	-0.0478779	0.0179309	-0.0157794	-0.0450892	0.0537111	0.0238777	-0.0305341	-0.140159	-0.0722579	0.176222	-0.0317468	-0.0697306	-0.0468603	-0.0247582	-0.176211	-0.142425	-0.00660125
0.0009	-0.0141752	-0.04374	0.0112023	-0.0738342	0.03052	-0.0259557	0.0356518	-0.0375244	-0.0639691	-0.0347183	-0.0188208	-0.020278	0.040486	0.0198984	-0.132674	0.0384206	-0.0281756	0.0117455	-0.143038	0.0092915	0.0561537	0.00393111	0.0827047	-0.0114551	0.0607185	-0.117587	-0.147522	0.115723
0.001	-0.00765476	-0.0405422	0.021682	0.0586836	0.0808308	0.0199393	0.0101546	0.00754659	-0.0180975	-0.065315	-0.0290145	-0.0100791	-0.127796	0.0249953	-0.0858847	0.0443049	-0.0230761	-0.0254372	-0.178716	0.0857441	0.117931	0.0192216	0.0827047	-0.0417635	0.0658153	-0.137984	-0.132231	0.0698513
0.0011	-0.0239069	-0.0564173	0.00644454	0.00261835	0.0145719	0.0352376	-0.0568113	0.0381276	-0.0843564	-0.112556	0.00666342	-0.0397899	0.0179309	0.0117295	-0.0552881	0.0443049	-0.0434739	-0.0137517	-0.163426	0.0551631	0.145641	-0.0980057	-0.0285426	-0.00581009	0.0607185	-0.196588	-0.162812	0.0376501
0.0012	-0.024156	-0.0594698	0.00434888	-0.038003	0.0196687	0.0454364	-0.0102432	-0.0179376	-0.0888243	-0.0762052	0.00575467	-0.0253775	0.00264042	-0.0126949	-0.0807853	0.0901999	0.0381171	0.0102406	-0.18891	0.00692372	0.117931	-0.0521341	0.0322062	-0.0825382	0.0415345	-0.129075	-0.234168	0.0306933
0.0013	-0.0196566	-0.0535826	0.0102395	-0.0431025	0.03052	0.0301381	-0.0102432	-0.0171267	-0.00347947	-0.131608	0.0126725	0.00521917	-0.0177469	-0.0392649	-0.0826245	0.0384206	0.0126199	-0.0254372	-0.176517	0.022222	0.138329	-0.103103	0.103562	0.0445816	0.0568329	-0.103591	-0.212387	-0.0116981
0.0014	0.00074832	-0.0361079	0.0326331	0.0433931	0.0247656	0.142326	-4.42911e-05	0.0839992	-0.0786254	-0.0857127	0.00247367	0.0315295	0.0506848	0.0402858	-0.136879	0.080001	0.0268578	0.030628	-0.186007	0.0755504	0.0516388	0.00585704	0.123459	-0.057054	-0.0247582	-0.0997971	-0.166492	0.0408921
0.0015	-0.0073626	-0.0541825	0.0244236	-0.0329036	0.0553466	0.00395477	-0.020442	0.0083705	-0.0327305	-0.0762052	-0.00862709	0.0256169	0.0455854	0.0300921	-0.0450892	0.0384206	0.0370515	-0.00865224	-0.260266	0.101035	0.112832	0.00902795	0.138741	-0.0468603	0.0709122	-0.107388	-0.274943	0.0545608
0.0016	-0.00685696	-0.0493193	0.029382	0.0281025	0.0247656	0.029439	-0.0517144	-0.0120273	-0.134719	-0.10611	0.0678255	0.0511141	0.0892867	0.00663001	-0.0705864	0.0501953	0.021761	0.0561122	-0.255169	-0.0110959	0.179125	0.0192216	0.144337	-0.0619039	0.0862027	-0.107388	-0.197089	-0.0167949
0.0017	-0.0147848	-0.0586542	0.0197183	-0.0636406	-0.0109123	0.086232	-0.0153426	-0.00264709	-0.0371743	-0.0558178	0.0228714	0.0030905	0.0055874	-0.0086683	-0.10719	0.115697	0.00857161	0.0138315	-0.263208	0.0500662	0.0567382	0.0466526	0.180015	-0.0621508	0.0556217	-0.168581	-0.227686	0.015395
0.0018	-0.00728897	-0.0526401	0.0241682	-0.0174414	0.0502498	0.040337	0.0509501	0.0185694	-0.0690659	-0.0914957	0.00666342	0.0030905	0.0259644	0.0423261	-0.112286	0.115697	0.0279183	0.0749624	-0.158329	-0.00327515	0.0844784	-0.0145407	0.0780778	0.0349854	0.0415345	-0.215721	-0.263382	0.0714888
0.0019	-0.00617407	-0.0471627	0.030933	-0.038003	0.0196687	0.0556353	-0.0408398	-0.00182837	-0.0741627	-0.11121	0.0678255	0.0387684	-0.0177469	0.0351889	-0.0766085	0.141194	0.0330177	-0.0152436	-0.194007	-0.0443798	0.188604	0.0243185	0.134143	-0.00636082	0.0568329	-0.11508	-0.254555	0.0427444
0.002	-0.00366874	-0.0417954	0.0347859	-0.109395	0.00882855	0.0709336	0.0706097	0.0330308	-0.0786254	-0.111883	-0.0494018	0.00521917	0.0455854	0.00460791	0.0467007	0.0545038	0.0177194	0.00664607	-0.206384	-0.0521716	0.209721	0.0733265	0.149938	-0.0772022	0.0325351	-0.149462	-0.162812	0.0749482
0.0021	-0.00829085	-0.0454469	0.0324777	-0.0534469	0.0145719	0.0614502	-0.0408398	-0.0281313	-0.0741627	-0.0863989	0.00247367	0.018381	0.00264042	-0.0290661	-0.0756859	0.0961137	0.035987	0.0357248	-0.199103	0.00182428	0.209721	0.0345121	0.215155	-0.0619039	0.0301375	-0.057719	-0.229071	-0.028575
0.0022	-0.0148273	-0.0488328	0.0155759	-0.00247849	0.0407189	0.018552	-0.0568113	-0.0434218	-0.12452	-0.0660115	0.00666342	0.018381	-0.00755326	0.0474255	-0.0358338	0.0698021	-0.00777781	0.0561122	-0.10736	-0.00599901	0.104866	-0.0693123	0.144337	-0.0568045	0.00465327	-0.143084	-0.223974	0.0733098
0.0023	-0.00827747	-0.0369216	0.0231288	-0.04835	0.0050228	-0.0106574	-0.00584289	0.0440666	-0.0582276	-0.0398178	-0.074886	-0.0223937	-0.00460109	0.0321272	-0.0256401	0.0961137	-0.0139169	0.0189258	-0.166318	0.022222	0.155834	0.102746	0.113756	-0.0772022	0.00465327	-0.11508	-0.127134	-0.0116981
0.0024	-0.00778448	-0.0383415	0.0180785	0.0381041	0.0050228	0.0556353	-0.0153426	0.0236688	-0.0225316	-0.065315	-0.0332224	0.0387684	-0.005409	0.0148016	-0.000155944	0.0690016	-0.00267837	-0.0101467	-0.171418	-0.0644684	0.104866	-0.0215531	0.13924	-0.00098876	-0.00317922	-0.113784	-0.173006	0.0255938
0.0025	-0.0217252	-0.060892	0.00699531	-0.104415	0.0203211	0.00905161	-0.020442	0.00327106	-0.0289507	-0.0500166	-0.0494018	-0.020278	-0.00460109	-0.0392649	-0.0103496	0.115697	-0.0536728	0.0168449	-0.253009	-0.0138143	0.107733	-0.0368436	0.103082	-0.0111824	0.046634	-0.0679127	-0.222586	0.0306933
0.0026	-0.00190576	-0.0303283	0.0306551	0.0230057	0.00947507	0.0141485	-0.0517144	-0.0120273	-0.0384849	-0.0354305	-0.0494018	-0.00497971	0.0434151	0.0555763	-0.0154465	0.0910116	-0.0852726	0.00514379	-0.143038	0.0829763	0.138329	-0.0623278	0.189684	-0.00098876	0.0403312	-0.137984	-0.098748	-0.0050028
0.0027	-0.0038353	-0.0294079	0.0219876	-0.0279627	0.0298624	0.00905161	-0.020442	0.0432245	-0.0480288	-0.0150431	-0.0595955	-0.0580716	-0.0555435	0.0219283	-0.0144926	0.034106	-0.0128772	-0.00504989	-0.115324	0.0449694	0.0742847	0.110965	0.13924	-0.0213761	0.00975011	-0.117587	-0.116941	0.0765882
0.0028	-0.0187352	-0.0448955	0.00517274	-0.04835	-0.0147401	0.00326931	-0.0510387	-0.0485186	-0.0588722	-0.000482198	-0.0332224	0.00521917	-0.0330375	0.0300921	-0.0501887	0.0851004	-0.0281756	-0.0407278	-0.138602	0.0579181	0.115059	0.0345121	0.0373031	-0.0313073	-0.00945985	-0.0679127	-0.178103	9.66373e-05
0.0029	-0.0139993	-0.039289	0.0109027	-0.0381564	0.0203211	0.0250387	-0.0255415	-0.00264709	-0.027631	-0.0449172	-0.155609	-0.0478779	0.0332215	0.00663001	0.066103	0.0545038	-0.0434739	0.0357248	-0.110225	0.0653567	0.0108433	-0.0674246	0.13924	-0.0213761	-0.0400565	-0.0933969	-0.106747	0.0239798
0.003	-0.012025	-0.0394005	0.0174067	0.00789193	-0.00581545	-0.0252844	0.00435079	-0.0477233	-0.0843564	-0.0806133	-0.028123	0.0307164	0.0332215	-0.0412636	0.0263029	0.120797	0.0166641	0.0204343	-0.0620713	0.0551631	0.00802583	-0.15082	0.174918	-0.0568045	-0.0655537	-0.013195	-0.152618	0.0204944
0.0031	-0.0065826	-0.0413048	0.030136	0.0331994	0.00373431	-0.0317231	0.0400287	0.00327106	0.0168975	-0.081302	-0.110564	-0.0610735	0.0383183	0.0627238	-0.00429371	0.0910116	-0.0230761	0.030628	-0.178716	0.12931	-0.00216784	-0.0489353	0.108176	0.00892191	-0.080852	-0.159656	-0.146095	0.200666
0.0032	-0.0166428	-0.0511965	0.0106942	-0.0330595	0.0356194	0.00326931	0.00435079	0.00244975	-0.0123327	-0.0857127	-0.0952734	0.0591557	0.0230278	0.0270278	0.0772973	0.0655014	0.00137363	-0.0152436	-0.209297	0.0579181	-0.00497721	-0.057231	0.129046	-0.0415062	-0.0768962	-0.113784	-0.181791	0.0325559
0.0033	-0.0110934	-0.036537	0.0128401	-0.0434038	0.0407189	0.0199393	0.0356518	0.0134699	-0.027631	-0.0143206	-0.13179	0.0030905	0.00478988	0.0606731	-0.019592	0.0647027	-0.0852726	0.0561122	-0.12997	0.108912	-0.0123615	-0.0113594	0.0632473	-0.000710656	-0.081993	-0.107388	-0.0659722	-0.0132923
0.0034	-0.0193383	-0.0490506	0.00884144	-0.00230695	0.0655403	0.0352376	-0.0160366	0.0432245	-0.104744	-0.0609147	-0.105467	-0.00710318	0.0608837	0.00970475	0.0253283	0.0791953	-0.0740705	0.0168449	-0.178716	0.0857441	-0.101768	-0.00116573	0.108659	-0.026473	-0.0706531	-0.107388	-0.071069	-0.0763949
0.0035	-0.0147285	-0.0432962	0.011972	-0.0128383	-0.0357727	0.0250387	0.015254	0.0644643	-0.0639691	-0.0602155	-0.0995151	-0.0406758	0.048512	-0.0483546	-0.0154465	0.0901999	-0.0230761	0.030628	-0.199103	0.0422223	-0.0457312	-0.0725215	0.11327	0.0391891	-0.0706531	-0.0437605	-0.0863596	0.0902387
0.0036	-0.0143566	-0.0453781	0.0112122	-0.017769	0.0101222	0.0141485	0.0254529	0.0338677	-0.0327305	-0.0143206	-0.120758	0.0103186	0.0892867	0.0168289	0.000805724	0.115697	-0.0485733	0.0576405	-0.209297	0.0477192	-0.0197534	-0.108199	0.0419507	-0.00098876	-0.0910509	-0.103591	-0.062345	0.0137861
0.0037	-0.031544	-0.063371	-0.00507001	-0.038003	-0.00517607	0.0243421	0.0196413	-0.00182837	-0.0282912	-0.0245194	-0.104615	-0.0457752	-0.0381343	0.052525	0.0272786	0.105498	-0.0241106	0.0102406	-0.229684	0.0908409	-0.093911	-0.0859329	0.0215737	-0.123313	-0.138058	-0.0883	-0.040488	-0.0167949
0.0038	-0.0301165	-0.058793	-0.00255062	-0.00247849	-0.0606585	0.00395477	-0.00654133	-0.00692781	-0.0690659	-0.0500166	-0.136048	-0.0274905	-0.00755326	-0.0086683	0.0559093	0.034106	-0.104667	0.0815964	-0.163426	0.0704536	-0.0762966	-0.128587	0.0831746	0.0247865	-0.0768962	-0.132885	-0.0761659	0.0408921
0.0039	-0.0250975	-0.0525126	0.000960623	0.0382962	-0.015375	-0.0259557	-0.0255415	-0.0179376	-0.0480288	-0.0347183	-0.063819	-0.0601669	-0.0606378	0.00460791	0.0508125	0.104679	-0.0373467	0.00514379	-0.207114	0.0653567	-0.0582331	-0.0998777	0.0780778	-0.0621508	-0.081993	-0.0716918	-0.0674392	0.0765882
0.004	-0.0274682	-0.0569458	0.00263385	-0.00247849	0.00437823	-0.0361546	-0.020442	-0.0222261	-0.0225316	-0.0711083	-0.155609	-0.0253775	0.0739962	-0.0208763	0.0151346	0.0588079	-0.0985712	0.052541	-0.173619	0.124211	-0.0457312	-0.108199	0.113756	0.00382766	-0.0655537	-0.154559	-0.0521565	-0.047376
0.0041	-0.0206152	-0.0574158	0.0085765	-0.017769	0.0101222	0.00905161	0.0655129	-0.032425	-0.0187622	-0.0602155	-0.119913	-0.066173	0.040486	0.0117295	0.0467007	0.0952993	-0.0434739	0.0780382	-0.265362	0.0755504	-0.00497721	-0.0368436	0.0975101	-0.0519572	-0.0921867	-0.108687	-0.127134	0.0102955
0.0042	-0.0239992	-0.0609895	0.00534746	0.0486874	-0.0160091	0.00905161	0.0713479	0.00327106	-0.00280699	0.00607719	-0.135211	-0.0712724	0.0434151	-0.03107	0.0915872	0.080001	-0.0587722	0.030628	-0.24281	0.0602599	-0.121742	-0.12349	0.0933683	-0.0468603	-0.112574	-0.0410951	-0.106747	-0.0116981
0.0043	-0.0413331	-0.070249	-0.0176248	-0.0891248	0.000565998	-0.0623041	0.0189299	-0.032425	-0.00790383	-0.0704144	-0.120758	-0.0274905	0.0383183	-0.0157794	0.0518001	0.0392055	-0.0434739	0.0102406	-0.211478	0.0551631	-0.129589	-0.0693123	-0.0289559	-0.0211084	-0.10238	-0.149462	-0.0594043	0.0102955
0.0044	-0.0313309	-0.0654714	-0.00505536	-0.0534469	-0.00517607	0.029439	0.00505515	-0.0273256	-0.0225316	0.0104411	-0.114813	-0.0143187	0.0128341	0.00663001	-0.0552881	0.0851004	-0.0587722	0.030628	-0.224588	0.0857441	-0.129589	0.0211554	0.0322062	-0.00581009	-0.0921867	-0.190237	-0.0914564	-0.00310383
0.0045	-0.0374262	-0.0665004	-0.0139117	-0.0383096	-0.015375	-0.0769501	0.00505515	0.0389671	-0.0435817	-0.065315	-0.130112	-0.0355763	0.0361529	-0.00558577	0.0151346	0.080001	-0.0842694	0.0423421	-0.230439	0.024582	-0.0378457	-0.0725215	-0.023859	-0.0417635	-0.116548	-0.0883	-0.062345	0.00519608
0.0046	-0.0279774	-0.0576966	-0.002783	0.0484899	0.00947507	0.0192453	0.00944763	-0.0120273	-0.0282912	-0.0143206	-0.104615	-0.103943	0.0230278	-0.0361668	0.00397761	0.0537111	-0.150562	0.052541	-0.191816	0.0551631	-0.0661081	-0.00944127	0.0831746	-0.0366666	-0.0859514	-0.113784	-0.0608754	-0.0289129
0.0047	-0.029355	-0.0588032	0.000843481	-0.017769	-0.0402503	-0.00623891	0.00435079	0.0134699	-0.0639691	-0.00412169	-0.156435	-0.0682653	0.0688993	0.0198984	0.0874962	0.146294	-0.150562	-0.00504989	-0.170724	0.0676935	-0.0327489	-0.0419404	-0.0544401	-0.0366666	-0.127865	-0.0818906	-0.00990697	-0.0626665
0.0048	-0.0388134	-0.0703858	-0.0100205	-0.0432532	0.0356194	-0.0164326	-0.00514373	-0.0222261	-0.00213382	-0.0296189	-0.161532	-0.0122	-0.0156079	0.0423261	-0.019592	0.115697	-0.136241	4.69518e-05	-0.206384	0.0143883	0.0844784	-0.087812	-0.0187622	-0.0364067	-0.0859514	-0.183879	-0.0965532	-0.069329
0.0049	-0.0413585	-0.0777291	-0.0132003	0.0892646	0.0254206	-0.0259557	-0.0102432	-0.0340304	-0.0327305	-0.081302	-0.14541	-0.0682653	-0.0381343	-0.0137677	0.0416012	-0.0117889	-0.0852726	-0.0203404	-0.263208	0.0732164	0.0437037	-0.205039	0.0678841	-0.0721028	-0.051412	-0.0883	-0.0674392	-0.0422791
0.005	-0.0291641	-0.0623059	-0.00247671	-0.04835	-0.000718614	0.0498263	-4.42911e-05	-0.0222261	0.0131645	-0.0303336	-0.0995151	-0.103943	0.0055874	0.0402858	0.0416012	0.080001	-0.0995677	0.0576405	-0.24281	0.0426198	-0.0151657	-0.0470373	0.0627873	-0.0162793	-0.0565088	-0.149462	-0.1002	-0.0763949
0.0051	-0.0357533	-0.0701464	-0.00862673	-0.0330595	0.0356194	-0.0317231	0.00944763	-0.0128408	-0.073526	-0.0602155	-0.125012	-0.0559741	0.00478988	0.0474255	0.0355219	0.0647027	-0.124081	-0.0254372	-0.234781	0.0092915	0.000117035	-0.133684	0.0525936	0.039786	-0.0157341	-0.18514	-0.0965532	0.0306933
0.0052	-0.0358803	-0.0618543	-0.0109671	-0.0126722	0.0101222	0.0141485	-0.0510387	-0.0332281	-0.0123327	-0.0755138	-0.165808	-0.0610735	-0.00245642	-0.0341655	0.0508125	0.114873	-0.109767	0.0138315	-0.181617	0.00146839	-0.00955449	-0.0910323	0.0113852	-0.00098876	-0.0717993	-0.113784	-0.0455848	-0.0254006
0.0053	-0.0185212	-0.0562388	0.0129898	-0.0228659	0.0145719	0.00395477	0.0400287	0.0287683	-0.0582276	-0.0660115	-0.10037	-0.0143187	0.0710826	0.0249953	0.000805724	0.120797	-0.125065	0.0153375	-0.268307	0.136712	0.0233164	-0.00116573	0.0725162	-0.0364067	-0.034957	-0.153283	-0.0353912	-0.0932475
0.0054	-0.0219395	-0.0517986	0.00457773	0.0637804	-0.0160091	0.0556353	0.0545896	-0.0281313	-0.0123327	-0.0863989	-0.119913	-0.0805439	0.0149888	0.0280591	-0.030737	0.0901999	-0.0740705	4.69518e-05	-0.2042	0.0449694	0.03351	-0.0164562	0.0373031	0.0400849	-0.0361214	-0.137984	-0.106747	-0.0508977
0.0055	-0.031124	-0.0670601	-0.00133126	-0.00247849	0.0152217	-0.00114207	0.0254529	-0.0230344	-0.0174321	-0.0558178	-0.196404	-0.0274905	0.0434151	-0.00665194	0.0457156	0.0893889	-0.211755	-0.0458246	-0.156119	0.12931	-0.0429426	-0.00752118	0.0322062	-0.0213761	-0.0655537	-0.174946	-0.0951003	0.00359243
0.0056	-0.0379969	-0.0722726	-0.0136471	0.00279249	-0.0160091	0.0243421	0.0196413	-0.032425	-0.00280699	-0.0398178	-0.161532	0.0030905	0.048512	0.0249953	0.0498258	0.0392055	-0.160761	-0.0494478	-0.237711	0.024582	-0.0707478	-0.0961317	-0.0493432	-0.0114551	-0.051412	-0.139268	-0.0368737	-0.0152017
0.0057	-0.0335031	-0.0640416	-0.00356662	-0.129899	0.0145719	0.0250387	-0.0160366	-0.0579222	0.0838393	-0.0361419	-0.181106	-0.0610735	0.0688993	0.0372266	-0.0154465	0.0647027	-0.0995677	-0.105542	-0.166318	0.0296789	-0.0378457	-0.108199	-0.0289559	0.039786	0.014847	-0.129075	-0.0965532	0.0663893
0.0058	-0.0424056	-0.0746323	-0.0176534	-0.0434038	0.0247656	-0.0215294	-0.0313271	-0.00264709	0.0233634	-0.0551161	-0.18192	-0.0835558	0.000493154	0.0249953	-0.00939315	0.0596032	-0.0801758	-0.100442	-0.219491	0.0625993	-0.0225552	0.0121956	-0.0242745	-0.0211084	-0.0145593	-0.0461946	-0.152618	-0.141158
0.0059	-0.0310155	-0.0679607	-0.000902251	-0.017769	-0.015375	0.0141485	-0.020442	-0.068906	0.00806505	-0.050721	-0.125012	0.0540589	-0.0177469	-0.0392649	0.0314024	0.156493	-0.120951	-0.0931476	-0.257326	0.0755504	-0.0174584	-0.0113594	0.0317622	0.0143018	-0.0667025	-0.204277	-0.0201006	-0.00150441
0.006	-0.0318413	-0.066031	-0.00355016	-0.0126722	0.00437823	0.0447295	-0.000746049	-0.00264709	-0.0639691	-0.0449172	-0.201504	-0.0427811	-0.0198838	-0.0137677	0.0721979	0.120797	-0.135264	-0.0713088	-0.234781	0.0908409	-0.027652	-0.0419404	0.00162518	0.0143018	-0.0474731	-0.102288	-0.0506817	-0.0167949
0.0061	-0.035892	-0.0686507	-0.00754878	-0.0584008	0.0196687	-0.0463535	0.0145445	-0.0732205	0.0131645	-0.0245194	-0.211703	0.0264352	0.0128341	-0.0157794	0.0049409	0.120797	-0.0995677	-0.0560183	-0.176517	0.00419467	-0.104105	0.0313542	0.0780778	-0.00098876	-0.0667025	-0.168581	-0.1002	-0.0050028
0.0062	-0.0464809	-0.0770905	-0.0185445	-0.0279627	-0.0357727	-0.0113357	-0.0160366	-0.00264709	0.0379677	-0.0806133	-0.171726	-0.020278	0.00773726	-0.0290661	0.096684	0.0596032	-0.119965	-0.168149	-0.199103	0.0528187	-0.0633299	-0.0655351	-0.0752169	-0.057054	-0.0961503	-0.149462	-0.0353912	0.0255938
0.0063	-0.0338329	-0.068258	0.00164274	-0.0279627	0.0203211	0.0338348	-0.0619081	-0.0536155	0.00806505	-0.0245194	-0.212501	-0.0733621	0.0230278	0.0810605	-0.00525278	0.151393	-0.0893688	-0.122277	-0.130622	0.118636	-0.0990078	-0.0164562	0.103562	-0.0366666	-0.0553548	-0.174946	-0.0965532	-0.0916933
0.0064	-0.0413911	-0.0744975	-0.013301	-0.0279627	-0.0357727	-0.0106574	-0.0619081	-0.0230344	0.0131645	-0.0405273	-0.212501	-0.0937494	0.0383183	0.0484361	0.016104	0.080001	-0.0801758	-0.122277	-0.168522	0.0500662	-0.0531362	0.0650932	0.0164795	0.00438878	-0.127865	-0.159656	-0.111844	-0.0218918
0.0065	-0.0208204	-0.0534928	0.0060494	-0.0176053	-0.0262028	-0.00114207	-0.0364239	-0.0230344	0.0692583	-0.00484943	-0.201504	-0.019413	0.0383183	0.0474255	0.00176837	0.104679	-0.0495948	-0.0764056	-0.168522	0.0987136	-0.0350517	0.0192216	0.0322062	0.0193986	-0.0870898	-0.148183	-0.071069	0.0223674
0.0066	-0.0384001	-0.0770955	-0.00662787	-0.0585437	0.0050228	0.00974037	0.0203535	-0.032425	-0.0174321	-0.081302	-0.256822	-0.0529747	0.0514356	0.0351889	0.0559093	0.110598	-0.067959	-0.122277	-0.18891	0.0959378	-0.0225552	0.00393111	0.0220125	0.0193986	-0.112574	-0.17878	-0.0914564	-0.0916933
0.0067	-0.0240393	-0.0565133	0.00335105	-0.00757533	-0.000718614	0.0192453	-0.020442	-0.00692781	0.0226772	0.0417733	-0.2372	-0.0143187	0.0055874	0.0423261	-0.00111663	0.151393	-0.0740705	-0.122277	-0.0745285	0.0908409	-0.0253542	-0.0674246	0.0271094	-0.0827745	-0.112574	-0.0461946	-0.105299	0.00519608
0.0068	-0.0308194	-0.0615179	-0.00165093	-0.0586865	-0.021106	0.0396326	-0.0262302	-0.0273256	-0.0282912	-0.10611	-0.201504	-0.0122	0.0128341	0.00970475	0.0049409	0.100399	-0.07917	-0.105542	-0.117554	0.0755504	-0.00216784	-0.0419404	0.117877	0.0451843	-0.034957	-0.168581	-0.0914564	-0.0422791
0.0069	-0.0287417	-0.0583994	0.0019133	0.0279156	0.0407189	0.0199393	-0.020442	-0.0434218	0.0124835	-0.0245194	-0.192113	-0.106968	0.0914803	-0.0259731	-0.0246915	0.146294	-0.0475508	-0.110641	-0.132845	0.0806473	0.0261416	-0.0438411	-0.0544401	-0.0315698	-0.116548	-0.0883	-0.0951003	0.00519608
0.007	-0.0172844	-0.0460623	0.0117499	-0.0431025	0.0050228	0.0192453	-0.00584289	-0.00774393	0.00806505	-0.0398178	-0.165808	-0.0580716	0.0230278	-0.0208763	0.0559093	0.126726	-0.0913691	-0.0458246	-0.160536	0.12931	0.00802583	-0.0540295	0.0780778	0.0292989	-0.0870898	-0.122686	-0.0288076	0.0239798
0.0071	-0.0175966	-0.0495102	0.0214538	0.0281025	0.0407189	0.0614502	-0.0517144	0.0389671	-0.0180975	-0.0711083	-0.207404	-0.0907324	0.0587057	-0.0188672	0.0151346	0.171791	-0.0383744	-0.0916962	-0.0512951	0.213165	-0.0123615	-0.0776183	-0.00304541	-0.000710656	-0.0870898	-0.129075	-0.0557785	-0.0575696
0.0072	-0.035146	-0.066317	-0.00415526	-0.0225434	-0.0204744	0.00395477	-0.0415208	-0.0332281	-0.0123327	-0.111883	-0.227791	-0.00710318	-0.048328	-0.0769415	0.0355219	0.130995	-0.104667	-0.0647461	-0.112457	0.124211	0.0538974	0.0211554	-0.0136653	-0.00581009	-0.127865	-0.127786	-0.0863596	0.00708466
0.0073	-0.0178962	-0.051152	0.0158949	-0.0329036	0.0502498	-0.0215294	0.121578	0.00244975	-0.027631	-0.0143206	-0.206603	-0.0253775	0.0608837	0.0249953	0.096684	0.156493	-0.118979	-0.0916962	-0.0643296	0.0755504	-0.0225552	-0.0725215	-0.0489404	0.0598643	-0.147145	-0.0590432	-0.0863596	-0.048952
0.0074	-0.0271983	-0.0602827	-0.0024272	-0.0279627	-0.0204744	-0.00623891	-0.000746049	0.0126434	-0.00213382	-0.0908121	-0.248179	-0.0223937	0.0608837	-0.0106826	-0.00525278	0.0749016	-0.0394011	-0.106987	-0.0643296	0.106131	0.0386069	-0.0285583	0.0470449	-0.0211084	-0.126747	-0.0896086	-0.0696032	-0.0320854
0.0075	-0.00982375	-0.0417706	0.0183513	0.0282897	-0.00581545	0.0447295	-0.020442	0.0220062	0.0284628	0.00461204	-0.202307	-0.0376842	0.0208701	-0.000488929	-0.019592	0.130995	-0.0485733	-0.096793	-0.130622	0.0959378	0.117285	0.0243185	0.0373031	0.029886	-0.0768962	-0.0526222	-0.0914564	-0.0438578
0.0076	-0.024402	-0.053829	0.00894901	-0.0330595	0.0152217	-0.000458503	-0.020442	-0.0281313	-0.0174321	-0.101011	-0.186206	-0.00710318	-0.0381343	0.00258787	-0.0144926	0.120797	-0.07917	-0.106987	-0.148135	0.167294	0.109963	0.0121956	-0.0183437	0.0242046	-0.0372847	-0.0359957	-0.106747	-0.077957
0.0077	-0.0190513	-0.0477478	0.0118512	-0.0125058	-0.00517607	-0.0157568	0.0451255	0.0440666	-0.0130007	-0.0347183	-0.181106	0.0307164	-0.0708262	-0.074961	-0.0562212	0.11142	-0.075079	-0.10189	-0.0847273	0.0936142	0.138329	-0.0247396	0.0725162	-0.0315698	-0.10238	-0.0206974	-0.10165	9.66373e-05
0.0078	-0.0149996	-0.0421572	0.0174516	0.00261835	-0.0109123	-0.0514529	-0.0408398	-0.00182837	0.0335622	-0.0609147	-0.136048	-0.020278	0.0332215	0.0117295	0.101781	0.0901999	-0.125065	-0.0713088	-0.0512951	0.0987136	0.171125	0.0243185	-0.0442464	-0.0927319	-0.127865	-0.0155979	-0.0251975	-0.0677633
0.0079	-0.0282146	-0.0517454	-0.00364684	-0.0126722	-0.0561705	0.0148398	-0.00584289	0.0381276	0.0175804	-0.00994627	-0.141145	-0.0865707	-0.0177469	-0.00250637	-0.0154465	0.105498	-0.0893688	-0.14409	-0.0388324	0.0857441	0.00521128	-0.0776183	-0.0544401	0.0292989	-0.0706531	-0.0933969	-0.0543048	-0.0203011
0.008	-0.014649	-0.0452081	0.0203338	0.00771519	-0.015375	-0.0317231	-0.0568113	0.0542655	-0.033388	-0.0660115	-0.176823	-0.00710318	0.0455854	0.0178706	0.0253283	0.131828	-0.0944683	-0.132471	-0.086973	0.111228	0.160931	-0.0553362	0.104043	0.00438878	-0.0757526	-0.0220411	-0.079802	-0.0932475
0.0081	-0.00819979	-0.0327376	0.0182305	0.0180908	-0.000718614	0.00905161	-0.0510387	0.0483213	-0.011664	-0.0449172	-0.119913	-0.0274905	-0.0309062	0.00970475	0.0110046	0.0791953	-0.115854	-0.142665	-0.0309077	-0.0185735	0.150737	0.0141248	0.0984651	0.0295923	-0.0525674	-0.0155979	-0.00481013	-0.00310383
0.0082	-0.0199686	-0.0505881	0.0113251	-0.0534469	-0.0109123	0.00464094	0.0305523	0.0236688	-0.0626845	-0.0704144	-0.181106	-0.0151786	-0.00969533	-0.00558577	0.0263029	0.0995826	-0.0842694	-0.106987	-0.127748	0.0727878	0.120156	0.102746	0.0678841	0.0145877	-0.132961	-0.0883	-0.0150038	-0.0932475
0.0083	-0.0126005	-0.04195	0.0203459	-0.0841577	0.0145719	0.00464094	-0.00144709	0.0236688	-0.00723326	-0.0245194	-0.130112	-0.0304769	0.0463413	0.0117295	0.0304251	0.145454	-0.181159	-0.0560183	-0.0796279	-0.0365801	0.178416	-0.0304648	0.0224518	-0.031832	-0.10238	0.0965897	-0.0339071	-0.0575696
0.0084	-0.0165661	-0.047717	0.0103154	-0.0228659	0.0611166	-0.0106574	-0.0116356	0.0381276	0.0226772	0.046119	-0.192113	-0.020278	0.0281246	-0.000488929	-0.00525278	0.116522	-0.120951	-0.0815025	-0.0745285	-0.0161927	0.0793816	0.0447058	0.0729809	-0.0468603	-0.0972835	-0.0322348	-0.0455848	-0.139119
0.0085	-0.0124302	-0.0432474	0.015472	0.0381041	-0.0618807	-0.0164326	0.0145445	0.0729487	0.00228985	-0.02014	-0.170907	-0.0406758	0.0332215	0.00663001	-0.0205433	0.00860885	-0.104667	-0.149184	-0.137941	0.0524108	0.0867192	0.0478553	0.14893	0.0244954	-0.0921867	0.0136368	-0.0506817	0.00868927
0.0086	-0.0155493	-0.0386586	0.0103572	-0.0991963	-0.0160091	-0.0208563	0.0305523	0.0483213	-0.0282912	-0.0245194	-0.00772521	-0.0304769	-0.0177469	0.0300921	-0.0246915	0.115697	-0.0995677	-0.113525	-0.0920698	0.101035	0.0589942	-0.00308711	-0.0497457	0.00977181	-0.0502554	0.0455953	-0.0237082	-0.123829
0.0087	-0.00911021	-0.0375906	0.0169925	-0.0635002	0.0298624	0.0454364	0.0458507	0.0899615	-0.0123327	-0.065315	-0.146242	-0.0376842	-0.0555435	0.052525	0.000805724	0.0952993	-0.151532	-0.112084	-0.0461982	0.0653567	0.0386069	0.051752	-0.0387415	0.0346891	-0.0757526	0.0659931	0.00178899	-0.0387635
0.0088	-0.0175058	-0.0459459	0.00695302	-0.0228659	-0.00517607	0.086232	0.0145445	0.0695638	-0.0531282	-0.0405273	-0.181106	-0.0529747	-0.00245642	-0.0086683	-0.019592	0.0494044	-0.0689711	-0.168149	-0.086973	0.0579181	0.0510595	0.0772492	-0.0187622	0.00410808	-0.0576616	-0.0067506	0.00538355	-0.0540463
0.0089	-0.00634618	-0.0316343	0.0190746	0.00771519	0.0203211	0.0549232	0.0101546	0.0839992	0.0335622	-0.00922112	-0.0799828	-0.0580716	0.0587057	-0.0596627	-0.0399898	0.105498	-0.119965	-0.0865993	-0.0716824	0.0575051	0.0538974	0.0721497	0.0530484	-0.0982855	-0.0667025	-0.00165376	-0.0135093	-0.0626665
0.009	0.0165293	-0.0147161	0.0460051	-0.0431025	0.0349593	0.0607348	0.0400287	0.0941929	-0.0741627	-0.00412169	-0.114813	0.00521917	0.0638025	-0.000488929	0.0925956	0.125896	-0.146435	-0.0560183	-0.020714	0.0755504	0.123031	0.148641	0.026668	0.0145877	-0.0259278	0.100283	-0.0812627	-0.0355994
0.0091	-0.0066681	-0.0386401	0.0237821	0.00279249	-0.00517607	0.0804074	0.0356518	0.0644643	-0.0123327	-0.0252368	-0.165808	-0.0610735	0.0638025	-0.00558577	0.000805724	0.131828	-0.0903695	-0.151437	-0.10736	0.0551631	0.104866	0.0498027	-0.0854054	0.0143018	-0.0655537	0.0747988	0.0374851	-0.106535
0.0092	-0.00827181	-0.0363464	0.0199618	-0.0534469	-0.0262028	0.0352376	-4.42911e-05	0.0338677	0.00296562	-0.0347183	-0.14541	-0.0580716	0.0994804	0.00153057	-0.0246915	0.0952993	-0.0903695	-0.142665	-0.0484624	0.0987136	0.109963	0.0721497	0.0275512	-0.0468603	-0.0910509	0.0149987	0.0104804	-0.048952
0.0093	-0.00755817	-0.0386965	0.0269727	-0.0330595	0.00437823	-0.00555794	-0.00514373	0.0738055	0.0233634	-0.00484943	-0.152167	-0.0376842	-0.0402608	-0.0106826	-0.0450892	0.161592	-0.109767	-0.122277	-0.0388324	0.144609	0.109963	0.051752	0.0220125	-0.0874011	-0.121648	0.116987	-0.00481013	-0.0795175
0.0094	0.0103283	-0.0203073	0.0424037	-0.0227047	0.0152217	0.0549232	0.00944763	0.0338677	-0.0282912	0.000977753	-0.135211	0.0328602	0.0230278	-0.00356886	-0.0297909	0.100399	-0.0597884	-0.132471	0.00986699	0.170106	0.160931	0.136449	0.0377501	-0.0420205	-0.127865	0.0442178	0.00028671	-0.00150441
0.0095	0.000720639	-0.0302589	0.0354335	-0.0584008	0.0407189	0.00464094	-0.0415208	0.155355	0.0233634	0.000977753	-0.0859417	-0.0763719	0.040486	-0.0137677	0.0508125	0.11997	-0.0597884	-0.123713	-0.0739336	0.111228	0.155834	0.0752869	-0.105408	0.0244954	-0.080852	0.0595083	0.00538355	-0.134022
0.0096	-0.0119085	-0.0434029	0.0151348	-0.0230268	0.00437823	0.0709336	0.0356518	0.0738055	0.00296562	-0.00412169	-0.125012	-0.0122	0.0281246	-0.03107	0.0151346	0.0901999	-0.0893688	-0.163052	-0.0235341	0.101035	0.0567382	0.051752	-0.0701226	-0.026473	-0.121648	0.0122762	0.0140687	-0.163085
0.0097	0.000230246	-0.022796	0.0237833	0.0333891	-0.0102755	0.0658342	0.0356518	0.0644643	-0.0429293	0.00534424	-0.0595955	0.0693494	0.0587057	-0.0208763	0.0212035	0.101216	-0.100563	-0.096793	-0.069429	0.0936142	0.0233164	0.0650932	-0.0289559	-0.0420205	-0.0553548	0.00344308	-0.0266853	-0.0830538
0.0098	-0.0180383	-0.039375	0.0101438	-0.0431025	-0.0465902	0.0148398	0.00505515	0.0245014	-0.0429293	-0.0143206	-0.0697892	-0.0457752	-0.0360056	-0.0341655	0.0151346	0.0749016	-0.07917	-0.096793	-0.0643296	0.131616	0.115059	0.0211554	-0.0234432	-0.0471148	-0.0757526	0.0353964	-0.0492054	-0.11719
0.0099	-0.00764751	-0.0316361	0.0145413	-0.0228659	-0.0255738	0.0498263	-0.0568113	0.0534181	-0.0531282	0.000977753	-0.0901765	0.0409152	0.0383183	0.0117295	0.066103	0.0537111	-0.0944683	-0.103336	-0.0360046	0.0551631	0.0488006	0.0956742	-0.0132443	-0.0111824	-0.113698	-0.0067506	-0.0114025	-0.0677633
0.01	-0.025443	-0.0532197	0.00240228	-0.00740639	-0.0204744	0.0811325	-0.0167298	0.049166	-0.0282912	0.00607719	-0.050282	-0.066173	-0.0432311	-0.0596627	-0.0562212	0.110598	-0.104667	-0.154278	-0.158329	0.024582	-0.0429426	0.0752869	-0.0293687	-0.0162793	-0.0157341	0.076192	-0.0317795	-0.144216
0.0101	0.0034495	-0.0227217	0.0274923	0.00753863	0.0509178	0.0250387	-0.0153426	0.0228371	-0.0180975	0.0876682	-0.130112	-0.0253775	0.0273497	-0.00665194	0.0772973	0.105498	-0.0434739	-0.0865993	-0.0512951	0.108447	-0.00445505	0.0752869	-0.00347166	-0.0568045	-0.0553548	0.0646052	0.0257709	-0.0967927
0.0102	-0.016378	-0.045124	0.0145931	-0.00247849	-0.021106	0.0855042	-0.000746049	0.0636118	-0.0837248	0.0213755	-0.105467	-0.134524	-0.0126501	0.0249953	0.000805724	0.0901999	-0.0903695	-0.112084	-0.124876	0.152003	-0.00726468	0.0141248	0.0831746	-0.0417635	-0.0196587	-0.027138	-0.0251975	-0.128925
0.0103	0.00275079	-0.0228593	0.0245669	0.0230057	0.0349593	0.0665523	0.0101546	0.0746632	-0.033388	0.0410221	-0.120758	-0.0172969	0.0383183	-0.0177891	-0.00333367	0.0842921	-0.07917	-0.0902433	-0.0331796	0.0783159	-0.00726468	0.0313542	0.0428495	0.0193986	-0.00554041	0.100283	-0.0608754	-0.106992
0.0104	-0.0117166	-0.0409507	0.0127367	-0.0228659	-0.0102755	0.0658342	0.015254	0.00327106	0.00738669	-0.01942	-0.120758	-0.0529747	0.0208701	0.00970475	-0.0450892	0.100399	-0.00777781	-0.0815025	-0.0331796	0.108912	0.0131227	0.0670503	-0.079537	-0.0623975	0.00465327	0.030297	-0.00840989	-0.193682
0.0105	-0.012168	-0.032257	0.00828675	-0.00757533	-0.0714688	0.0338348	-0.0160366	-0.0187477	-0.0378299	0.000977753	-0.0850797	-0.0712724	0.079093	-0.03107	0.016104	0.0893889	-0.0424488	-0.0305341	-0.112457	0.0143883	-0.0610139	0.0650932	-0.00347166	0.0295923	-0.000443566	0.0238304	0.00538355	-0.0661961
0.0106	-0.019291	-0.0422611	0.00386543	-0.0381564	0.0713155	0.029439	-0.0313271	-0.00264709	-0.0996469	-0.0602155	-0.0799828	-0.0304769	0.0200882	-0.03107	0.0406188	0.0901999	-0.0281756	-0.113525	-0.069429	-0.00599901	-0.0786204	0.0548995	0.026668	-0.0111824	-0.00554041	0.0544115	-0.0470622	-0.127389
0.0107	-0.0112976	-0.0337391	0.010006	-0.0432532	0.0145719	0.0454364	-0.0561381	0.0126434	-0.0582276	-0.0602155	-0.0595955	-0.0376842	-0.0105084	0.0198984	0.0355219	0.0655014	-0.0842694	-0.066212	-0.122651	0.0449694	0.0210421	0.0886093	0.0627873	-0.0262078	0.000739025	0.0326532	0.00028671	-0.0983444
0.0108	-0.0203628	-0.047179	0.00584854	0.00279249	-0.0109123	0.0709336	-0.0306409	-0.0171267	-0.0582276	-0.00412169	-0.0230235	-0.0499784	-0.0156079	0.0198984	0.0925956	0.0188077	-0.075079	-0.10189	-0.122651	-0.0185735	-0.0401511	0.0650932	-0.105408	-0.0060856	-0.0400565	0.132286	-0.0114025	-0.171214
0.0109	-0.00627005	-0.0304703	0.0126188	-0.017769	-0.00517607	0.0199393	0.00435079	0.0542655	-0.00280699	0.024989	-0.0392081	-0.0508747	0.00264042	-0.000488929	-0.019592	0.0537111	-0.07917	-0.0494478	-0.0767793	0.0171226	-0.0123615	0.0772492	0.0368565	-0.0471148	0.00465327	0.0826885	0.0323856	-0.163085
0.011	-0.00773293	-0.0244211	0.00750481	0.00771519	0.0152217	0.0250387	-0.000746049	-0.0477233	-0.00280699	-0.0150431	-0.074886	-0.00497971	0.040486	-0.0290661	0.0151346	0.0239072	-0.0587722	-0.0458246	-0.0360046	0.0806473	-0.00216784	0.0415531	-0.0085685	0.00410808	-0.0678501	0.0251976	0.0119879	-0.0881507
0.0111	-0.00453534	-0.0259402	0.0194246	-0.0636406	0.0458183	0.0753105	-0.0619081	-0.00774393	0.0124835	-0.00484943	-0.0485207	-0.0427811	0.0281246	-0.0596627	0.0610061	0.0494044	-0.00267837	-0.0116397	-0.0716824	-0.0773548	-0.0712024	0.138442	0.006291	0.0193986	-0.0157341	0.0659931	0.0257709	-0.0967927
0.0112	-0.0177314	-0.0530424	0.00751351	0.0230057	-0.0408721	0.06002	-0.00514373	0.00754659	-0.0435817	-0.01942	-0.10037	-0.00200634	-0.0177469	-0.0820384	-0.0256401	0.034106	-0.033275	-0.0778648	-0.00313632	0.0120232	-0.0531362	0.143542	0.026227	0.0295923	-0.0565088	0.0951862	-0.0455848	-0.259975
0.0113	-0.016392	-0.0331535	0.00495362	-0.017769	-0.00581545	0.0199393	-0.0255415	-0.0230344	-0.0582276	0.00534424	-0.0944157	-0.0304769	0.0179309	-0.000488929	0.0467007	0.0282269	-0.0394011	-0.0545472	-0.0818761	-0.0491701	-0.0225552	0.126255	-0.0391495	0.00920492	-0.0451559	0.0442178	-0.0353912	-0.077957
0.0114	-0.00770589	-0.0281003	0.0120693	0.0177271	-7.66353e-05	0.040337	0.0101546	0.00244975	-0.0123327	-0.0252368	0.0279709	-0.0304769	-0.0309062	-0.0840143	0.0416012	0.0749016	-0.00267837	-0.066212	-0.0411014	-0.00599901	0.00802583	0.116062	-0.0591392	0.0244954	-0.0553548	0.0149987	-0.0186088	-0.134022
0.0115	-0.0143614	-0.0444681	0.00763698	-0.04835	-0.0765682	0.00974037	0.0560495	0.0134699	0.0736456	-0.0551161	-0.0392081	-0.0100791	-0.0126501	0.0117295	0.0406188	0.0180332	-0.033275	-0.0611151	-0.209297	0.0143883	-0.027652	0.0364537	-0.0599342	0.0295923	-0.051412	0.0951862	0.0476839	-0.113635
0.0116	-0.00212964	-0.0267747	0.0223439	0.0382962	0.0254206	0.0243421	0.00874139	-0.0340304	0.00738669	0.0468727	0.000660423	-0.117167	-0.00245642	-0.0902593	0.0864903	-0.00159003	-0.0526529	-0.0764056	-0.105125	0.0347757	-0.0429426	0.107846	0.0882714	-0.00098876	-0.0412183	0.103973	-0.0135093	-0.0422791
0.0117	-0.00819799	-0.0315936	0.0203714	0.00771519	-0.0663693	0.029439	-0.00514373	0.0636118	0.00228985	-0.0398178	-0.00262577	0.0897368	0.0251876	-0.102426	0.0508125	0.0647027	-0.0485733	-0.0509214	-0.0971666	0.00146839	-0.0429426	0.175211	-0.0646337	-0.0420205	-0.081993	0.0595083	-0.0455848	-0.0814944
0.0118	-0.0140336	-0.0354099	0.00771498	-0.0279627	-0.0414933	-0.0514529	-0.0095459	0.0236688	-0.0174321	0.0155379	0.017772	-0.0550727	0.00773726	-0.0565542	-0.0103496	0.0129364	0.0228188	-0.0523936	-0.0360046	-0.059369	-0.027652	0.00393111	0.0989434	0.0193986	-0.080852	0.115574	0.00028671	-0.15441
0.0119	8.92646e-05	-0.0241181	0.0211617	0.0331994	0.0451529	-0.00487628	0.0356518	0.0338677	-0.00790383	-0.00484943	-0.0485207	0.0562136	0.0892867	0.00258787	0.0610061	0.080001	-0.075079	-0.0596466	-0.135064	-0.0161927	-0.00445505	-0.00434183	-0.0646337	0.0649586	-0.080852	0.0747988	-0.0506817	-0.0152017
0.012	-0.0189633	-0.0380194	0.00505079	-0.0432532	-0.0612699	0.0192453	-0.0102432	0.00754659	-0.00790383	-0.0500166	-0.00353025	-0.0274905	0.00773726	-0.0718447	0.066103	0.0537111	-0.0587722	-0.0458246	-0.0309077	-0.0110959	-0.027652	-0.0521341	-0.125432	-0.0623975	-0.0259278	0.122087	0.0665456	-0.0948002
0.0121	-0.00689791	-0.0255098	0.0151386	-0.0279627	-0.0109123	0.0352376	0.00435079	-0.0375244	-0.033388	-0.0252368	-0.0290145	-0.0427811	0.0892867	-0.0208763	0.0498258	0.11997	-0.0230761	-0.0167339	-0.0490313	-0.0953222	-0.0429426	0.0109565	0.00672202	0.0802413	-0.00436041	0.0136368	-0.0135093	-0.103441
0.0122	-0.00742396	-0.0284518	0.0130456	0.00771519	-0.0612699	-0.0616518	0.0145445	-0.0332281	0.0481614	-0.0143206	-0.0341113	-0.0151786	0.0455854	0.0300921	0.0100377	0.114873	-0.033275	-0.0509214	-0.122651	-0.0671611	0.00574382	0.0243185	-0.00899173	0.0346891	-0.000443566	0.0595083	0.0257709	-0.0983444
0.0123	-0.000161648	-0.0280418	0.0299327	-0.0227047	0.0196687	0.06002	-0.00444386	-0.0485186	-0.0531282	-0.00412169	-0.0188208	0.0693494	0.0557843	-0.0106826	0.141522	0.0647027	-0.0852726	-0.0713088	-0.0388324	-0.0977421	0.03351	0.0721497	0.113756	-0.0366666	-0.0463151	0.114161	-0.0659722	-0.142688
0.0124	0.00580396	-0.0165722	0.031267	-0.0123393	-0.0414933	0.0855042	-0.000746049	-0.0587123	-0.00723326	0.00534424	-0.0392081	-0.0296015	0.140255	-0.000488929	-0.0756859	0.0647027	0.0421483	-0.0560183	0.0172614	-0.0338718	-0.0248528	-0.0266499	0.108176	0.0754638	-0.00436041	0.0951862	0.0206741	-0.0983444
0.0125	-0.00695954	-0.0277757	0.0100361	0.012812	0.00437823	-0.0208563	-0.0102432	-0.0332281	-0.0384849	0.0206348	-0.0128246	-0.0151786	0.082001	0.00970475	0.0314024	0.0647027	-0.0587722	-0.0101467	-0.0637451	-0.0824516	-0.0151657	-0.0266499	-0.00347166	0.0346891	0.0160373	0.0646052	0.0206741	-0.139119
0.0126	-0.0112496	-0.0338837	0.0110204	-0.0534469	0.0152217	0.0301381	-0.0313271	-0.0281313	-0.0327305	0.0162761	-0.0740179	0.102109	0.0536088	0.0219283	0.0559093	0.0639048	-0.0893688	-0.0239506	-0.0716824	-0.118129	0.0182195	-0.0419404	0.0377501	-0.00636082	-0.0451559	0.0608936	-0.0339071	-0.101892
0.0127	-0.0202959	-0.0477528	0.00297898	0.0179089	-0.0255738	-0.0470136	-0.00514373	-0.00774393	0.0634519	-0.0755138	-0.115661	-0.0580716	0.0608837	0.0402858	0.0813935	0.0690016	-0.0587722	-0.0101467	-0.0411014	-0.184388	-0.111543	-0.0438411	0.0169157	0.0242046	0.0301375	-0.0104985	-0.0492054	-0.0540463
0.0128	-0.0181465	-0.0402894	0.00919954	-0.0789311	-0.0567838	0.00395477	-0.020442	-0.0222261	0.027774	-0.00412169	-0.0383218	0.0897368	0.0659831	-0.0412636	0.066103	0.0290066	-0.0485733	-0.0596466	-0.0563919	-0.0977421	-0.0299522	-0.0540295	-0.0187622	0.14682	-0.0768962	-0.0067506	-0.0251975	-0.137588
0.0129	-0.0179869	-0.0410585	0.000441163	-0.0278041	-0.0357727	-0.00487628	-0.0102432	-0.0732205	0.0233634	0.00534424	-0.063819	0.0162467	0.0536088	0.0321272	0.0202314	0.0901999	-0.0546916	-0.0581766	-0.161219	-0.0518706	-0.05035	0.0141248	-0.0187622	-0.0519572	-0.00436041	0.0326532	0.0155772	-0.077957
0.013	-0.00319174	-0.0211365	0.0157797	0.00279249	-0.0612699	0.0760331	-0.0313271	-0.0222261	0.0532582	-0.0354305	-0.0137239	0.00818734	0.0616241	0.0270278	0.0568995	0.0129364	-0.0444979	-0.0407278	-0.00261417	-0.0722579	-0.0531362	-0.0470373	0.0373031	0.0652702	0.0415345	0.0149987	-0.0222174	-0.0865938
0.0131	0.00715682	-0.0190446	0.0295576	0.0230057	-0.0357727	-0.0106574	-0.0306409	-0.0171267	0.0379677	-0.00484943	-0.0995151	0.0744463	0.0718126	0.0423261	-0.00525278	0.0290066	0.0268578	-0.0596466	-0.0133352	-0.0314832	-0.111956	0.0752869	0.0632473	0.0958512	0.0670317	0.069702	0.0461583	-0.123829
0.0132	-0.0179284	-0.0380074	5.57717e-05	-0.0381564	-0.0561705	-0.0310551	-0.00584289	-0.0136535	0.0124835	-0.0289034	-0.0799828	-0.020278	-0.0126501	0.0423261	0.0253283	0.0282269	-0.0587722	-0.0625821	-0.0490313	0.0116569	-0.139783	0.0670503	0.0326507	0.0649586	-0.0067192	-0.000299627	-0.0506817	-0.069329
0.0133	-0.0129357	-0.0349878	0.00940311	0.00789193	-0.00645418	0.0505359	0.0451255	-0.0834194	0.00738669	-0.00922112	-0.0952734	0.0336715	0.104577	-0.0239666	0.0253283	-0.007451	-0.0842694	-0.0625821	-0.0439318	-0.0722579	-0.0605489	0.0548995	-0.0391495	0.0754638	-0.0106372	0.0200981	-0.0288076	-0.113635
0.0134	-0.0141467	-0.0369152	0.00536266	-0.0176053	-0.0262028	-0.0106574	0.0407512	0.0134699	0.00296562	0.0104411	-0.0901765	0.0438652	0.0710826	-0.0188672	0.0406188	-0.0219878	-0.0801758	-0.0458246	-0.020714	-0.013474	-0.121742	0.00585704	-0.0548399	0.0604826	0.0556217	0.0122762	-0.0543048	-0.127389
0.0135	-0.021166	-0.0407855	-0.00220725	-0.017769	-0.0714688	-0.000458503	-0.0255415	-0.0128408	0.0488606	-0.0551161	-0.0893162	0.0591557	0.0230278	0.0300921	-0.0205433	-0.007451	-0.0893688	-0.0611151	0.00477015	-0.0467737	-0.131941	-0.0234641	0.00162518	0.070367	-0.00554041	-0.00435789	-0.021591	-0.0728602
0.0136	-0.00309008	-0.0250419	0.0141488	-0.017769	-0.0765682	0.00905161	0.0247381	0.0245014	0.0583551	-0.0245194	-0.0392081	0.0307164	0.00264042	0.0249953	0.0212035	0.0333237	-0.0883672	-0.0458246	0.0381398	0.0500662	-0.124492	0.0172899	-0.0285426	0.0140161	0.076009	0.0238304	-0.00990697	-0.069329
0.0137	-0.0119606	-0.0318399	0.00570162	0.00771519	-0.0408721	0.0396326	-0.0574838	0.0126434	-0.00857371	0.000977753	-0.0646923	0.0256169	0.00988932	-0.0208763	0.0253283	0.0384206	-0.125065	-0.0356309	-0.0235341	0.0347757	-0.0915793	0.00393111	0.0729809	0.0244954	0.0403312	-0.0373316	-0.0506817	-0.0728602
0.0138	-0.0103986	-0.0300264	0.00940335	0.012812	-0.0255738	0.00905161	-0.0109397	0.0330308	0.0590594	-0.0245194	-0.0248108	0.018381	0.0506848	-0.0412636	0.0100377	-0.0219878	-0.07917	-0.0596466	-0.0411014	0.0602599	-0.0911455	0.00393111	-0.0846364	-0.0060856	0.0811059	0.0659931	-0.0557785	-0.0932475
0.0139	-0.0144953	-0.0351207	0.00553595	0.0384886	0.00437823	0.0148398	-0.082955	0.0287683	0.0736456	-0.0310477	-0.0137239	-0.0529747	0.0557843	-0.0545633	0.0049409	0.00860885	-0.075079	-0.0851438	-0.0461982	-0.0212895	-0.116643	0.00200714	0.00162518	0.0346891	0.076009	0.00208773	-0.0251975	-0.0932475
0.014	-0.0155505	-0.0359412	0.00378281	-0.0125058	-0.0363965	0.0498263	0.0400287	0.0134699	0.0284628	-0.00484943	-0.0230235	0.0030905	-0.0207073	-0.0341655	0.0721979	-0.0780816	-0.075079	-0.0494478	-0.0745285	-0.0569674	-0.109201	-0.029839	0.0474967	0.0143018	0.0658153	0.0211004	-0.108193	-0.0203011
0.0141	-0.00869391	-0.0317517	0.016379	-0.0432532	0.0451529	-0.00487628	0.131772	-0.0120273	0.00806505	-0.0449172	-0.10037	0.00735001	-0.0228438	-0.000488929	0.0212035	-0.0227415	-0.0648853	-0.02905	-0.0229911	0.0449694	-0.157805	-0.0400379	-0.0442464	0.0805607	0.112927	-0.0220411	-0.00331045	-0.0269886
0.0142	-0.00774557	-0.0281563	0.00755789	0.00789193	-0.0357727	-0.0521105	-0.0160366	0.0279339	0.0634519	-0.0347183	-0.028123	0.0562136	0.0281246	-0.0137677	-0.0246915	-0.0227415	-0.033275	4.69518e-05	-0.0258109	-0.0240028	-0.149976	0.0243185	-0.00347166	0.0191104	0.0709122	0.00989925	0.00688843	-0.0387635
0.0143	-0.00774533	-0.0309287	0.0132106	0.00789193	-0.015375	-0.00555794	-0.0262302	-0.00855922	0.0736456	-0.02014	-0.0188208	-0.00200634	0.0841899	-0.0137677	-0.019592	0.0384206	-0.130164	-0.0152436	-0.069429	-0.0545683	-0.13704	0.0682323	0.0271094	0.00410808	0.0912995	-0.0067506	-0.0477276	0.00868927
0.0144	-0.00300915	-0.0233322	0.023124	-0.0381564	-0.0669775	0.040337	-0.0211334	-0.032425	0.0583551	-0.0252368	0.0585675	-0.0172969	-0.0564034	-0.00356886	-0.0562212	-0.00159003	-0.0954663	-0.0254372	-0.0767793	0.00419467	-0.00955449	0.0192216	0.0979874	-0.00126658	0.157558	0.0835956	-0.044106	-0.0203011
0.0145	0.00923671	-0.0125071	0.0324703	-0.04835	0.0254206	0.00974037	0.0247381	0.0177403	0.0743578	-0.0558178	-0.0587196	0.0234779	0.0383183	-0.0973289	0.0406188	0.00197672	-0.0292074	-0.00865224	-0.0461982	-0.0416769	-0.0684268	0.0987978	0.0373031	0.0907544	0.137171	0.0136368	0.0374851	0.0137861
0.0146	0.0072184	-0.0121716	0.0335114	-0.0174414	0.0101222	0.0345358	0.107044	-0.0316211	0.0233634	0.0198948	-0.0689185	0.0103186	0.0200882	-0.061651	-0.019592	-0.0168883	-0.0740705	-0.0137517	0.103952	-0.0161927	-0.0735236	0.0345121	0.0322062	0.0349854	0.169021	0.00853992	0.00028671	-0.0355994
0.0147	0.00531563	-0.0144086	0.0312793	-0.00247849	0.03052	0.00464094	-0.0102432	-0.0732205	0.0488606	-0.0347183	-0.0179241	0.0256169	-0.0126501	-0.00250637	-0.0348903	0.0596032	-0.0893688	0.00514379	-0.0309077	-0.0263864	-0.0559196	0.138442	0.0525936	-0.0621508	0.157558	0.0238304	0.0155772	0.0223674
0.0148	0.00909397	-0.00991347	0.030924	0.0180908	0.075734	-0.0157568	0.0400287	-0.0179376	0.0437611	-0.00412169	-0.0646923	0.0307164	0.00264042	-0.0565542	0.061999	-0.0227415	-0.07917	-0.0203404	0.0172614	-0.000902174	-0.0735236	0.0956742	0.0428495	0.0140161	0.142268	0.00853992	-0.00331045	-0.00819807
0.0149	0.00455904	-0.01764	0.0317878	-0.0534469	-0.0262028	0.00395477	-0.0167298	-0.0120273	0.0124835	-0.00412169	-0.0842168	0.00011973	-0.0309062	-0.0290661	0.00590516	-0.0219878	-0.0740705	0.0357248	0.0580569	-0.0365801	-0.0990078	0.110965	0.0521392	-0.0417635	0.148623	0.127186	0.0782806	0.00868927
0.015	0.00736333	-0.0145305	0.0350937	-0.038003	-0.021106	-0.0259557	-4.42911e-05	0.0432245	0.0947555	0.000247405	-0.0494018	-0.0253775	-0.0381343	-0.0392649	0.0365018	-0.038032	-0.0597884	0.0168449	0.0427586	-0.0569674	-0.0837173	0.146643	0.0317622	0.0451843	0.138424	0.10538	0.00538355	-0.047376
0.0151	0.0213512	-0.00220993	0.0450127	0.0331994	-0.0357727	-0.0368199	0.015254	0.0534181	0.0845566	0.0104411	-0.0179241	-0.0325874	0.0812815	0.00970475	0.0508125	-0.0212333	-0.0587722	0.0372427	0.0376592	-0.0926453	-0.0735236	0.121158	0.0887445	0.0191104	0.146108	0.0785014	0.0461583	-0.0152017
0.0152	-0.00310353	-0.0238264	0.016191	0.00789193	0.0196687	-0.0922484	0.0203535	-0.0426239	0.0838393	-0.00994627	-0.050282	0.00818734	0.0128341	-0.0157794	0.0272786	-0.0423855	-0.0281756	-0.0203404	0.0353512	-0.110605	-0.0837173	0.07019	0.0525936	-0.0369263	0.0811059	0.0136368	0.0104804	0.015395
0.0153	0.00741782	-0.0125889	0.036668	0.012812	-0.051687	0.0199393	-0.0313271	0.0483213	0.0889361	-0.0347183	-0.0146223	-0.0406758	-0.0309062	-0.03107	0.0559093	-0.0234945	-0.0638716	0.0408217	-0.00261417	-0.0161927	-0.0684268	0.187417	0.0317622	-0.0417635	0.111687	0.0646052	-0.044106	0.0172731
0.0154	-0.00145069	-0.0296627	0.0245642	0.00244439	-0.0115484	-0.0877883	-0.0262302	-0.032425	0.0430646	-0.0252368	0.0270508	0.00818734	0.0302871	-0.0698616	0.0610061	-0.0219878	-0.100563	4.69518e-05	0.0682558	-0.090228	-0.147616	0.105868	0.11327	0.039786	0.0544117	0.0798957	0.0359646	-0.0881507
0.0155	-0.00427331	-0.0263024	0.0196179	0.0231902	0.0298624	-0.0463535	-0.066337	0.0381276	-0.00213382	0.0563126	-0.00862709	-0.0376842	-0.00755326	-0.0647621	0.101781	-0.0729822	-0.0394011	-0.00865224	0.0529575	-0.110363	-0.093911	0.116062	-0.0391495	-0.0111824	0.0912995	0.0187336	0.00538355	-0.0269886
0.0156	0.0137925	-0.00851531	0.0414159	0.0535867	0.0145719	0.0148398	0.0101546	-0.0332281	0.124614	-0.01942	0.0228714	0.00011973	-0.0534248	-0.0392649	0.016104	-0.0270872	-0.00372321	-0.0035528	-0.0105204	-0.105264	-0.0837173	0.179238	0.0215737	0.0349854	0.111687	-0.00165376	0.0751996	0.0459916
0.0157	-0.000816735	-0.0218765	0.0227028	0.0126329	0.0101222	-0.0208563	0.0196413	-0.00692781	0.0131645	-0.0609147	-0.0128246	0.00818734	0.048512	-0.00760062	0.0416012	0.00860885	-0.00777781	-0.00654545	0.0302543	-0.0848662	-0.142522	0.174139	0.00672202	-0.0621508	0.0250406	0.00344308	-0.00630828	-0.00150441
0.0158	-0.00132045	-0.0221114	0.0303801	-0.0482019	-0.00581545	0.0447295	-0.0313271	-0.0120273	0.0838393	-0.0150431	-0.0188208	0.0234779	0.0353865	-0.0259731	0.00590516	-0.0482257	-0.0638716	4.69518e-05	-0.00770841	-0.113033	-0.0378457	0.161933	-0.0540398	-0.0519572	0.179219	0.00344308	-0.00990697	-0.0269886
0.0159	0.00270479	-0.0198306	0.020754	0.00771519	0.0145719	-0.0463535	0.015254	0.0228371	0.0488606	0.0162761	-0.00772521	0.0234779	0.0383183	-0.0412636	0.016104	-0.0278384	-0.0292074	0.0321433	0.00248008	-0.13342	0.0131227	0.105868	-0.0289559	0.0652702	0.0352343	-0.103591	0.0614488	-0.0320854
0.016	-0.00327635	-0.0304794	0.0197938	-0.00230695	-0.0777736	0.0250387	0.0400287	0.0279339	0.0736456	0.0162761	0.0228714	0.0438652	-0.0411051	-0.0443644	0.0263029	-0.0576839	-0.033275	0.0204343	-0.0156172	-0.181756	-0.0123615	0.103892	0.00672202	-0.0927319	0.0340347	-0.0526222	0.102224	-0.0101022
0.0161	0.0035128	-0.017818	0.0182737	-0.0329036	-0.0160091	0.0250387	0.0196413	0.0432245	0.0481614	-0.0245194	-0.0128246	0.0234779	-0.0126501	-0.0412636	0.0406188	-0.0270872	-0.0241106	0.0204343	-0.00542353	-0.143614	0.0363405	-0.00116573	0.0831746	-0.00098876	0.0403312	-0.027138	0.0410614	0.0376501
0.0162	0.0134134	-0.0219413	0.0338613	0.00261835	-0.00517607	0.100795	-0.0116356	-0.00100882	0.0685488	-0.0296189	0.052535	-0.0143187	0.0230278	-0.0341655	0.0100377	-0.038032	-0.0179767	0.030628	0.0812227	-0.23026	0.0567382	0.0854805	0.0877989	-0.00581009	0.0862027	-0.0067506	0.0374851	0.00519608
0.0163	0.00837021	-0.0148103	0.0339374	-0.0126722	-7.66353e-05	-0.0310551	-0.00584289	-0.0171267	0.0131645	-0.00484943	0.0219539	0.0795431	0.00264042	-0.0738258	-0.0144926	-0.0525844	-0.0128772	0.030628	0.0737995	-0.118129	0.0946721	-0.0419404	0.123949	0.0193986	0.147365	-0.0832032	0.0747214	-0.00660125
0.0164	0.0158356	-0.0122373	0.0365046	0.0482926	-0.0115484	-0.0164326	0.00944763	-0.00264709	0.0583551	-0.0296189	0.0483686	0.0897368	-0.0156079	-0.00558577	-0.000155944	-0.0125478	-0.0842694	0.0357248	0.0965133	-0.17683	0.0437037	0.0925475	0.0785456	-0.0111824	0.0862027	0.0136368	0.0374851	0.0188829
0.0165	0.00462107	-0.021245	0.0273119	0.00753863	0.00373431	-0.0470136	0.029835	0.0185694	-0.00347947	0.0155379	0.0585675	0.0387684	-0.0177469	-0.0647621	-0.0103496	0.0552973	-0.033275	0.0663059	-0.0490313	-0.123226	0.0437037	0.0599963	0.0780778	-0.117998	0.123126	-0.0984937	0.0323856	0.049464
0.0166	0.0250319	-0.000617959	0.0470188	0.0382962	0.0706371	0.0658342	0.060416	0.0687087	0.0481614	-0.0704144	0.0219539	0.0285747	0.0281246	-0.0443644	0.0416012	-0.0933799	0.0330177	0.061209	-0.00313632	-0.118129	0.0822354	0.136449	0.0831746	-0.0211084	0.059506	-0.027138	0.08338	-0.0152017
0.0167	0.00221988	-0.022086	0.0222559	-0.0227047	-0.0363965	-0.0208563	-4.42911e-05	0.0338677	0.0532582	-0.0303336	0.0423413	0.0591557	0.0455854	-0.0769415	0.000805724	-0.0482257	0.00137363	0.0423421	0.0427586	-0.158904	-0.00216784	0.116062	0.0322062	-0.0366666	0.0505248	-0.0424285	-0.0150038	0.0255938
0.0168	0.00289461	-0.0158807	0.0195143	-0.0227047	0.0196687	0.0250387	-0.0269183	-0.00264709	0.0430646	0.046119	0.0414144	0.00521917	0.00773726	-0.0514573	0.0304251	0.0129364	-0.00777781	0.00364304	-0.0614888	-0.107936	0.0386069	0.100771	0.0525936	-0.0621508	0.014847	-0.0410951	-0.00840989	0.0239798
0.0169	0.0138921	-0.0115021	0.0391584	0.0180908	0.0648652	-0.000458503	0.0655129	0.0236688	0.0845566	0.0213755	-0.0341113	0.0256169	0.0353865	-0.0718447	0.0467007	0.0392055	-0.0230761	0.0153375	-0.114688	-0.120562	0.03351	0.187417	0.0831746	-0.0165493	-0.0208309	-0.0386662	0.00688843	0.0357927
0.017	-0.00502211	-0.0277774	0.0177555	-0.0077441	0.0247656	-0.0463535	-0.0517144	0.0330308	0.0226772	-0.0704144	0.0627287	-0.0427811	0.0353865	-0.0361668	-0.0715117	-0.0270872	-0.0689711	0.0204343	0.0251575	-0.143614	0.077136	0.0172899	0.113756	0.00438878	0.039129	-0.0869901	0.0206741	0.0341735
0.0171	0.007533	-0.0102302	0.0204142	0.0230057	0.0349593	0.0148398	0.015254	0.0296034	0.0437611	0.0104411	-0.0383218	-0.0448842	0.0230278	0.00153057	0.0202314	0.00350941	-0.0485733	0.030628	0.0274603	-0.105511	-0.00445505	0.0784208	0.0169157	-0.0213761	0.045428	-0.0244543	0.0272862	0.0290766
0.0172	0.0111847	-0.00327911	0.0268171	0.0281025	0.0152217	0.0192453	-0.0568113	0.0432245	-0.00145997	-0.00484943	0.0483686	-0.00922448	-0.00755326	-0.00356886	0.0202314	-0.00159003	-0.0230761	0.00514379	0.103952	-0.013474	0.0159427	0.0498027	0.0882714	0.00438878	0.000739025	-0.0730095	0.00897445	0.0188829
0.0173	0.00887257	-0.00637137	0.0229584	-0.00757533	0.0553466	-0.00555794	0.0502223	0.0381276	0.0641589	-0.0558178	0.0279709	-0.0151786	0.0332215	-0.0208763	0.0314024	-0.0329352	0.0330177	0.0510153	0.00248008	-0.0185735	-0.00726468	0.0568514	0.0322062	-0.0369263	0.014847	-0.0641374	0.0344457	-0.0406989
0.0174	-0.00578406	-0.01916	0.0106794	-0.0227047	-0.0771712	0.0141485	0.00944763	-0.0128408	0.104227	-0.00922112	0.0321476	0.0103186	0.0383183	-0.03107	-0.0501887	-0.0263353	-0.00777781	0.0204343	-0.0156172	-0.0263864	-0.0378457	0.0498027	0.0173523	-0.0672477	-0.0208309	-0.027138	-0.00481013	-0.00150441
0.0175	0.00538434	-0.00812491	0.0184223	-0.0534469	0.0247656	-0.0361546	0.0254529	-0.00264709	0.0488606	0.0264749	0.00757311	-0.0427811	0.0200882	-0.0565542	0.000805724	-0.0227415	-0.0128772	0.0714027	0.0529575	-0.00327515	0.0131227	0.0415531	0.0169157	-0.000710656	0.0250406	-0.0475253	0.0272862	0.00868927
0.0176	0.00862573	-0.00999704	0.0270438	-0.0227047	0.00947507	0.0505359	0.0305523	0.0134699	0.0590594	0.0155379	-0.0128246	-0.0682653	0.104577	-0.0290661	-0.0715117	-0.0278384	0.00752051	0.0321433	0.0529575	-0.0392856	0.0261416	0.0937035	0.00162518	-0.057054	0.00975011	-0.0461946	0.0155772	0.0631213
0.0177	0.00157045	-0.0171549	0.0226582	-0.00757533	0.0553466	0.0199393	0.116481	0.0142973	0.0379677	-0.0449172	0.00757311	-0.0478779	-0.00755326	0.00153057	-0.0460275	-0.0321867	-0.00882005	0.0561122	-0.0563919	-0.000902174	-0.0735236	0.0905774	0.0729809	-0.0670034	-0.0463151	-0.0386662	0.0563519	-0.0101022
0.0178	-0.00098722	-0.0160462	0.0169506	-0.0125058	0.0050228	0.0454364	-0.020442	-0.0128408	0.00806505	-0.0354305	0.00247367	0.0030905	-0.00755326	-0.0718447	-0.019592	-0.0168883	0.0330177	0.061209	0.0886536	-0.013474	-0.0225552	0.0345121	0.0979874	-0.0213761	-0.00945985	-0.0220411	-0.0506817	-0.0661961
0.0179	0.00971569	-0.00827744	0.0333292	0.0231902	-0.051071	-0.0113357	0.0757065	0.00754659	-0.027631	0.0206348	0.0219539	0.0256169	0.0179309	-0.0126949	0.0221765	-0.0525844	0.052342	0.163146	0.00196312	-0.0263864	-0.0888141	0.0772492	0.0831746	-0.0162793	0.00465327	-0.0118474	-0.0455848	-0.0116981
0.018	-0.00773548	-0.024735	0.00795151	0.0281025	-0.0567838	-0.0164326	0.0247381	-0.0528228	0.0532582	0.0417733	0.0372445	-0.0151786	-0.048328	-0.074961	0.0212035	-0.0525844	0.052342	0.0545855	0.012162	-0.0138143	-0.0758472	-0.00116573	0.0326507	-0.0165493	-0.0157341	-0.0424285	-0.0492054	-0.0132923
0.0181	-0.00954101	-0.0241883	0.00708631	-0.0126722	0.03052	-0.0157568	-0.0313271	-0.0112129	0.0328709	-0.0245194	0.017772	-0.0550727	0.076182	-0.0259731	-0.0103496	-0.00235416	0.00752051	0.0780382	0.0274603	-0.0545683	-0.0832752	0.0121956	-0.00347166	-0.00098876	-0.0361214	-0.0461946	-0.0339071	-0.0677633
0.0182	-2.80414e-05	-0.0215143	0.0194338	0.0282897	-0.015375	-0.0361546	0.0196413	0.0338677	0.05396	0.0206348	-0.0068224	0.0030905	0.0638025	-0.0188672	-0.0409307	-0.0678827	0.0574389	0.0729388	0.00706256	-0.0138143	-0.131941	0.110965	0.0373031	-0.0366666	-0.0157341	-0.0322348	-0.0237082	-0.0677633
0.0183	-0.00673829	-0.0295824	0.0152678	-0.00757533	0.0254206	0.0141485	-0.000746049	-0.0222261	-0.0340449	-0.0456242	0.0534681	-0.00710318	0.0149888	-0.0698616	-0.0552881	0.0239072	0.0177194	0.107081	-0.0286335	-0.0797667	-0.149976	0.07019	0.0933683	-0.0162793	0.00465327	-0.0424285	-0.0608754	0.0341735
0.0184	0.00031589	-0.0270244	0.0294292	-0.017769	-0.00517607	0.0491175	0.0655129	0.00754659	0.0838393	-0.065315	-0.00262577	-0.0172969	0.0302871	-0.0208763	-0.0450892	-0.0365394	0.0421483	0.0866932	0.0529575	-0.000902174	-0.149976	-0.0419404	0.205499	0.00410808	-0.0247582	-0.0767912	0.0191629	-0.128925
0.0185	-0.0205071	-0.0533613	0.00132973	-0.0993184	-0.00135994	0.00905161	0.00944763	-0.0281313	-0.00857371	0.0111766	-0.00772521	-0.0559741	0.00773726	0.0270278	-0.0144926	-0.0278384	0.0279183	0.112177	-0.0105204	-0.090228	-0.23393	-0.121629	0.0882714	-0.0162793	-0.00554041	-0.0628158	-0.00630828	-0.00150441
0.0186	-0.00176173	-0.0344765	0.0242715	0.00771519	0.0604435	0.0447295	0.00505515	-0.0790997	0.047463	0.0468727	0.0279709	0.0336715	0.0200882	-0.0565542	-0.0297909	-0.0219878	-0.0230761	0.14943	0.121997	-0.0671611	-0.218631	-0.0317468	0.0173523	0.0295923	-0.0400565	-0.0883	-0.0237082	0.0290766
0.0187	-0.00518922	-0.0296714	0.0269915	-0.017769	0.00437823	0.0199393	0.0560495	-0.032425	0.119517	-0.111883	-0.0332224	0.0570007	-0.0381343	-0.0157794	0.0110046	-0.0372861	-0.0740705	0.0408217	0.203547	0.0116569	-0.144879	-0.0285583	0.026668	-0.00581009	-0.0451559	0.0238304	-0.044106	-0.0728602
0.0188	-0.00925872	-0.033875	0.0177687	-0.0227047	-0.0255738	-0.00623891	0.0349318	-0.0273256	0.00228985	-0.000482198	-0.0392081	-0.0223937	0.0587057	0.00460791	0.0263029	-0.00159003	-0.0343042	0.0714027	0.0733553	-0.0875484	-0.17546	-0.0725215	0.189684	-0.0109095	-0.0321904	-0.0563935	-0.0339071	-0.0355994
0.0189	-0.01157	-0.0433909	0.0172681	-0.0228659	0.0050228	-0.00555794	0.0458507	-0.0885188	0.0488606	0.0614095	0.00156659	-0.0784589	-0.0228438	-0.0106826	-0.0552881	-0.0482257	-0.0179767	0.105528	0.0580569	-0.0773548	-0.218631	-0.0706345	0.190208	-0.0109095	-0.0106372	-0.0832032	0.00688843	0.0204944
0.019	-0.0124456	-0.0459684	0.0132966	-0.0535923	-0.00581545	0.00974037	0.111384	0.0338677	0.027774	0.0308284	-0.0485207	-0.0835558	0.0128341	-0.0157794	-0.00429371	-0.0533226	0.0370515	0.101984	0.106707	0.0092915	-0.239029	-0.125349	0.00162518	-0.0315698	-0.0145593	-0.057719	-0.044106	-0.00819807
0.0191	-0.0109258	-0.04985	0.0151192	-0.0279627	0.0400561	-0.0368199	-0.0619081	-0.0281313	0.0947555	0.000977753	0.0126725	0.0285747	-0.0126501	-0.0086683	-0.0450892	0.02313	0.0115673	0.107081	0.0965133	-0.0569674	-0.279825	-0.0980057	0.123459	-0.0111824	-0.0451559	-0.0832032	0.0170873	-0.0234808
0.0192	0.00596773	-0.0387465	0.0333053	-0.017769	0.0560172	0.0148398	0.0451255	0.0330308	0.0947555	0.0723699	-0.0799828	-0.0763719	-0.0126501	-0.0361668	-0.0154465	0.0188077	0.052342	0.139231	0.0988525	-0.0416769	-0.292688	-0.0725215	0.0423999	0.070367	0.045428	-0.0526222	0.0920298	-0.0218918
0.0193	-0.0135787	-0.049503	0.00827353	-0.04835	0.0356194	0.00905161	0.0444011	-0.0273256	-0.033388	0.046119	-0.028123	-0.0478779	0.00773726	0.0117295	-0.0756859	-0.0117889	0.00137363	0.0714027	0.00706256	0.0296789	-0.236622	-0.159168	0.0729809	0.0193986	0.0313357	-0.057719	0.0512551	-0.0422791
0.0194	-0.0109198	-0.0471242	0.00949278	-0.0329036	-0.0262028	0.0396326	-0.0102432	-0.0230344	0.0437611	0.0162761	-0.0188208	-0.00200634	0.0353865	-0.0290661	-0.0297909	0.00860885	0.0432166	0.0764995	0.0608354	-0.0263864	-0.208433	-0.194846	0.0729809	-0.000710656	-0.00436041	-0.057719	0.0170873	-0.0136068
0.0195	-0.0243523	-0.0619048	-0.000547179	-0.0228659	0.0400561	0.0549232	-0.0160366	-0.114778	0.0430646	0.00607719	-0.0893162	-0.0457752	-0.0126501	-0.0463605	0.000805724	0.034106	-0.0230761	0.0291143	0.0455449	-0.0392856	-0.25701	-0.148974	0.0576904	0.00410808	-0.0247582	-0.0781064	0.0731811	-0.0626665
0.0196	-0.0185381	-0.0583691	0.0059967	-0.00247849	0.0349593	-0.0106574	0.00944763	-0.0230344	0.0379677	0.0927676	-0.114813	-0.0865707	0.0179309	-0.0157794	-0.00429371	0.0282269	-0.00267837	0.0321433	0.0455449	-0.0416769	-0.267204	-0.164265	-0.0183437	-0.0216436	0.0874295	-0.0563935	0.0344457	-0.0406989
0.0197	-0.0176824	-0.051086	0.00443749	-0.00757533	0.0050228	0.00395477	-0.00584289	-0.00182837	0.0379677	-0.00922112	-0.0485207	-0.0304769	-0.000309559	-0.0381661	-0.0501887	-0.0576839	-0.00882005	0.123933	-0.0156172	0.0171226	-0.190751	-0.199942	0.0627873	-0.0213761	0.0301375	-0.0716918	0.0272862	0.0188829
0.0198	-0.0152273	-0.0557385	0.0112033	-0.0330595	-0.021106	-0.0259557	0.0203535	-0.0120273	0.0794572	0.027219	-0.0646923	-0.00200634	-0.005409	-0.0106826	-0.0664149	-0.0219878	-0.0190137	0.113734	0.0710291	-0.013474	-0.262107	-0.145726	0.0215737	-0.00636082	0.08233	-0.148183	0.00688843	0.0647545
0.0199	-0.00969961	-0.0470581	0.0129406	0.0179089	0.0050228	0.00974037	-0.0306409	-0.0128408	0.125352	0.0417733	-0.0128246	0.00011973	0.00988932	-0.0219581	-0.0511243	0.0239072	-0.0343042	0.0917901	0.0172614	0.0347757	-0.25701	-0.0744065	0.0169157	-0.0111824	0.039129	-0.144365	0.0104804	-0.0269886
0.02	-0.00679771	-0.0467389	0.0138414	0.0230057	-0.0160091	0.0447295	0.0145445	-0.0179376	0.0175804	0.0614095	0.0270508	-0.0122	-0.00755326	-0.0208763	-0.0552881	-0.0212333	-0.00777781	0.100434	-0.0184346	0.0194852	-0.241719	-0.159168	0.0373031	0.0400849	0.0670317	-0.013195	-0.040488	0.0188829
0.0201	-0.0160957	-0.0543742	0.00601792	-0.0179326	-0.015375	0.0199393	-0.0721018	0.0134699	0.0481614	0.046119	-0.0179241	0.00521917	0.0055874	-0.0177891	-0.0594561	0.0239072	-0.0638716	0.0917901	-0.0133352	0.00419467	-0.264784	-0.0998777	0.0729809	-0.00636082	0.0619323	-0.0997971	-0.0288076	-0.00660125
0.0202	-0.0245184	-0.0512211	-0.00155515	-0.0126722	-0.0160091	0.029439	0.029835	-0.0273256	0.00806505	0.0366738	-0.0128246	0.00011973	0.0251876	-0.0443644	-0.111382	-0.00668947	-0.0444979	0.118834	-0.0382739	-0.0189086	-0.149976	-0.154071	-0.0489404	-0.057054	0.0136578	-0.120174	-0.0288076	0.0290766
0.0203	-0.0118588	-0.0430694	0.0119368	0.0282897	0.0152217	0.0199393	0.00944763	-0.099487	0.00738669	0.0578313	-0.028123	0.0307164	-0.005409	-0.03107	-0.0543541	-0.0168883	-0.0230761	0.118834	-0.0716824	-0.0875484	-0.213841	-0.057231	0.0780778	-0.016009	0.08233	-0.0614929	-0.00990697	0.0427444
0.0204	-0.0185445	-0.0456842	0.00547254	-0.00757533	-0.082268	0.0141485	-0.0109397	-0.00692781	0.0743578	0.0213755	-0.0332224	0.110124	-0.0228438	-0.0596627	-0.0817054	-0.0117889	-0.00267837	0.030628	-0.0461982	-0.0824516	-0.170364	-0.145726	0.0164795	0.0143018	-0.0118134	-0.0424285	0.0716425	0.0137861
0.0205	-0.0175187	-0.0548078	0.0081132	0.0129914	-0.0363965	-0.0368199	-0.00654133	-0.00774393	0.0532582	-0.00994627	-0.0392081	0.0562136	-0.0534248	-0.0341655	-0.0246915	0.0552973	0.0534155	0.100434	-0.086973	-0.0518706	-0.251913	-0.159168	0.0122529	-0.0315698	0.0963964	-0.0359957	-0.0492054	0.051091
0.0206	-0.0159557	-0.0480634	0.00784244	0.00244439	-0.0268312	-0.0266263	-0.00654133	0.0228371	0.0838393	-0.0296189	-0.0341113	-0.0559741	0.00264042	-0.000488929	-0.0450892	-0.00668947	0.00242107	0.117274	-0.15102	0.00419467	-0.195848	-0.13878	0.0322062	-0.0267378	0.0670317	-0.0308963	0.0140687	0.0392703
0.0207	0.00423961	-0.0197683	0.0273049	0.0228214	0.0101222	0.0199393	-0.0160366	0.0695638	0.130452	0.0519721	-0.00172036	0.0715119	0.0353865	0.0148016	-0.0511243	0.0180332	-0.0434739	0.0729388	-0.0971666	-0.000902174	-0.106862	-0.0980057	0.103562	-0.0162793	0.014847	-0.0475253	-0.00990697	-0.0371823
0.0208	-0.0094897	-0.0445024	0.0189012	-0.00247849	0.0298624	0.00464094	0.0196413	0.0126434	0.118782	0.022117	0.0381697	0.018381	-0.005409	-0.0208763	-0.0969959	0.0443049	0.00242107	0.137662	-0.168522	-0.0848662	-0.195848	-0.0980057	-0.0183437	-0.0315698	0.121881	-0.00539907	-0.0288076	-0.0387635
0.0209	0.00812584	-0.012959	0.0286969	-0.0227047	0.00947507	0.0447295	0.0560495	-0.00774393	0.00806505	-0.0143206	0.00757311	0.0409152	0.0383183	0.0729227	-0.0450892	0.00937897	0.0126199	0.132565	-0.0388324	-0.105264	-0.0860461	-0.0266499	0.0322062	-0.0412486	0.0849772	-0.0206974	0.00688843	0.0545608
0.021	-0.00343303	-0.0282795	0.0200538	0.00771519	-0.00645418	0.0301381	-0.000746049	-0.00264709	0.0991298	-0.0245194	0.0321476	-0.0376842	0.0179309	-0.0157794	-0.0501887	-0.0110292	0.0370515	0.0714027	-0.148135	-0.0746673	-0.0633299	-0.0655351	0.0928931	0.0193986	0.111687	-0.057719	-0.0761659	0.0374136
0.0211	-0.00347601	-0.0267533	0.0210076	0.0384886	0.019017	-0.0368199	-0.000746049	-0.0128408	0.027774	0.0315744	-0.0392081	-0.0172969	-0.00755326	-0.0494638	-0.065487	0.034106	0.048316	0.101984	-0.163426	-0.0138143	-0.0610139	-0.0451373	0.0576904	-0.026473	0.153722	-0.0220411	-0.0150038	-0.0167949
0.0212	-0.00675445	-0.0405024	0.0195494	-0.0279627	0.0546767	0.00464094	0.0509501	0.0389671	0.0386617	0.0468727	0.0321476	0.0256169	0.00264042	-0.0361668	-0.0144926	0.0290066	-0.0128772	0.122371	-0.161219	-0.0212895	-0.195848	-0.0623278	0.026668	-0.0213761	0.0976284	-0.113784	-0.106747	0.0443671
0.0213	-0.00843585	-0.0435287	0.0203631	-0.00264986	0.03052	-0.0106574	-0.0517144	0.0338677	0.11442	-0.00994627	0.0381697	0.0103186	0.0230278	-0.0137677	-0.0552881	0.0486142	0.0636143	0.132565	-0.137941	-0.0389712	-0.0327489	-0.136927	-0.217222	0.0145877	0.116784	-0.112487	-0.00481013	-0.00660125
0.0214	-0.00315248	-0.0250402	0.0174261	-0.017769	-0.0204744	0.0505359	0.029835	-0.0128408	0.0801727	-0.00484943	0.0381697	0.00818734	-0.0564034	0.0402858	-0.0256401	0.0188077	0.0432166	0.118834	-0.069429	0.00182428	-0.124492	-0.0368436	-0.00899173	-0.000710656	0.0376371	-0.0628158	-0.0980047	-0.00150441
0.0215	-0.0073333	-0.0379705	0.0212561	0.0180908	-0.0160091	0.0141485	0.029835	0.0330308	0.0590594	0.0868937	0.0126725	0.021341	-0.0462045	0.0351889	-0.0358338	0.014481	0.114609	0.136093	-0.163426	-0.0875484	-0.126842	-0.0998777	-0.0701226	-0.0468603	0.08233	-0.0883	-0.040488	-0.0101022
0.0216	-0.000304079	-0.0269036	0.0286526	0.0637804	-0.00581545	0.0345358	-0.0167298	0.0126434	0.0488606	-0.00484943	0.0126725	-0.0427811	0.0506848	-0.0361668	-0.0450892	0.0698021	0.0993104	0.146282	-0.153232	-0.0392856	0.0131227	-0.0317468	-0.0497457	-0.0519572	0.132074	-0.118881	-0.0302943	-0.0610966
0.0217	0.00386338	-0.0239326	0.0270583	0.0381041	0.0101222	0.0651168	0.0342126	0.0423832	0.0685488	0.00534424	0.0534681	0.0256169	0.0200882	-0.0086683	0.000805724	0.0655014	0.0585149	0.112177	-0.10736	-0.0953222	-0.0378457	-0.13878	0.0113852	-0.0723445	0.08233	0.00853992	-0.0725334	-0.0677633
0.0218	-0.00767478	-0.041688	0.0248391	0.0179089	-0.051071	-0.00487628	-0.0167298	0.0228371	0.0678399	0.0366738	0.0636669	0.0103186	0.0536088	0.0555763	-0.0858847	0.080001	0.05449	0.122371	-0.132845	-0.0824516	-0.121742	-0.174458	-0.105034	-0.026473	0.167752	-0.0220411	-0.0150038	-0.0983444
0.0219	-0.0141462	-0.0436483	0.0147558	-0.00757533	-0.0109123	-0.0310551	-0.0561381	0.0134699	0.0335622	0.0213755	0.0432692	-0.066173	0.0455854	0.0117295	-0.0511243	0.0545038	0.0697961	0.132565	-0.153232	-0.113033	-0.0888141	-0.159168	0.0271094	-0.0519572	0.118026	-0.00539907	-0.0201006	-0.0983444
0.022	0.00538244	-0.0244919	0.0409294	0.00771519	0.0050228	0.00905161	0.060416	0.0933256	0.0590594	0.0111766	0.0432692	-0.019413	0.00988932	-0.0341655	-0.0552881	0.0392055	0.0778262	0.168243	-0.15102	-0.0644684	-0.0429426	-0.152226	-0.0344629	-0.0672477	0.221227	0.0340241	-0.0237082	-0.0559972
0.0221	-0.00745619	-0.0412093	0.0203306	0.0331994	-0.00645418	0.00464094	0.0291184	0.0738055	0.0393564	-0.0303336	0.0117603	0.0438652	0.0230278	-0.0106826	-0.0144926	0.0188077	0.0574389	0.137662	-0.191816	-0.153807	-0.093911	-0.12349	0.0419507	-0.0162793	0.123126	-0.0665923	-0.0696032	-0.0355994
0.0222	-0.0105298	-0.0426932	0.0221925	-0.0586865	-0.0414933	-0.0164326	0.0444011	0.0381276	0.0787424	0.0417733	0.0687664	-0.0631684	-0.00245642	0.0148016	-0.105374	0.0443049	0.0585149	0.163146	-0.0716824	-0.161358	-0.131941	-0.12349	0.0632473	-0.0420205	0.126977	-0.0169443	-0.0317795	-0.127389
0.0223	-0.011796	-0.0431329	0.0188104	-0.0228659	0.0145719	-0.0157568	0.029835	0.0542655	0.0532582	-0.0398178	0.0279709	-0.0100791	0.0434151	-0.0228833	-0.039048	0.0188077	0.114609	0.132565	-0.178716	-0.118129	-0.104105	-0.103103	0.0428495	-0.0672477	0.123126	-0.0067506	-0.0965532	-0.113635
0.0224	-0.00499003	-0.0286661	0.0234318	0.00279249	-0.00517607	-0.000458503	0.060416	0.0236688	0.0488606	0.0206348	-0.0341113	0.00818734	-0.00245642	-0.0596627	-0.0766085	0.0749016	0.0891115	0.147855	-0.0818761	-0.0800395	-0.0480394	-0.11516	-0.0642387	-0.0471148	0.111687	-0.0067506	-0.0594043	-0.0254006
0.0225	0.00239098	-0.0262969	0.0318517	0.0126329	0.0152217	0.0760331	0.0101546	0.095061	0.0488606	0.000977753	0.0321476	-0.00413024	-0.00245642	0.0270278	-0.10719	0.0290066	0.0472452	0.151376	-0.0920698	-0.143614	-0.00216784	-0.0674246	-0.0242745	-0.0621508	0.147365	0.0455953	-0.0506817	-0.118732
0.0226	0.00525728	-0.0304064	0.0383971	0.00279249	0.0145719	-0.0164326	0.0145445	0.037289	0.0787424	0.0767	-0.0239176	-0.0682653	0.0383183	0.00460791	-0.12668	0.0655014	0.0432166	0.161565	-0.0745285	-0.214969	-0.027652	-0.104972	0.195305	-0.0211084	0.120637	0.0251976	-0.0608754	-0.00150441
0.0227	-0.00801326	-0.0390783	0.021052	-0.017769	-0.082268	0.0148398	0.0553192	0.0432245	0.0641589	0.062171	0.0219539	0.0307164	0.0149888	-0.0392649	-0.065487	0.0545038	0.0738132	0.142758	-0.125523	-0.107936	-0.117051	-0.133684	0.0271094	-0.00098876	0.10659	-0.0373316	-0.0965532	-0.077957
0.0228	-0.00130089	-0.0291737	0.0252042	0.00753863	0.0349593	0.0658342	-0.0211334	0.0177403	0.00806505	0.046119	0.0228714	-0.0529747	0.0536088	0.0351889	-0.141979	0.0435174	0.0126199	0.113734	-0.0971666	-0.123226	-0.0151657	-0.0521341	0.006291	-0.0165493	0.128225	0.0595083	-0.0900009	-0.0728602
0.0229	0.0107087	-0.0106664	0.0323798	-0.0179326	-7.66353e-05	0.0206339	0.00435079	0.095061	0.027774	0.000977753	-0.00353025	0.0897368	0.0688993	-0.0565542	-0.0562212	0.0537111	0.059592	0.113734	-0.086973	-0.0848662	-0.0248528	-0.0349385	0.0674219	-0.026473	0.0658153	-0.00539907	-0.0150038	0.0121789
0.023	-0.000627185	-0.0283437	0.0260376	0.0231902	-0.0567838	-0.0157568	-4.42911e-05	0.0644643	0.0335622	0.0315744	0.0270508	-0.0172969	0.0120436	-0.0137677	-0.0969959	0.0188077	0.0880199	0.137662	-0.0920698	-0.148711	-0.0911455	0.00393111	0.134143	-0.0366666	0.0670317	-0.00165376	-0.0761659	-0.00310383
0.0231	0.000153265	-0.0270914	0.0248245	0.043588	0.0298624	0.00905161	-0.0721018	-0.00692781	0.0641589	0.0162761	-0.0697892	0.0358158	0.0536088	-0.0086683	-0.147078	0.0239072	0.0166641	0.127468	-0.0411014	-0.123226	0.0131227	0.00393111	0.108176	-0.0519572	0.0670317	0.00853992	-0.0980047	0.00359243
0.0232	-0.0114642	-0.0385846	0.0110185	-0.017769	0.0349593	-0.0215294	0.00944763	-0.0289362	0.0743578	0.0570716	-0.00772521	0.0256169	0.0281246	0.0402858	-0.137771	0.0180332	0.0177194	0.112177	-0.0971666	-0.13342	-0.114298	-0.0387468	-0.00814485	0.0349854	-0.0310246	-0.00539907	-0.0201006	-0.0677633
0.0233	0.0115052	-0.0149567	0.0320811	0.0180908	0.00437823	0.0498263	0.0349318	0.049166	-0.00347947	0.0978671	-0.00772521	0.0511141	0.0353865	-0.0086683	-0.0807853	0.0910116	-0.00267837	0.0729388	-0.0739336	-0.143614	0.0108433	0.0498027	0.0933683	-0.0111824	0.039129	-0.0475253	-0.0659722	0.0357927
0.0234	0.0180232	-0.0142717	0.0462375	0.0431983	0.0247656	0.025736	0.0254529	0.130757	0.00228985	0.0680354	-0.0179241	0.0205175	0.040486	-0.0157794	-0.192973	0.0740984	-0.0179767	0.139231	-0.0105204	-0.0953222	-0.0966736	-0.0285583	0.169821	-0.00636082	0.0912995	0.00479981	0.0374851	0.0341735
0.0235	0.0180043	-0.00521208	0.0391147	-0.0636406	0.0101222	0.00464094	0.0196413	0.0899615	0.0896561	0.102967	0.0279709	-0.00200634	0.0506848	0.00768211	-0.102093	0.0698021	-0.00777781	0.0663059	0.0455449	-0.0263864	-0.0401511	0.0752869	0.0933683	0.0242046	0.0403312	-0.0526222	-0.0914564	0.0137861
0.0236	0.0170061	-0.00455115	0.0381195	0.0486874	0.00882855	0.0301381	-0.0466176	0.0636118	0.0794572	0.0614095	0.0423413	-0.00200634	0.101679	-0.0106826	-0.030737	0.0290066	-0.0434739	0.0917901	-0.0490313	-0.0950651	0.0567382	0.0733265	0.104043	-0.00098876	0.014847	-0.0410951	-0.0543048	-0.0101022
0.0237	0.0155534	-0.00782863	0.0388425	-0.00247849	0.0247656	0.00974037	0.0706097	0.0534181	0.0736456	0.153961	0.0228714	-0.0376842	-0.0105084	0.00153057	-0.0868022	0.0443049	-0.104667	0.101984	0.012162	-0.0263864	-0.00726468	0.0447058	0.0776104	0.039786	-0.000443566	-0.0410951	-0.071069	0.0443671
0.0238	0.0159474	-0.00681694	0.0408611	0.0331994	0.0203211	0.00464094	0.0196413	0.0839992	0.047463	0.0155379	0.0321476	-0.00200634	-0.00755326	0.0178706	-0.0858847	0.0239072	-0.0546916	0.0831377	-0.0105204	-0.059369	-0.0146539	0.0599963	0.189684	0.0808804	0.0301375	0.00344308	-0.118382	0.00519608
0.0239	0.0210519	-0.000343102	0.0430628	0.012812	0.0196687	0.06002	-0.0306409	0.0644643	0.0685488	0.0825688	0.0330703	0.00818734	0.0179309	-0.0188672	-0.0807853	0.0740984	-0.0485733	0.137662	0.116901	-0.000902174	0.0131227	0.0294153	0.0525936	0.0652702	0.00583846	-0.0488547	-0.0659722	-0.047376
0.024	0.00767663	-0.0198254	0.0350131	-0.017769	-0.0363965	0.0505359	0.0669847	0.0738055	0.109323	0.0264749	0.0126725	0.018381	0.0281246	-0.0565542	-0.141979	0.125896	-0.0842694	0.0968869	0.0353512	-0.0263864	-0.0248528	-0.0113594	0.108659	0.0853356	-0.0502554	-0.0679127	-0.0900009	-0.0371823
0.0241	0.0196045	-0.00530891	0.046221	-0.0126722	-0.00581545	0.0199393	-0.0095459	0.0738055	0.104954	0.0366738	-0.0128246	0.018381	0.0863809	-0.0157794	-0.0909842	0.0901999	-0.0383744	0.159629	0.083988	-0.00599901	0.0284132	-0.0164562	0.134143	0.0193986	-0.0196587	0.00344308	-0.125697	-0.0218918
0.0242	0.0248869	0.00288398	0.0474537	0.0180908	-0.00645418	0.00395477	0.00944763	0.037289	0.104954	0.0876682	0.0423413	0.00605825	0.00478988	-0.0157794	-0.0918991	0.0392055	0.0115673	0.14943	0.0784547	-0.00837459	0.0538974	0.0854805	0.11327	-0.0213761	0.0250406	-0.0424285	-0.0747026	0.00359243
0.0243	0.0135401	-0.0153758	0.0424319	-0.017769	0.0451529	0.0607348	0.0145445	0.0695638	0.11442	0.0716032	0.0534681	0.0307164	-0.0636185	-0.0443644	-0.0960836	0.0944858	-0.0434739	0.142758	0.109051	-0.0977421	-0.0735236	0.0325726	0.118364	0.039786	-0.0474731	-0.051294	-0.105299	-0.0167949
0.0244	0.0214824	-0.00403842	0.0482686	-0.0230268	0.0247656	-0.000458503	0.0247381	-0.0238419	0.124614	0.0104411	0.0219539	0.0744463	0.0383183	-0.00558577	-0.065487	0.114873	-0.0485733	0.129033	0.132191	-0.0392856	-0.00726468	0.0141248	0.0831746	0.0802413	0.0109379	-0.109986	-0.0863596	0.0561905
0.0245	0.00779064	-0.0164803	0.0330194	0.0433931	0.0247656	0.0301381	0.0502223	0.0534181	0.104227	0.0927676	0.00247367	-0.0304769	-0.0228438	-0.0871352	-0.0664149	0.0901999	-0.0383744	0.0627399	0.116901	-0.0287723	-0.0355427	0.00710138	0.0627873	-0.0313073	0.0301375	-0.0679127	-0.0878162	-0.077957
0.0246	0.00916695	-0.0180492	0.0302915	-0.00230695	-0.0561705	-0.00555794	-0.00584289	0.0177403	0.0685488	0.0665063	0.0534681	0.0256169	0.0332215	-0.0208763	-0.065487	0.0588079	-0.0546916	0.098436	0.0812227	-0.00599901	-0.0174584	0.0294153	0.0581479	0.070367	0.046634	-0.15074	-0.108193	0.0121789
0.0247	1.74954e-05	-0.0268337	0.0248297	0.0333891	-0.0726793	0.029439	-0.0116356	0.0271005	0.00806505	0.0817968	0.0330703	0.0642526	0.0149888	-0.0494638	-0.065487	0.0297871	-0.0343042	0.100434	0.0886536	-0.0161927	-0.14214	-0.057231	0.103562	0.0349854	0.00465327	-0.0818906	-0.105299	-0.0132923
0.0248	0.0139129	-0.01486	0.0419058	0.0384886	0.0247656	0.0141485	0.0494953	0.0771844	0.0838393	0.0359253	0.0729223	0.00521917	-0.0432311	0.0198984	-0.061318	0.0333237	-0.104667	0.117274	0.0478581	-0.0647568	-0.101768	0.0447058	0.179495	0.0196871	-0.00554041	-0.113784	-0.0747026	0.0545608
0.0249	0.00113193	-0.0263878	0.0284332	-0.0432532	0.00437823	0.0556353	0.0196413	0.0432245	0.0532582	0.0868937	-0.0383218	-0.0253775	0.0281246	-0.0902593	-0.0705864	-0.0117889	-0.0689711	0.107081	0.0659322	-0.0263864	-0.117051	0.07019	0.13924	-0.00126658	0.059506	-0.11508	-0.0812627	-0.0116981
0.025	0.0126224	-0.0164312	0.0399858	-0.0176053	-0.015375	0.0250387	-0.0160366	0.0882314	0.135551	0.0825688	0.0585675	-0.00710318	0.0281246	-0.000488929	-0.12668	0.00274268	-0.0536728	0.0678393	0.155307	-0.0314832	-0.0151657	0.0498027	0.103562	0.0242046	-0.0412183	-0.134172	-0.0863596	0.0357927
0.0251	0.00119872	-0.0284378	0.0331708	-0.0126722	0.0247656	0.0199393	-0.0714364	0.0432245	0.05396	0.153153	0.0483686	0.00011973	0.0455854	-0.0483546	-0.136879	0.0501953	-0.0485733	0.0576405	0.178063	-0.0287723	-0.0531362	0.00393111	0.0831746	-0.0468603	0.0262362	-0.148183	-0.1002	-0.0626665
0.0252	0.0125978	-0.0133719	0.0376308	0.0433931	-0.0109123	-0.0215294	-0.062578	0.0636118	0.099855	0.102967	0.0668856	-0.0325874	0.0200882	0.0555763	-0.106282	0.0901999	-0.0383744	0.0729388	0.111804	-0.0185735	-0.0197534	-0.0387468	0.0984651	0.0244954	0.000739025	-0.102288	-0.0849015	-0.00150441
0.0253	0.00986074	-0.0182427	0.0369605	0.0179089	-0.0204744	0.0243421	0.0909971	0.124774	0.0583551	0.137062	0.0432692	0.0387684	0.0200882	-0.0463605	-0.061318	0.0239072	-0.0353324	0.0968869	0.00986699	0.0755504	-0.05035	0.0721497	0.0113852	-0.0315698	-0.0412183	-0.148183	-0.0863596	-0.0795175
0.0254	0.0136614	-0.015049	0.0394103	0.0484899	-0.021106	0.0352376	-0.0568113	0.0321947	0.0583551	0.148861	0.0789653	-0.020278	0.0310586	0.00663001	-0.0807853	0.0486142	0.00242107	0.113734	0.0580569	-0.0161927	0.002929	0.00393111	0.108659	-0.026473	0.0607185	-0.154559	-0.111844	-0.0116981
0.0255	0.000992198	-0.0256451	0.0271929	-0.017769	-0.0109123	0.0243421	0.0808034	0.0941929	0.0685488	0.0672705	0.0279709	-0.0763719	0.0200882	-0.0392649	-0.0450892	0.0137083	-0.00267837	0.0663059	0.149847	0.0524108	-0.0401511	-0.0113594	-0.0340527	-0.0774414	-0.0423789	-0.140551	-0.106747	0.00359243
0.0256	0.00708614	-0.016486	0.0305493	0.0179089	-0.000718614	0.0301381	-0.0262302	0.00754659	0.0379677	0.143762	0.0330703	0.00011973	-0.0207073	-0.0188672	-0.0399898	0.0596032	0.00752051	0.0408217	0.116901	-0.000902174	-0.0554494	0.0274784	0.0877989	-0.0315698	0.00975011	-0.15074	-0.0455848	-0.0524728
0.0257	0.0153783	-0.0165352	0.0457506	-0.0126722	-0.0612699	0.0498263	0.147839	-0.0187477	0.094033	0.123364	0.0882129	0.0642526	-0.000309559	0.00460791	-0.0756859	0.0647027	0.00752051	0.0749624	0.109051	0.0528187	-0.114298	-0.0215531	0.113756	-0.0672477	0.046634	-0.134172	-0.0761659	-0.077957
0.0258	0.0198803	-0.0064591	0.0450581	0.012812	-0.0217369	0.0148398	0.0145445	0.00754659	0.115153	0.118265	-0.0128246	0.0460147	0.0230278	0.0198984	-0.0960836	0.034106	-0.0444979	0.0627399	0.111804	0.0273215	0.0465393	0.0803837	0.13924	0.0244954	0.0199438	-0.0933969	-0.10165	-0.0591405
0.0259	0.0122737	-0.0101166	0.036703	0.00261835	0.0298624	0.0199393	0.0400287	0.0729487	0.0845566	0.153153	0.0627287	-0.0508747	0.0179309	-0.0514573	-0.0450892	0.0749016	0.0115673	0.0255311	-0.00542353	0.024582	-0.0605489	0.0294153	0.108659	-0.0468603	-0.000443566	-0.0933969	-0.044106	-0.0524728
0.026	0.00764548	-0.017759	0.033946	0.00261835	-0.00517607	-0.0310551	0.029835	0.058515	0.0882169	0.0919905	0.099363	0.0817107	-0.000309559	-0.100458	-0.0603875	0.0282269	0.0279183	0.0255311	0.149847	-0.0773548	-0.0531362	0.0364537	0.00119676	-0.0162793	0.0340347	-0.108687	-0.071069	-0.0406989
0.0261	0.0273623	0.00271085	0.0473454	0.0739741	0.00437823	0.0301381	-0.0262302	0.0789023	0.0634519	0.0672705	0.0840647	-0.00200634	0.0179309	-0.0208763	-0.0297909	0.100399	0.0585149	0.0393027	0.116901	0.0602599	-0.0123615	0.07019	0.0377501	-0.0162793	0.0709122	-0.118881	-0.0659722	-0.00660125
0.0262	0.0145869	-0.0129583	0.0378768	0.00771519	0.0604435	-0.0317231	0.0647781	0.0432245	0.027774	0.123364	0.0627287	0.0234779	-0.0105084	0.00153057	-0.061318	0.130995	0.05449	0.0102406	0.0812227	-0.00327515	-0.0378457	0.0733265	0.0423999	-0.0468603	-0.00554041	-0.154559	-0.0980047	0.00359243
0.0263	0.0201604	-0.00231067	0.0411347	0.109881	-0.0414933	-0.0215294	0.0247381	-0.0281313	0.0437611	0.102184	0.0261316	-0.0122	0.0506848	0.0300921	-0.0409307	0.0851004	0.0381171	0.0255311	0.0761259	0.0143883	-0.027652	0.0262548	0.123459	0.0295923	0.00465327	-0.117587	-0.044106	0.0223674
0.0264	0.0183609	-0.0104748	0.0409627	-0.017769	0.0298624	0.0243421	0.0189299	0.0789023	0.00806505	0.0876682	0.0882129	-0.0610735	0.0587057	-0.0188672	-0.0348903	0.0596032	0.0738132	0.00664607	0.114151	0.0834153	-0.0350517	0.0823486	0.0683467	-0.0417635	0.0301375	-0.169849	-0.044106	-0.0371823
0.0265	0.00904488	-0.0125581	0.0267524	0.0179089	-0.0204744	-0.0106574	0.0553192	0.0330308	0.0379677	0.0563126	0.104462	0.0307164	0.0383183	-0.0341655	0.0263029	0.034106	0.0177194	-0.0137517	0.0835541	0.0167511	-0.0151657	-0.00116573	-0.0493432	-0.0417635	0.014847	-0.122686	-0.0761659	0.0408921
0.0266	0.00932407	-0.0145286	0.0284173	-0.0227047	-0.015375	0.0199393	0.0254529	0.058515	0.0583551	0.112378	0.0126725	0.0540589	0.0608837	-0.03107	-0.0135377	0.0435174	0.0381171	-0.0494478	0.0534225	-0.00599901	0.002929	0.0141248	0.0627873	-0.102926	0.0250406	-0.132885	-0.0114025	-0.0269886
0.0267	0.0192185	-0.00311983	0.0397646	0.0281025	0.0145719	0.0192453	0.0247381	0.016912	0.0525572	0.0927676	0.109562	0.0817107	0.0506848	-0.0259731	-0.0246915	0.080001	-0.00777781	-0.0356309	0.0478581	-0.00599901	-0.0786204	0.0650932	0.109142	0.00382766	-0.0604542	-0.0933969	0.00897445	0.00359243
0.0268	0.00789588	-0.0128985	0.0246366	-0.00230695	0.00437823	0.0447295	0.0400287	-0.0187477	0.0335622	0.0876682	0.0729223	0.0307164	0.0200882	-0.00356886	-0.019592	0.0129364	0.00137363	-0.0611151	0.0761259	0.0324209	-0.0327489	-0.00944127	0.0729809	-0.0369263	-0.0196587	-0.129075	0.0140687	-0.0152017
0.0269	0.00470009	-0.0263369	0.0295879	0.0282897	-0.0255738	-0.0106574	0.0291184	0.0279339	0.0889361	0.0970874	0.128988	0.0336715	-0.005409	-0.0341655	-0.0246915	0.0647027	0.112401	-0.00504989	0.0534225	0.0120232	-0.139783	0.0211554	-0.0187622	-0.057054	-0.00554041	-0.183879	-0.00990697	-0.0575696
0.027	-0.00457256	-0.0313578	0.019558	-0.04835	-0.0268312	0.0141485	0.029835	0.00244975	0.0678399	0.0868937	0.128988	0.00011973	0.00988932	-0.0514573	-0.0603875	0.0290066	0.0421483	-0.0902433	0.0325598	0.0653567	0.0386069	-0.00434183	-0.0595369	-0.0313073	0.0289405	-0.158382	-0.0608754	-0.0983444
0.0271	0.00267214	-0.0224008	0.0285326	-0.017769	-0.0363965	0.0811325	0.0145445	0.00754659	-0.0130007	0.0519721	0.109562	-0.00200634	-0.0381343	-0.00558577	-0.0399898	0.0290066	0.0177194	-0.0902433	0.147482	0.0296789	-0.0304484	0.0752869	0.083645	-0.0723445	-0.0616056	-0.139268	-0.0150038	-0.0203011
0.0272	0.00639308	-0.0133223	0.02786	0.00261835	0.0349593	-0.0215294	0.0305523	0.00244975	0.0780284	0.0614095	0.119761	-0.0253775	-0.048328	-0.0106826	-0.0501887	0.0282269	0.0789126	-0.0509214	0.0784547	0.00419467	-0.05035	-0.00626257	0.0632473	-0.0471148	0.0262362	-0.0984937	0.00178899	-0.0406989
0.0273	0.00865062	-0.0183626	0.0356697	0.043588	0.0866138	0.0148398	-0.000746049	0.037289	-0.0282912	0.0527293	0.149375	0.0642526	0.0251876	-0.0443644	-0.00939315	0.0596032	0.0738132	-0.0829591	0.121997	0.068117	-0.0480394	0.0141248	-0.0697306	-0.0417635	-0.0921867	-0.139268	-0.0353912	-0.00660125
0.0274	0.0061274	-0.0159555	0.0277814	-0.0125058	0.0196687	-0.0106574	-0.0109397	0.016912	0.104954	-0.00412169	0.113697	0.0234779	0.0251876	0.00663001	-0.0409307	0.00350941	0.0177194	-0.112084	0.127094	-0.0236729	-0.0225552	0.0141248	0.0220125	0.00438878	0.00975011	-0.129075	0.0170873	-0.00819807
0.0275	0.0113536	-0.0150319	0.0445047	0.0892646	0.00947507	0.0148398	0.0902493	0.037289	0.027774	0.0774693	0.135059	0.0562136	-0.00460109	-0.0769415	-0.00525278	-0.0168883	0.0330177	-0.0764056	0.213741	-0.0746673	-0.027652	0.0498027	0.0322062	-0.0621508	-0.081993	-0.0933969	-0.0135093	-0.0508977
0.0276	0.00526654	-0.0222342	0.0346211	0.0892646	0.0458183	-0.0266263	0.0349318	-0.0485186	0.0423687	0.0868937	0.0780192	0.0256169	0.00988932	0.0168289	-0.0705864	0.0129364	-0.0190137	-0.132471	0.188256	-0.00362585	-0.00497721	-0.0113594	0.0933683	-0.0366666	-0.0259278	-0.144365	-0.0251975	-0.044219
0.0277	-0.0161691	-0.0494732	0.00526925	0.012812	-0.0828678	-0.0317231	0.0349318	-0.0136535	0.0430646	-0.00484943	0.083116	0.0715119	0.0332215	-0.0565542	-0.0144926	0.0282269	0.00752051	-0.10189	0.0761259	-0.0620642	-0.0304484	-0.0266499	-0.0183437	-0.00098876	-0.0196587	-0.24753	-0.0302943	-0.0457983
0.0278	0.00184953	-0.0237647	0.0242587	0.0180908	0.0139228	0.00464094	0.0145445	0.00754659	0.00228985	0.0570716	0.0840647	-0.0406758	-0.0156079	-0.0259731	0.061999	0.0384206	0.0177194	-0.0815025	0.147482	0.0147576	-0.0480394	0.00393111	-0.0646337	-0.000710656	-0.051412	-0.174946	0.0395399	0.0239798
0.0279	-0.00224115	-0.0297107	0.0243352	0.0484899	0.0502498	0.0447295	-0.102683	-0.0281313	0.0583551	0.0563126	0.083116	0.0540589	-0.0615028	0.00970475	-0.00939315	-0.00159003	0.0534155	-0.0815025	0.163125	-0.0185735	-0.0480394	-0.00626257	-0.0748274	-0.00581009	-0.0157341	-0.169849	-0.040488	-0.0116981
0.028	0.0121007	-0.0149275	0.0403839	-0.00740639	0.0203211	0.0855042	0.0859002	0.0330308	0.0743578	0.0410221	0.0534681	0.0387684	-0.0462045	-0.0188672	-0.0460275	0.0239072	0.0829231	-0.0764056	0.193353	0.022222	-0.0457312	-0.0266499	-0.0340527	-0.00098876	-0.0717993	-0.163482	0.0629823	0.0188829
0.0281	0.0022518	-0.025071	0.0287083	0.0279156	-0.00581545	0.0148398	-0.0167298	-0.00692781	0.027774	0.0468727	0.083116	0.0511141	-0.00969533	-0.0973289	0.0253283	0.0537111	0.0432166	-0.106987	0.172966	-0.0620642	-0.00216784	0.0568514	0.0113852	-0.026473	-0.0361214	-0.169849	-0.0390065	0.0204944
0.0282	0.00191865	-0.0259946	0.03403	0.0180908	-0.000718614	0.0396326	-0.0255415	-0.0485186	0.1035	0.0351775	0.0321476	0.0766113	-0.0687153	-0.00558577	0.000805724	0.0129364	0.10441	-0.0851438	0.213741	-0.000902174	-0.0123615	-0.00626257	-0.0897359	-0.0369263	0.0403312	-0.169849	-0.00990697	-0.0712955
0.0283	0.015403	-0.0122123	0.0491586	0.00789193	0.0859277	-0.0106574	0.0291184	0.0381276	0.0386617	0.0417733	0.0228714	0.00011973	0.0179309	-0.00558577	-0.0552881	0.034106	0.0891115	-0.0676764	0.244322	0.12931	-0.0350517	-0.00308711	-0.00814485	-0.0417635	-0.0145593	-0.180043	0.0155772	0.00359243
0.0284	0.0112104	-0.0191798	0.0475335	0.00261835	0.0203211	0.00395477	-0.00584289	0.00672351	0.0532582	0.0264749	-0.0137239	0.0234779	-0.0360056	0.0729227	0.0253283	-0.007451	0.0421483	-0.0815025	0.277569	0.0602599	-0.0429426	0.0529496	-0.186958	0.0751471	0.0658153	-0.149462	0.0104804	-0.0234808
0.0285	-0.010384	-0.0365327	0.0324254	-0.0176053	-0.082268	-0.000458503	0.00944763	0.0118178	0.0284628	0.0410221	0.0330703	-0.0172969	-0.005409	0.0270278	0.016104	0.0137083	0.0330177	-0.0596466	0.292852	0.0143883	-0.147239	-0.101231	-0.0850211	-0.0213761	-0.0157341	-0.158382	-0.00840989	-0.0575696
0.0286	0.00844291	-0.020207	0.0420942	0.0179089	-0.0160091	0.0556353	-0.0102432	-0.0536155	0.0641589	0.0111766	0.0687664	0.0234779	-0.0330375	0.0576244	-0.00621088	-0.0482257	0.0891115	-0.0851438	0.241637	0.0908409	-0.0786204	-0.029839	0.0220125	-0.0621508	-0.0157341	-0.180043	0.0476839	0.0341735
0.0287	0.0121535	-0.0202185	0.0425594	0.0690852	-0.0160091	-0.00555794	0.0254529	0.00754659	0.0685488	-0.00412169	0.0789653	0.0489621	-0.0381343	0.0627238	0.0578908	0.0188077	0.0126199	-0.0596466	0.221239	0.00419467	-0.0429426	-0.057231	-0.186958	0.0394874	0.0607185	-0.154559	0.0119879	0.0749482
0.0288	0.014	-0.0125538	0.0494953	0.0588863	0.0502498	-0.0208563	-0.0102432	0.00672351	0.0634519	0.0308284	0.0381697	0.0103186	-0.0513039	0.00768211	-0.0135377	0.0682019	0.0370515	-0.132471	0.269806	-0.0161927	-0.0378457	0.07019	-0.0187622	-0.00098876	0.045428	-0.154559	0.0308677	0.0137861
0.0289	0.00177143	-0.0229415	0.0300053	0.0179089	-0.0262028	0.00905161	-0.0466176	0.0118178	0.0787424	0.117475	0.0474381	0.018381	0.0251876	-0.03107	-0.0450892	-0.0117889	0.00752051	-0.0596466	0.172966	-0.0161927	-0.0888141	-0.0470373	-0.0391495	0.0856575	0.046634	-0.139268	0.0206741	-0.0626665
0.029	-0.00684213	-0.0321266	0.0289597	0.043588	-0.0408721	0.0301381	-0.0568113	-0.038325	0.00806505	0.046119	0.0687664	-0.0784589	-0.119684	0.0647766	0.0355219	0.0137083	0.0177194	-0.10189	0.236815	0.0347757	-0.0605489	-0.0623278	-0.105408	-0.0162793	0.014847	-0.0984937	0.0170873	-0.0218918
0.0291	0.0133808	-0.00973288	0.0471632	0.00789193	0.0196687	0.0505359	0.0145445	0.00244975	0.0787424	0.0614095	0.0330703	0.0460147	-0.0156079	0.0321272	0.00590516	0.0137083	-0.00777781	-0.0239506	0.254515	0.0296789	-0.0735236	-0.0196401	-0.0340527	0.039786	0.0607185	-0.136699	-0.0302943	-0.0795175
0.0292	0.00275934	-0.0195443	0.0286537	-0.0279627	0.0509178	0.0243421	-0.0523895	-0.00346497	0.0583551	0.0155379	0.0228714	0.0285747	0.0230278	0.00663001	-0.065487	-0.0270872	0.0891115	-0.0545472	0.178063	-0.0569674	-0.05035	-0.0470373	0.0118189	0.0143018	0.0442232	-0.143084	0.0119879	0.0170054
0.0293	-0.00546846	-0.0291472	0.0191304	0.0433931	0.0247656	0.0607348	0.0196413	-0.0493132	0.0226772	-0.0150431	0.0126725	0.00011973	-0.0126501	-0.0412636	0.0253283	0.0239072	0.0330177	-0.0545472	0.139648	-0.0240028	-0.093911	-0.131828	-0.0493432	-0.031832	0.10659	-0.113784	-0.0150038	-0.0116981
0.0294	-0.0171197	-0.0434824	0.00180524	0.0384886	0.00947507	-0.0317231	-0.0313271	-0.0544074	0.0124835	0.0512158	0.0534681	-0.00497971	0.0383183	0.0504795	-0.0246915	-0.0125478	0.0370515	-0.0116397	-0.00542353	-0.0212895	-0.0758472	-0.118393	-0.0085685	0.0244954	-0.0196587	-0.171117	-0.0135093	-0.128925
0.0295	-0.00657186	-0.0325286	0.014262	0.00771519	0.0145719	-0.0222019	0.0342126	-0.0187477	0.0481614	-0.0609147	0.0321476	-0.00200634	-0.0360056	0.0117295	-0.0246915	0.0486142	0.0319547	-0.0203404	0.0965133	0.0783159	-0.103683	-0.00308711	-0.0952148	0.0244954	0.046634	-0.168581	-0.0288076	-0.0524728
0.0296	0.0128102	-0.0177746	0.0376299	-0.00740639	0.0196687	0.0352376	0.0502223	-0.0442189	-0.0130007	0.0417733	0.0228714	0.0387684	0.0587057	0.0545725	0.0253283	0.0392055	0.052342	-0.0509214	0.152578	0.0167511	-0.124492	-0.057231	-0.0646337	0.0904298	0.0976284	-0.177516	0.0527834	0.00708466
0.0297	0.011937	-0.0188192	0.0425182	0.0637804	0.0451529	0.0556353	-0.00584289	-0.0536155	0.160292	0.0104411	0.0627287	-0.0122	-0.0177469	-0.0239666	0.096684	0.0333237	0.10441	-0.0203404	0.167869	-0.0263864	-0.106444	-0.0266499	-0.0799243	0.0137308	0.0951657	-0.168581	-0.00990697	-0.0591405
0.0298	-0.00230157	-0.0251354	0.0182338	0.0179089	-0.0363965	0.0709336	-0.0313271	-0.0485186	0.00228985	0.0359253	0.0585675	0.0358158	0.00478988	0.0219283	-0.00429371	-0.0125478	0.0829231	0.0204343	0.111804	0.0143883	-0.0582331	-0.0553362	-0.0540398	0.0244954	-0.0361214	-0.159656	-0.0251975	-0.0371823
0.0299	0.0169422	-0.00556298	0.0405286	-0.0329036	0.0203211	0.0250387	-0.0459392	-0.0747844	0.0430646	0.0563126	-0.0128246	0.0642526	0.00478988	-0.0157794	-0.0501887	0.0333237	0.0636143	-0.0239506	0.145119	0.0806473	-0.0123615	0.07019	0.0279935	0.121335	0.0568329	-0.104891	-0.00840989	-0.0152017
0.03	-0.0095651	-0.0310067	0.0168924	-0.0125058	-0.00517607	-0.00114207	-0.0306409	-0.0798786	0.0787424	0.0206348	0.052535	-0.0376842	-0.0585217	0.0576244	-0.0205433	-0.0168883	0.0778262	-0.0458246	0.155307	-0.0518706	-0.0684268	-0.057231	0.0322062	-0.0162793	0.0160373	-0.129075	-0.0317795	-0.0610966
0.0301	-0.00430772	-0.0270892	0.0152361	-0.0125058	0.0611166	-0.00114207	-0.128167	-0.0740028	0.0379677	0.0410221	0.0432692	-0.0100791	-0.0105084	-0.0086683	0.0304251	-0.0671516	0.0534155	0.0576405	0.0788937	0.0524108	-0.0452506	-0.0725215	-0.0136653	0.00410808	0.0364351	-0.057719	-0.0186088	-0.0830538
0.0302	0.0018054	-0.020396	0.023019	0.00771519	-0.0109123	0.0301381	-0.00584289	0.0185694	0.0896561	-0.0551161	0.0687664	-0.0814713	-0.005409	0.0453826	-0.030737	0.0188077	0.094211	0.00154663	0.0784547	0.00146839	-0.0429426	-0.0623278	-0.00389748	0.039786	0.08233	-0.118881	-0.0288076	-0.0830538
0.0303	0.000276607	-0.0207225	0.0271089	-0.0635002	0.0101222	0.0148398	0.0145445	0.0228371	0.0743578	-0.00922112	0.0381697	-0.020278	-0.0606378	0.0321272	-0.0501887	-0.0270872	0.0585149	0.0561122	0.180443	0.0575051	-0.0661081	-0.108199	-0.0191802	-0.026473	0.046634	-0.057719	-0.0594043	-0.0320854
0.0304	0.0138036	-0.0151875	0.0388782	0.0892646	0.0400561	-0.00114207	-0.0102432	-0.156292	0.027774	0.0315744	0.0627287	-0.0151786	-0.00755326	0.0219283	0.0110046	0.0333237	0.0636143	-0.00504989	0.129449	0.0347757	0.0437037	0.0325726	0.0729809	-0.0213761	0.148623	-0.0997971	-0.0849015	-0.101892
0.0305	0.00776768	-0.0118426	0.0247377	0.043588	0.0553466	0.00395477	-0.067005	-0.0289362	0.0532582	0.0104411	0.0687664	-0.0325874	0.0200882	0.0270278	-0.030737	0.02313	0.0789126	-0.00504989	0.083988	0.00692372	0.0238676	0.0529496	-0.0693381	-0.0723445	0.0160373	0.0122762	-0.00840989	-0.0763949
0.0306	-0.00274809	-0.0251544	0.0196989	-0.0279627	-0.0453524	-0.0106574	0.0393069	0.00244975	0.0284628	0.0359253	0.0381697	-0.0478779	-0.005409	0.0117295	0.00687041	-0.0482257	0.123698	-0.0560183	0.0710291	0.0500662	-0.0248528	-0.0929088	0.0220125	0.0400849	0.076009	-0.0488547	-0.079802	-0.123829
0.0307	-0.00530411	-0.0263899	0.0138006	-0.0381564	-0.0109123	0.0148398	0.0400287	0.00244975	0.00806505	0.00534424	-0.00262577	0.0256169	-0.0381343	0.0821454	0.0243546	-0.047485	0.0931167	-0.0035528	-0.0665856	0.0755504	-0.0531362	-0.131828	-0.00347166	-0.00098876	0.0364351	-0.0781064	-0.00990697	-0.0524728
0.0308	-3.76778e-05	-0.0208156	0.0229056	0.0180908	0.0298624	0.040337	-0.0510387	-0.0477233	0.0335622	-0.0150431	0.0474381	0.0103186	-0.0636185	-0.0137677	-0.117383	0.0333237	0.0432166	-0.0137517	-0.000326691	0.152003	-0.00445505	-0.0451373	-0.0285426	0.0196871	0.0862027	0.0109171	-0.0492054	-0.0763949
0.0309	0.0189224	-0.00159699	0.0420567	-0.0330595	0.03052	0.029439	-0.0211334	0.0228371	0.0226772	-0.0296189	0.0474381	-0.0325874	0.00478988	0.0504795	0.0670984	-0.0584194	0.144085	-0.0305341	0.00986699	0.113542	-0.00726468	-0.103103	0.0224518	-0.00098876	0.107827	0.0734071	-0.0186088	0.0545608
0.031	-0.00203793	-0.0198335	0.0187775	0.0384886	-7.66353e-05	0.00395477	-0.042201	-0.110444	-0.00213382	0.0300833	0.0117603	0.0409152	-0.0309062	-0.00558577	-0.0348903	-0.0423855	0.0585149	-0.0014512	-0.0105204	-0.0290971	0.13323	-0.064218	0.0423999	0.00892191	0.0580453	-0.027138	-0.0251975	-0.0508977
0.0311	-0.0022067	-0.0227814	0.0184226	0.0588863	-0.0714688	0.00905161	0.00944763	0.0177403	-0.0174321	0.0359253	-0.0188208	-0.0122	-0.0564034	0.0198984	0.0263029	0.00860885	0.0982136	0.0255311	-0.0790278	0.0296789	-0.00216784	-0.0706345	0.00205403	-0.0466056	0.0963964	0.0581244	-0.10165	-0.0712955
0.0312	0.0125738	-0.00497357	0.0371471	-0.00264986	-0.0249442	0.0148398	0.0647781	-0.0230344	0.00806505	0.0512158	-0.00262577	0.0795431	-0.0381343	0.00153057	-0.00525278	-0.0482257	0.0625357	-0.0188511	0.0149638	0.0143883	0.171125	-0.0655351	-0.0595369	-0.0364067	0.0556217	0.0581244	0.0155772	0.0188829
0.0313	-0.0112615	-0.0339504	0.0125385	-0.00247849	0.0356194	-0.0724978	0.015254	-0.0834194	-0.027631	-0.00484943	-0.0392081	0.0205175	-0.0941995	0.0351889	-0.0205433	-0.123977	0.0840121	0.0117455	-0.0411014	0.0806473	0.0465393	-0.0623278	-0.0183437	-0.0619039	0.0951657	0.0659931	-0.0812627	-0.0371823
0.0314	0.00232191	-0.0198805	0.0204274	-0.0330595	0.0145719	-0.0157568	-0.00654133	-0.00774393	0.0583551	0.0264749	-0.0587196	0.0205175	-0.0534248	0.0351889	0.00907185	-0.0678827	0.094211	0.0408217	0.00706256	0.0320338	0.0131227	-0.147126	0.0322062	-0.0519572	0.0811059	0.0136368	-0.0201006	0.0408921
0.0315	-0.00510792	-0.0234111	0.0122609	0.0179089	-0.0363965	0.0345358	-0.0415208	0.00244975	0.0226772	0.0359253	0.00156659	0.0307164	-0.0402608	-0.000488929	-0.0552881	-0.0788068	0.0534155	0.0510153	-0.086973	0.0194852	0.0284132	-0.0419404	-0.0387415	-0.0672477	0.0556217	0.0122762	-0.0594043	0.0545608
0.0316	-0.0115653	-0.0305774	0.0107106	0.0331994	-0.0612699	-0.0521105	-0.0109397	-0.00774393	0.0175804	-0.0150431	-0.0944157	-0.0151786	-0.0126501	0.00970475	-0.0246915	-0.0635162	0.0789126	0.0866932	-0.0796279	0.0092915	0.0363405	-0.0776183	-0.0642387	-0.0262078	0.0925289	0.0516503	-0.0608754	-0.0355994
0.0317	-0.000266007	-0.0305777	0.0301605	-0.0126722	-0.0414933	-0.067401	-0.0269183	0.130757	-0.0130007	0.0104411	-0.0137239	0.018381	-0.0717017	0.0372266	-0.0144926	-0.083181	0.0687138	0.0917901	-0.0512951	0.149708	0.109963	-0.187922	-0.0391495	-0.026473	0.0862027	0.0442178	-0.10165	-0.00660125
0.0318	-0.0205944	-0.0551927	0.00651932	0.0688773	0.0247656	-0.0259557	-0.0160366	-0.0536155	0.0488606	-0.00484943	-0.0740179	-0.00710318	0.0179309	0.0321272	-0.0450892	-0.109388	0.0982136	0.0459185	-0.211478	-0.0161927	0.0261416	-0.164265	-0.14583	-0.0672477	0.0709122	0.0238304	-0.0659722	0.0427444
0.0319	-0.000781199	-0.0294008	0.0247366	0.0637804	-0.0408721	-0.00623891	-0.0255415	0.00162927	0.027086	0.000247405	0.00247367	0.0358158	-0.0177469	0.00970475	-0.0348903	-0.109388	0.0993104	0.0153375	-0.158329	0.101035	0.0691879	-0.12349	-0.0493432	-0.0672477	0.08233	0.0900894	-0.0353912	0.049464
0.032	-0.00737228	-0.0282006	0.018053	-0.0279627	-0.015375	0.00395477	0.00364715	0.0279339	0.0131645	0.0206348	-0.0290145	-0.0406758	-0.0564034	-0.0443644	-0.0858847	-0.0125478	0.0432166	0.0153375	-0.100026	0.00419467	0.040871	-0.11143	-0.0136653	-0.052209	0.142268	0.0340241	-0.0557785	0.115723
0.0321	-0.00628323	-0.0326269	0.0193087	-0.00757533	-0.0255738	0.00326931	-0.0320126	0.0330308	-0.00213382	0.0606487	0.00757311	-0.0427811	0.00988932	0.00460791	0.00590516	-0.0533226	0.109509	0.0204343	-0.0971666	0.0500662	0.03351	-0.143877	-0.141086	-0.0262078	0.111687	0.0937841	-0.0608754	-0.0661961
0.0322	-0.00278267	-0.0383756	0.0301885	-0.0381564	-0.0357727	0.0549232	0.0902493	-0.07832	0.0787424	0.046119	-0.0341113	0.0307164	0.0251876	0.00460791	-0.0552881	-0.0839036	0.123698	0.0255311	-0.176517	0.0959378	-0.0197534	-0.143877	-0.156377	-0.052209	0.157558	0.069702	-0.0492054	0.051091
0.0323	-0.0106896	-0.0493177	0.019482	0.0431983	-0.0262028	0.00905161	-0.0160366	-0.0367231	-0.0422763	0.0206348	0.0483686	-0.00497971	0.00988932	0.00663001	-0.0348903	-0.0533226	0.10441	0.0882371	-0.250072	0.0449694	-0.0299522	-0.147126	-0.146536	-0.0823017	0.152462	0.0747988	-0.0339071	0.0392703
0.0324	-0.0105241	-0.0380606	0.0197843	-0.00757533	-0.0669775	-0.0303865	-0.0326973	-0.0434218	0.0328709	-0.02014	-0.0179241	0.0205175	0.0361529	0.00153057	-0.0297909	-0.0270872	0.0534155	0.061209	-0.194007	-0.000902174	0.03351	-0.118393	-0.0901179	-0.0721028	0.202145	0.0632186	-0.0492054	0.0357927
0.0325	0.00054029	-0.0307296	0.037966	0.00806885	-0.00581545	-0.0157568	0.029835	0.0636118	-0.0130007	0.0672705	-0.0290145	0.0030905	-0.0126501	-0.0565542	-0.065487	-0.0423855	0.100408	0.142758	-0.176517	0.0143883	0.0386069	-0.0980057	-0.131254	-0.0672477	0.218721	0.135961	-0.0747026	-0.0203011
0.0326	-0.00208013	-0.0307654	0.0279259	-0.0227047	-7.66353e-05	0.0141485	-0.0676723	0.0330308	0.00228985	-0.0456242	0.00666342	-0.0835558	-0.0156079	0.0249953	0.0323806	-0.0729822	0.129907	0.120811	-0.178716	0.0477192	0.0210421	0.00710138	-0.0748274	-0.0621508	0.153722	0.0646052	-0.10165	0.015395
0.0327	-0.00302175	-0.0369494	0.0339809	0.0180908	-0.0204744	0.0192453	0.0451255	-0.0332281	0.00738669	-0.0157649	-0.0179241	-0.0100791	0.0332215	0.0117295	-0.00429371	-0.0933799	0.175802	0.052541	-0.214394	0.0500662	-0.0350517	-0.075734	-0.105034	-0.0466056	0.218721	0.0937841	-0.152618	0.0255938
0.0328	0.00538221	-0.0268506	0.0374949	0.078858	-0.00517607	0.0702137	0.00874139	-0.0230344	-0.0384849	0.00607719	-0.028123	-0.0682653	0.0914803	0.0270278	0.0772973	-0.113778	0.138988	0.0357248	-0.186007	-0.0110959	0.00574382	-0.103103	-0.0285426	-0.0366666	0.158822	0.115574	-0.0761659	0.0392703
0.0329	-0.00313302	-0.0297243	0.0244815	0.0635753	0.019017	-0.0775947	-0.00584289	0.0185694	0.0226772	-0.00557644	-0.0901765	-0.0550727	0.0179309	0.0148016	-0.0450892	-0.0788068	0.118601	0.0764995	-0.140159	-0.0569674	0.0131227	0.0262548	-0.105408	-0.0162793	0.134669	0.0951862	-0.044106	0.0239798
0.033	0.0150044	-0.0146912	0.0491732	0.0333891	-0.0720744	0.0192453	-0.0211334	-0.0273256	-0.0187622	0.000977753	0.00757311	0.0336715	0.0587057	0.0708668	0.0406188	-0.149474	0.141225	0.117274	-0.0920698	-0.120562	-0.0197534	0.0447058	0.0215737	-0.00098876	0.23271	0.0595083	-0.040488	0.051091
0.0331	-0.00690684	-0.0400646	0.0192417	0.0179089	0.0458183	-0.00114207	-0.0568113	0.037289	-0.0225316	-0.00484943	-0.00952806	-0.0631684	0.0353865	0.0168289	0.0253283	-0.038032	0.114609	0.0357248	-0.219491	-0.0926453	-0.0990078	-0.0470373	0.0118189	-0.00636082	0.126977	0.0683129	-0.0951003	0.0561905
0.0332	0.00514997	-0.0200416	0.0330145	0.0384886	-0.0612699	-0.0368199	0.0909971	-0.0485186	0.0124835	0.0104411	-0.0290145	-0.00710318	0.0353865	-0.0157794	-0.0348903	-0.047485	0.170703	0.0780382	-0.137941	-0.0977421	0.0159427	-0.0215531	-0.0136653	-0.0162793	0.116784	0.0340241	0.0038802	0.0902387
0.0333	0.0118061	-0.013671	0.0342303	0.0586836	-0.0618807	0.0512462	-0.0313271	0.124774	-0.0123327	0.00970629	-0.0434213	-0.00413024	0.0455854	0.0219283	0.0202314	-0.00668947	0.0738132	0.0663059	-0.158329	-0.0365801	0.0159427	-0.0196401	0.047949	-0.0366666	0.121881	0.0785014	-0.0114025	-0.0203011
0.0334	0.00705747	-0.0210444	0.036812	0.0230057	-0.0109123	0.040337	-0.0415208	-0.0579222	-0.0378299	0.046119	-0.0485207	-0.0100791	0.0688993	-0.0086683	-0.0348903	-0.103579	0.155404	0.0459185	-0.150347	-0.090228	0.0108433	0.0109565	0.0581479	-0.0415062	0.152462	0.0747988	0.0920298	0.0325559
0.0335	-0.00671039	-0.0412445	0.0216377	0.0281025	-0.00135994	0.0192453	-0.0153426	0.0287683	0.0284628	-0.00484943	-0.00353025	-0.00710318	-0.0992964	0.0780222	-0.0205433	-0.0576839	0.124808	0.0153375	-0.239878	-0.049474	-0.0327489	-0.00434183	-0.135989	-0.00581009	0.153722	0.0683129	-0.0659722	0.0376501
0.0336	-0.0168595	-0.0517995	0.0121194	-0.0533013	0.00947507	-0.0623041	-0.0415208	0.0330308	0.0131645	-0.0347183	-0.074886	0.000964008	0.0230278	-0.000488929	0.0110046	-0.155259	0.145205	0.0102406	-0.250072	-0.059369	-0.0712024	0.0192216	0.00672202	-0.031832	0.13592	0.0544115	-0.071069	0.0306933
0.0337	-0.0210395	-0.0539155	0.0148415	0.0486874	-0.0204744	-0.0208563	-0.067005	0.0118178	-0.0690659	-0.0150431	-0.0799828	0.00011973	-0.0462045	-0.0106826	0.0416012	-0.160356	0.201299	0.0408217	-0.207114	-0.123226	0.002929	0.00902795	-0.0234432	-0.143495	0.137171	0.0632186	-0.0506817	-0.0355994
0.0338	-0.00880847	-0.0392805	0.0184094	0.00244439	-0.0262028	0.0141485	-0.0320126	-0.0222261	-0.0327305	-0.02014	-0.0689185	-0.0223937	0.0128341	0.0708668	-0.00525278	-0.0627833	0.0840121	-0.0188511	-0.219491	-0.128323	-0.027652	0.00393111	-0.0085685	0.106045	0.157558	0.0530302	-0.0302943	0.00868927
0.0339	-0.00973129	-0.0435076	0.0226546	0.0179089	-0.015375	-0.041254	-0.0364239	-0.0120273	-0.0174321	-0.0252368	-0.0842168	0.0511141	0.00773726	-0.0188672	-0.0715117	-0.134175	0.179763	-0.02905	-0.231855	-0.0848662	0.0567382	0.0466526	0.0169157	-0.0466056	0.138424	0.103973	-0.0353912	0.0255938
0.034	-0.0197664	-0.0544986	0.00712236	-0.00230695	-0.0268312	-0.0157568	-0.0211334	0.0228371	-0.0792596	0.0410221	-0.0494018	-0.019413	-0.0228438	0.0117295	-0.0103496	-0.155259	0.145205	0.0357248	-0.236949	-0.138517	-0.0100715	0.00393111	-0.0085685	0.0199759	0.076009	0.0659931	-0.0747026	-0.0336693
0.0341	-0.00149937	-0.0338698	0.03282	0.00279249	-0.0109123	-0.041254	-0.00584289	-0.0790997	-0.013668	0.046119	-0.0485207	0.0387684	-0.00460109	0.0912542	-0.0399898	-0.108678	0.230731	0.02402	-0.221667	-0.0695679	0.03351	0.0345121	0.0169157	-0.0366666	0.126977	0.0798957	-0.0543048	-0.0269886
0.0342	-0.00544249	-0.0431603	0.0267246	0.0486874	0.0509178	0.00395477	-4.42911e-05	0.0321947	-0.0480288	-0.0303336	-0.0290145	-0.0478779	-0.0228438	0.0433418	-0.0348903	-0.145066	0.140106	0.101984	-0.255169	-0.0950651	-0.027652	-0.0132756	0.0326507	0.0145877	0.169021	0.0798957	-0.122037	0.0255938
0.0343	0.00188988	-0.0321369	0.0303229	0.0382962	-0.0612699	0.0505359	-0.0109397	0.0083705	-0.0327305	0.0257316	-0.0842168	0.0030905	-0.0228438	0.052525	0.0221765	-0.139969	0.155404	0.0372427	-0.191816	-0.115463	0.0386069	0.039609	0.0373031	-0.00098876	0.0963964	0.10538	-0.071069	0.0698513
0.0344	-0.00814142	-0.0392677	0.0193642	0.0331994	-0.0160091	-0.0164326	0.060416	-0.0273256	0.0284628	-0.081302	-0.103761	0.0256169	-0.0971989	0.06577	-0.0348903	-0.0584194	0.125919	0.0459185	-0.18891	-0.0365801	0.0720365	-0.0113594	-0.0293687	0.065582	0.0607185	0.0530302	-0.147522	0.0137861
0.0345	-0.00350206	-0.0293045	0.0235054	0.0433931	-0.000718614	-0.0113357	-0.0612376	-0.0128408	-0.0327305	-0.00484943	-0.0485207	0.110124	-0.0330375	-0.00356886	-0.0450892	-0.113778	0.129907	0.061209	-0.120423	-0.0875484	0.0567382	0.0294153	-0.00347166	-0.0369263	0.0811059	0.100283	-0.0863596	0.00359243
0.0346	0.00146093	-0.0246863	0.0327106	0.043588	0.131799	-0.00623891	-0.000746049	-0.0281313	-0.033388	-0.00994627	-0.0485207	-0.00497971	-0.087	0.0402858	-0.000155944	-0.0780816	0.0585149	0.0729388	-0.0994048	-0.0800395	-0.0508254	0.0345121	-0.0493432	0.0451843	0.152462	0.151251	-0.10165	-0.0116981
0.0347	-0.0143812	-0.0477757	0.0123179	0.0129914	-0.0714688	-0.0208563	-4.42911e-05	0.00754659	-0.0493277	-0.000482198	-0.0655647	0.0387684	0.040486	0.0249953	0.0416012	-0.145066	0.135006	0.0474416	-0.219491	-0.0518706	-0.0915793	0.00710138	0.0113852	0.0193986	0.0301375	0.0900894	-0.130796	-0.0116981
0.0348	-0.0165029	-0.0417345	0.01024	0.0535867	-0.0102755	0.0192453	-0.133264	0.0271005	-0.0180975	0.00534424	-0.0944157	-0.0478779	-0.0105084	-0.0208763	0.0263029	-0.139969	0.145205	0.0408217	-0.117554	-0.0620642	0.0182195	-0.0164562	-0.0748274	-0.0060856	0.0262362	0.0734071	-0.044106	-0.044219
0.0349	-0.000593983	-0.0255652	0.0233408	-0.00740639	0.0145719	0.00395477	-0.0364239	0.00244975	0.00228985	0.0155379	-0.0383218	0.0387684	-0.005409	0.0249953	-0.0399898	-0.107968	0.0993104	0.0714027	-0.122651	-0.0341913	-0.00216784	-0.0132756	0.0984651	0.065582	0.112927	0.0275589	-0.116941	-0.0646272
0.035	0.00202403	-0.0218703	0.0218982	0.0588863	-0.051687	0.00974037	0.0560495	0.0228371	-0.0531282	0.0300833	-0.0170265	0.018381	0.0251876	0.0321272	-0.0511243	-0.144374	0.0840121	0.0561122	-0.0433681	-0.0240028	-0.0197534	0.0752869	-0.023859	0.00920492	0.0403312	0.0747988	-0.0878162	-0.0269886
0.0351	-0.0142973	-0.0469801	0.0120712	0.0537869	-0.0465902	-0.0368199	0.0662484	-0.0375244	0.0335622	0.00607719	-0.0952734	0.0285747	-0.0381343	0.0198984	0.0416012	-0.149474	0.10331	0.0902452	-0.199103	-0.069851	-0.0327489	-0.0266499	0.0419507	-0.0111824	0.014847	0.0238304	-0.152618	0.0239798
0.0352	-0.00481942	-0.0263806	0.0171915	0.0180908	0.0859277	-0.0310551	-0.00514373	-0.0892934	0.0379677	-0.0245194	-0.0128246	-0.0814713	-0.00460109	0.0474255	-0.0297909	-0.0984794	0.0421483	0.107081	-0.0898268	0.00656263	-0.0582331	-0.0266499	0.0220125	0.0143018	0.076009	0.0136368	-0.0594043	0.0239798
0.0353	-0.00111824	-0.0319306	0.0205223	0.0282897	0.0298624	0.0243421	0.0196413	-0.038325	-0.0582276	0.0257316	-0.0383218	-0.0682653	0.0383183	0.0198984	-0.0144926	-0.201131	0.0574389	0.0764995	-0.0745285	-0.0722579	0.00802583	0.0548995	0.0780778	0.0143018	0.046634	0.0275589	-0.0900009	0.080045
0.0354	0.00189779	-0.0243901	0.025775	0.0281025	0.00947507	0.0243421	-0.000746049	-0.032425	-0.0123327	0.0555545	0.017772	0.00011973	0.00264042	0.0351889	-0.039048	-0.169872	0.0370515	0.127468	-0.0461982	-0.100164	0.0261416	0.0345121	0.150442	-0.016009	-0.0208309	0.0224647	-0.0747026	-0.0101022
0.0355	0.00993807	-0.0152633	0.032493	0.0690852	-0.021106	0.0301381	0.0356518	-0.0434218	-0.0837248	0.0563126	0.0219539	0.0438652	-0.0185687	0.00153057	-0.0399898	-0.113778	0.0330177	0.144331	-0.0360046	0.0936142	0.0488006	-0.00944127	0.0377501	0.00948822	-0.0106372	0.0530302	-0.111844	0.0529328
0.0356	0.0135603	-0.011755	0.0407323	0.12008	-0.021106	0.0454364	-0.0102432	-0.0120273	-0.0429293	0.0410221	-0.00262577	0.0715119	-0.00755326	0.00153057	-0.0562212	-0.11307	0.0279183	0.159629	-0.0280854	0.116325	0.0997689	0.0447058	0.0160437	-0.0313073	-0.051412	0.0812914	-0.079802	-0.0387635
0.0357	0.00946493	-0.0161964	0.0381885	-0.0125058	0.0247656	-0.0310551	0.029835	-0.038325	-0.0180975	0.0825688	-0.0434213	0.0387684	-0.048328	-0.0361668	-0.0501887	-0.113778	0.0953063	0.151376	0.0353512	0.146906	0.0691879	-0.0438411	0.0975101	-0.0165493	0.000739025	-0.0155979	-0.1002	0.0255938
0.0358	-0.00361746	-0.0285647	0.018508	0.0281025	0.00437823	-0.0514529	-0.0160366	-0.0128408	-0.0435817	0.065743	-0.0587196	0.0234779	0.0251876	-0.0157794	-0.0951704	-0.0890004	0.0166641	0.122371	-0.0178969	0.0120232	0.0108433	0.0447058	0.103082	0.0346891	-0.00945985	-0.013195	-0.152618	-0.0050028
0.0359	0.000743041	-0.0173789	0.0184136	0.0281025	0.0152217	0.0396326	-0.0160366	0.00754659	-0.00280699	0.0359253	0.0117603	-0.00497971	-0.0360056	-0.000488929	-0.0297909	-0.113778	0.0105157	0.118834	-0.0388324	0.0449694	0.0284132	0.0682323	-0.00347166	-0.000710656	-0.0553548	-0.0539489	-0.0390065	0.00359243
0.036	-0.00165826	-0.0320491	0.0248327	-0.0126722	-0.0262028	-0.0718506	-0.00514373	-0.129314	-0.0327305	0.112378	-0.00772521	-0.0223937	0.0332215	0.00460791	-0.0960836	-0.148784	0.109509	0.108635	0.0223609	0.0653567	0.0720365	0.039609	0.0576904	0.00920492	-0.0157341	0.0122762	-0.132231	0.00868927
0.0361	0.0139163	-0.0100183	0.0362836	-0.0585437	0.0662161	-0.0157568	0.0757065	-0.0171267	-0.0180975	0.0198948	-0.00772521	0.0460147	-0.0156079	-0.0361668	-0.0511243	-0.0576839	0.0421483	0.0815964	-0.0258109	0.0908409	0.125253	0.0415531	0.0984651	0.0295923	0.0160373	0.0224647	-0.125697	0.0137861
0.0362	0.0040899	-0.0262845	0.0296256	0.0231902	0.0196687	-0.000458503	-0.0364239	-0.0587123	-0.0582276	0.0723699	-0.00353025	-0.0151786	0.00478988	0.0321272	-0.0297909	-0.149474	0.0330177	0.0968869	-0.00770841	0.111228	0.115059	0.0294153	0.0984651	-0.118216	0.0262362	0.00853992	-0.137328	0.0392703
0.0363	0.00161405	-0.0268736	0.0263323	0.0741846	0.0203211	-0.0317231	0.0356518	-0.00182837	-0.073526	0.0606487	0.0534681	0.0489621	0.0128341	-0.0769415	-0.0756859	-0.0839036	0.0534155	0.113734	-0.0920698	-0.0314832	0.0538974	0.0619509	0.108176	0.0140161	-0.0667025	0.0238304	-0.146095	-0.0132923
0.0364	0.0148853	-0.00792908	0.0354711	0.0228214	0.0247656	0.0549232	-0.00584289	-0.0536155	-0.0327305	0.0868937	0.0493	0.000964008	0.0659831	0.00460791	-0.0645582	-0.118877	0.00137363	0.098436	-0.033733	0.0375204	0.0261416	0.119175	-0.0187622	0.0445816	0.0313357	0.069702	-0.040488	-0.0050028
0.0365	0.0120274	-0.00939414	0.0366898	0.0737638	-0.0262028	-0.0667512	-0.000746049	0.00754659	-0.0575824	0.0570716	0.0483686	0.0642526	0.00988932	-0.0106826	-0.0144926	-0.0678827	0.0115673	0.15453	-0.0360046	-0.0110959	0.0822354	0.00393111	0.0581479	0.0601733	-0.0208309	0.0988784	-0.0761659	-0.0457983
0.0366	-0.0014543	-0.0200418	0.0215598	0.0741846	0.00437823	0.00464094	-0.0102432	-0.0426239	-0.00213382	0.0919905	-0.00772521	0.0358158	-0.0105084	-0.0290661	-0.0705864	-0.0467435	-0.075079	0.132565	-0.0586508	0.0783159	-0.00216784	0.00585704	-0.0493432	0.0451843	-0.034957	0.00853992	-0.0521565	-0.0254006
0.0367	-0.0104289	-0.0384356	0.0133934	-0.0230268	-0.0255738	-0.0718506	0.0509501	-0.038325	-0.0282912	0.102967	0.0678255	-0.0151786	0.0179309	0.00460791	-0.0246915	-0.145066	-0.0128772	0.113734	0.00477015	0.0375204	0.00802583	0.0192216	-0.0803111	-0.0366666	-0.0196587	0.0544115	-0.173006	-0.047376
0.0368	-0.00421096	-0.0266079	0.0205991	0.0484899	-0.015375	-0.0266263	0.0349318	-0.0289362	-0.0537754	0.148056	0.0168571	-0.0457752	-0.005409	-0.0800604	-0.0858847	-0.0125478	0.0126199	0.0831377	0.0529575	0.0885147	0.0386069	-0.00626257	-0.0697306	-0.0111824	-0.034957	0.00853992	-0.105299	-0.0559972
0.0369	-0.00452074	-0.0269567	0.0139863	0.012812	-7.66353e-05	-0.0215294	0.0305523	0.00244975	-0.0130007	0.0213755	0.017772	0.0438652	0.0353865	0.00460791	-0.12668	-0.0219878	-0.00267837	0.101984	0.0886536	-0.0212895	-0.027652	0.0223841	0.00162518	-0.0111824	-0.121648	-0.0832032	-0.0455848	9.66373e-05
0.037	-0.00769799	-0.0309116	0.0170085	0.00771519	0.0145719	-0.0266263	-0.0160366	-0.0528228	-0.0537754	0.0970874	0.00247367	0.0234779	-0.00245642	-0.0514573	-0.111382	-0.0321867	-0.073061	0.113734	0.0863196	0.0324209	-0.0248528	-0.108199	-0.0548399	0.0448828	0.046634	0.0581244	-0.0951003	-0.0152017
0.0371	0.000173866	-0.0246121	0.0235223	0.078858	0.0553466	-0.0157568	0.0509501	-0.0171267	-0.0473783	0.112378	-0.0791173	0.00521917	0.0251876	-0.0137677	-0.019592	-0.0518455	0.00242107	0.112177	0.0886536	0.0398725	0.00802583	0.00585704	-0.0646337	-0.0109095	-0.0757526	-0.00300651	-0.132231	-0.0508977
0.0372	-0.0180509	-0.0383674	0.00544044	-0.0330595	0.0502498	-0.000458503	0.0101546	-0.0841965	-0.0231943	0.065743	-0.0332224	-0.0478779	0.0251876	-0.0086683	-0.101183	-0.083181	-0.0587722	0.117274	0.0200607	-0.0416769	0.0538974	-0.0451373	-0.0646337	-0.0162793	0.045428	-0.0182892	-0.0965532	-0.077957
0.0373	-0.00654514	-0.0268486	0.0160842	0.00296681	0.0101222	0.00464094	-0.0153426	-0.0128408	-0.0639691	0.133563	-0.0179241	0.0460147	0.00773726	-0.0137677	-0.0664149	0.0188077	-0.0546916	0.101984	0.0608354	0.0092915	0.0284132	0.00393111	-0.0395572	-0.0366666	-0.0870898	-0.0104985	-0.0900009	-0.0830538
0.0374	-0.00276293	-0.0259624	0.0230371	0.0382962	-0.0160091	-0.00114207	-0.0109397	-0.068906	-0.033388	0.0868937	0.00666342	-0.00200634	0.0332215	-0.00558577	-0.0552881	0.0239072	-0.033275	0.166659	0.0733553	0.00692372	0.00802583	0.039609	-0.0595369	-0.0417635	-0.0768962	0.0710925	-0.111844	-0.108538
0.0375	-0.0091769	-0.0304906	0.012822	-0.0381564	-0.051687	-0.0724978	0.0145445	0.0695638	-0.0741627	0.107281	-0.0239176	-0.0355763	0.0251876	-0.0341655	-0.0154465	-0.007451	-0.0281756	0.0866932	0.0172614	-0.0161927	0.0386069	-0.0266499	-0.0544401	0.0193986	-0.000443566	0.0683129	-0.127134	-0.0677633
0.0376	-0.01473	-0.037632	0.00566178	0.0688773	-0.0567838	-0.0361546	-0.00584289	-0.0222261	-0.027631	0.0402717	-0.0128246	-0.00710318	0.0659831	-0.0361668	-0.0807853	-0.0263353	-0.033275	0.0815964	0.0427586	-0.0263864	0.0488006	0.0243185	-0.0697306	-0.0415062	-0.080852	0.0326532	-0.151194	-0.0559972
0.0377	-0.0109574	-0.0379824	0.0120881	0.0741846	0.0203211	0.0148398	-0.000746049	0.0542655	-0.00280699	-0.00922112	-0.104615	0.0285747	0.0353865	0.0249953	-0.0348903	-0.00159003	-0.033275	0.107081	0.00706256	-0.0491701	0.0742847	-0.0521341	-0.150929	-0.0568045	-0.132961	0.0275589	-0.0150038	-0.0967927
0.0378	-0.0194248	-0.0391785	0.00277862	0.0382962	0.0298624	-0.00623891	-0.0459392	0.0126434	-0.00213382	0.0563126	-0.074886	-0.0406758	0.0638025	-0.0392649	-0.072436	0.00350941	-0.0842694	0.0372427	-0.00770841	-0.0722579	0.00521128	-0.0489353	-0.0595369	-0.0211084	-0.081993	0.103973	-0.0776277	-0.0932475
0.0379	0.00674075	-0.0184602	0.0286548	0.00261835	-0.015375	-0.0208563	-4.42911e-05	-0.00264709	-0.0480288	0.0927676	0.017772	-0.00497971	0.0739962	0.0423261	-0.0817054	0.0749016	0.0585149	0.0933365	0.0812227	0.0426198	0.03351	-0.00626257	-0.110505	-0.0162793	-0.0961503	0.0595083	-0.0812627	-0.0269886
0.038	0.000901896	-0.0278799	0.0260134	0.0637804	0.0706371	0.0243421	0.0545896	-0.0120273	-0.0180975	0.0206348	-0.0731489	0.0642526	0.122077	0.0178706	-0.0909842	0.00783952	-0.07917	0.0780382	0.0149638	-0.0365801	0.0182195	-0.00308711	-0.0599342	0.070367	-0.0667025	0.0835956	-0.106747	-0.142688
0.0381	-0.0115499	-0.0421287	0.0151534	0.00244439	0.0349593	-0.0623041	0.0400287	0.00244975	-0.165906	0.0410221	-0.0341113	0.0875661	0.0200882	0.0270278	-0.0501887	0.00860885	-0.0689711	0.0510153	0.00706256	-0.0263864	-0.0248528	0.0548995	-0.0187622	-0.0060856	-0.0757526	0.154915	-0.10165	-0.183483
0.0382	-0.0171437	-0.0402029	0.00520567	0.0331994	-0.0102755	0.0155319	-0.00584289	-0.00182837	0.0481614	0.0468727	-0.0587196	-0.0325874	0.0149888	-0.0667478	-0.0450892	0.00350941	-0.0434739	0.0102406	-0.033733	0.0092915	-0.00445505	-0.0419404	-0.135631	-0.000710656	-0.0259278	0.139632	-0.127134	-0.108538
0.0383	-0.00226755	-0.0212183	0.01465	0.0228214	-7.66353e-05	-0.0215294	-0.0510387	0.0228371	-0.0792596	0.0417733	-0.044305	0.00011973	0.0353865	0.0321272	-0.061318	-0.0372861	-0.0118365	0.0372427	0.063611	0.0375204	-0.0304484	0.0313542	0.006291	0.0604826	-0.0412183	0.0595083	-0.0368737	-0.0932475
0.0384	-0.00965083	-0.034253	0.0102664	0.0179089	0.0509178	-0.0215294	0.0145445	0.0228371	-0.0282912	0.0563126	-0.0188208	0.00818734	0.0149888	-0.0565542	-0.116481	0.0282269	-0.0179767	0.0714027	-0.00823576	-0.0977421	0.0306825	0.0141248	-0.115971	0.00410808	-0.0933213	0.076192	0.0242572	-0.0967927
0.0385	-0.00226545	-0.0215952	0.019191	0.0943615	0.0196687	-0.0259557	-0.00144709	0.0738055	-0.0378299	0.0410221	0.017772	-0.0478779	-0.00245642	-0.0647621	-0.101183	0.0137083	-0.0190137	0.0698682	-0.0286335	0.00182428	0.002929	0.00200714	-0.0493432	0.0140161	-0.0412183	0.116987	-0.0339071	-0.0677633
0.0386	-0.015609	-0.0400326	0.00585496	0.00753863	0.0101222	-0.00555794	-0.0109397	0.0644643	-0.0684265	0.0708372	-0.0791173	0.0030905	0.00773726	0.00768211	-0.101183	0.0537111	-0.0128772	0.0255311	-0.0388324	-0.0467737	0.00802583	-0.0674246	0.0224518	-0.00126658	-0.152244	0.0849925	-0.0572507	-0.106992
0.0387	-0.000682216	-0.0280218	0.0219192	0.0482926	0.0553466	-0.0310551	0.015254	0.058515	-0.0130007	0.0410221	-0.00862709	0.0162467	-0.0156079	0.00460791	-0.0756859	0.0348892	0.048316	0.064774	-0.0360046	0.024582	-0.0401511	0.103892	-0.0493432	-0.0466056	-0.0423789	0.100283	-0.111844	-0.161566
0.0388	-0.0082586	-0.0306061	0.0117269	-0.00740639	0.0349593	0.00905161	-0.0153426	0.0389671	-0.0786254	0.0767	-0.028123	-0.020278	0.0200882	-0.00558577	-0.117383	-0.00159003	0.0381171	0.0153375	0.0427586	-0.0443798	-0.0174584	0.0243185	0.0525936	-0.0466056	-0.0870898	0.0886899	-0.0863596	-0.0881507
0.0389	-0.00882052	-0.0292373	0.00876206	0.028477	0.0458183	-0.0157568	0.0101546	0.0228371	-0.00280699	0.0876682	0.0219539	0.00521917	-0.0126501	0.00663001	-0.0552881	0.0188077	0.0126199	0.0459185	0.00477015	0.0477192	-0.0378457	-0.00626257	-0.0952148	-0.057054	-0.0451559	-0.0373316	-0.0914564	-0.118732
0.039	-0.000733506	-0.0276528	0.024523	0.0179089	0.00437823	-0.0470136	0.00874139	0.10016	-0.0231943	0.0970874	0.0321476	0.0030905	0.00773726	-0.03107	-0.0858847	-0.0839036	0.094211	0.0474416	0.0251575	0.0171226	0.0363405	-0.0896892	-0.0901179	-0.00098876	0.0607185	0.10538	-0.0914564	-0.132489
0.0391	-0.00262729	-0.0260302	0.0197339	0.0584811	0.00437823	-0.0208563	-0.0109397	0.0279339	-0.00213382	0.0978671	-0.0137239	0.00818734	0.0477579	0.0321272	-0.0766085	-0.0482257	0.0778262	0.0204343	0.0455449	-0.00599901	-0.106862	0.105868	-0.0391495	-0.0878687	-0.0298576	0.0173705	-0.0951003	-0.0712955
0.0392	-0.014533	-0.033427	0.00410506	-0.00247849	0.00373431	-0.0201824	-0.0255415	0.0381276	-0.0486785	0.0148005	0.00247367	-0.0376842	-0.0585217	-0.0514573	-0.0969959	-0.0365394	0.052342	0.0561122	0.0427586	0.0194852	-0.093911	0.00902795	-0.0234432	-0.00098876	-0.0196587	0.0785014	-0.0645037	-0.0932475
0.0393	-0.00956356	-0.0359281	0.0197504	-0.0279627	-0.0109123	-0.0259557	-0.0415208	0.0185694	-0.0480288	0.177816	-0.00262577	-0.0376842	-0.0360056	-0.0086683	-0.0826245	-0.0627833	0.119708	0.0357248	0.0302543	0.0143883	0.0103055	0.0364537	-0.176764	-0.0417635	-0.0667025	0.0951862	-0.0201006	-0.0865938
0.0394	-0.0121963	-0.0370154	0.01343	-0.0330595	0.0451529	0.00905161	0.00505515	0.0789023	-0.0582276	0.0716032	0.0585675	0.0970091	-0.0330375	-0.0882846	-0.106282	-0.0729822	0.0931167	0.0270438	-0.0258109	-0.0314832	-0.0225552	-0.0896892	-0.0493432	-0.0774414	-0.0157341	0.0442178	-0.00481013	-0.120271
0.0395	-0.00645702	-0.032713	0.0221559	-0.0381564	0.0509178	0.0250387	-0.0211334	0.037289	-0.0225316	0.142959	0.0891641	-0.0325874	0.0179309	0.0606731	-0.065487	-0.0984794	0.0993104	-0.0035528	0.0251575	-0.059369	-0.0378457	-0.104972	-0.0952148	-0.057054	0.0301375	0.0812914	-0.116941	-0.0642347
0.0396	-0.00852489	-0.0304475	0.0135417	0.0179089	0.0298624	0.00905161	-0.000746049	0.00672351	-0.0225316	0.0919905	0.0891641	0.0438652	-0.0819006	0.0117295	-0.12668	-0.0576839	0.100408	-0.0239506	-0.000326691	-0.0263864	-0.0633299	-0.00818135	-0.0952148	0.0191104	-0.0067192	-0.00539907	-0.0353912	-0.0728602
0.0397	-0.0032638	-0.0252024	0.01583	0.0179089	0.0203211	0.0199393	0.029835	-0.00692781	-0.027631	0.0970874	0.052535	0.0315295	-0.0105084	-0.00760062	-0.106282	-0.0525844	0.0421483	-0.0371109	0.0478581	0.022222	-0.0480394	-0.0317468	0.00162518	-0.0417635	0.045428	0.0544115	-0.0696032	-0.12229
0.0398	0.00479948	-0.0202473	0.029513	-0.04835	0.0298624	0.00464094	0.0509501	0.130757	-0.0684265	0.127668	0.0168571	0.00818734	-0.0666023	0.0372266	-0.136879	-0.0227415	0.0381171	0.0408217	0.0914164	0.0218454	-0.0350517	0.0345121	-0.0544401	0.0295923	0.00465327	0.0187336	-0.0929104	-0.0422791
0.0399	-0.0202864	-0.046164	0.00185449	0.043588	-0.0357727	-0.0259557	-0.00514373	0.0177403	0.0335622	0.0519721	0.00156659	0.0205175	-0.0585217	-0.0086683	-0.173448	-0.0933799	0.0636143	0.0494912	-0.0382739	0.0653567	-0.0350517	-0.0980057	-0.0442464	-0.0111824	-0.0616056	0.039121	-0.103099	-0.0932475
0.04	-0.0178372	-0.0413104	0.0063067	-0.00247849	0.00437823	0.0651168	-0.097586	0.0185694	-0.0429293	0.113165	-0.00862709	0.0438652	-0.0381343	0.0249953	-0.112286	-0.0576839	0.0319547	0.0815964	-0.104499	-0.013474	-0.0633299	-0.0336526	-0.0085685	0.039786	-0.0474731	-0.0373316	-0.0951003	-0.0967927
0.0401	-0.00580894	-0.0318765	0.0166658	0.0231902	0.0196687	0.086232	-0.0160366	0.0279339	0.0386617	0.0876682	-0.0137239	0.061313	0.0128341	0.0576244	-0.121581	-0.038032	0.0432166	-0.0341494	-0.0105204	-0.00837459	-0.0508254	-0.0776183	-0.125796	-0.0114551	0.0403312	0.0608936	-0.0761659	-0.11719
0.0402	-0.00615186	-0.0329252	0.0171941	0.00279249	0.0101222	0.10663	0.0349318	0.0134699	-0.0480288	0.0868937	0.0126725	-0.019413	-0.0513039	0.0127764	-0.0858847	0.00860885	0.0330177	0.0510153	0.00477015	0.024582	-0.167637	0.0854805	-0.105034	-0.0519572	0.0109379	0.0238304	-0.0557785	-0.0865938
0.0403	-0.00930803	-0.0353393	0.015193	-0.0635002	0.0560172	0.0607348	-0.0255415	0.0839992	0.0233634	0.112378	0.0483686	0.0256169	-0.0207073	-0.03107	-0.136879	-0.047485	0.0625357	-0.0203404	0.00706256	0.0524108	-0.0707478	-0.0470373	-0.0132443	-0.0162793	0.0250406	-0.0933969	-0.0608754	-0.137588
0.0404	-0.0169145	-0.0518344	0.0100249	-0.00230695	0.0407189	0.0447295	0.0145445	0.0389671	-0.033388	0.12178	0.0117603	-0.0253775	0.0230278	-0.0188672	-0.182774	-0.0569476	0.048316	0.0204343	0.0631564	0.0727878	-0.101344	-0.0470373	-0.227733	-0.108022	0.00465327	-0.0169443	-0.0506817	-0.0524728
0.0405	0.00242429	-0.0253462	0.0323867	-0.0176053	0.0713155	0.0498263	0.0407512	0.0432245	-0.033388	0.179458	0.00666342	0.0409152	-0.0564034	0.0453826	-0.00525278	-0.0780816	0.0432166	0.0204343	0.0330455	0.116325	-0.149976	0.00902795	-0.105408	-0.026473	0.0403312	-0.0628158	-0.0470622	-0.0967927
0.0406	-0.020298	-0.0470527	0.0060799	-0.0125058	0.0509178	0.0148398	-0.067005	0.0338677	-0.0282912	0.123364	-0.00862709	0.018381	-0.0381343	-0.0718447	-0.187874	-0.0321867	-0.00267837	0.0219444	-0.0105204	0.106131	-0.119395	-0.00626257	-0.0650284	-0.0162793	0.0301375	-0.0475253	-0.0659722	-0.118732
0.0407	0.00607103	-0.0258691	0.0288122	0.0586836	0.0247656	0.0658342	0.0655129	0.0134699	0.0182639	0.0315744	0.039096	0.0336715	0.00988932	0.0321272	-0.203172	-0.0635162	0.0330177	0.0102406	0.0353512	0.13441	-0.00216784	0.0243185	-0.110877	-0.00126658	0.076009	-0.0461946	-0.071069	-0.0610966
0.0408	0.015865	-0.0147483	0.0403235	0.0179089	-0.0204744	0.0964308	-0.0306409	0.0287683	0.0284628	0.117475	0.0483686	0.0409152	0.0608837	0.0555763	-0.198072	-0.00159003	-0.00372321	4.69518e-05	0.116901	0.149708	-0.00726468	-0.0266499	-0.00814485	-0.0060856	0.0313357	-0.0590432	-0.00840989	-0.0355994
0.0409	0.00327991	-0.0267587	0.0364407	0.0333891	0.03052	0.0607348	0.0764473	0.0330308	-0.0327305	0.065743	0.0321476	-0.0427811	0.00264042	0.06577	-0.12248	-0.0270872	-0.033275	-0.0101467	0.116901	0.218262	0.00574382	-0.13878	0.0173523	-0.0111824	0.0109379	-0.145645	-0.0608754	-0.0661961
0.041	-0.00149462	-0.029289	0.0244285	0.0588863	-0.0255738	0.00395477	0.0349318	0.0941929	-0.0174321	0.0825688	0.0219539	0.0307164	0.00478988	-0.0443644	-0.147964	-0.0168883	0.0228188	-0.0356309	0.11925	0.0806473	-0.05035	-0.0470373	-0.105408	0.0143018	0.0963964	-0.0169443	-0.0965532	-0.0983444
0.0411	-0.0192914	-0.0472491	0.00723859	0.00279249	-0.051071	0.0498263	0.00435079	-0.00774393	-0.0537754	0.0614095	0.0381697	-0.0559741	-0.0432311	0.0504795	-0.157277	0.0282269	0.0126199	-0.0203404	0.103952	0.0755504	-0.0582331	-0.113296	-0.131254	0.0143018	0.0493175	-0.0563935	-0.108193	-0.110083
0.0412	0.00762243	-0.0194877	0.036045	0.0841678	0.0604435	-0.00555794	0.0655129	0.0899615	-0.0582276	0.112378	-0.0383218	0.0234779	0.00264042	0.052525	-0.0766085	-0.0576839	-0.0190137	-0.00865224	0.0149638	0.103813	-0.00726468	-0.118393	-0.110505	0.0292989	0.158822	0.0187336	-0.071069	-0.0575696
0.0413	0.00455201	-0.0248315	0.029275	0.0330098	0.0298624	-0.0310551	0.0458507	0.0398075	-0.0327305	0.046119	-0.0179241	0.0693494	0.00988932	0.0351889	-0.0348903	-0.0278384	0.021761	4.69518e-05	0.00706256	0.119111	-0.0197534	-0.148974	0.0627873	0.0751471	0.126977	-0.159656	-0.044106	-0.0916933
0.0414	0.00683371	-0.0162548	0.02725	0.0588863	0.0254206	0.0345358	0.0356518	-0.00692781	-0.0480288	0.0868937	-0.0230235	0.018381	-0.005409	0.0504795	-0.0756859	-0.047485	0.0268578	4.69518e-05	0.0529575	0.0829763	-0.00955449	-0.00434183	-0.0497457	0.0907544	0.0733514	-0.127786	-0.044106	-0.0269886
0.0415	-0.00148564	-0.027105	0.025425	-0.0228659	-0.0109123	-0.0113357	0.00505515	0.0118178	-0.0327305	0.137862	0.0117603	0.0460147	-0.0360056	0.0423261	-0.158158	-0.047485	0.00752051	-0.0188511	0.0812227	0.133919	0.002929	-0.0706345	-0.0085685	0.0601733	0.0619323	-0.0794202	-0.0630337	-0.0814944
0.0416	-0.0138819	-0.0346045	0.0124534	-0.0330595	-0.021106	-0.0215294	0.0101546	0.0177403	-0.033388	0.0410221	-0.00862709	-0.0151786	-0.0564034	0.0117295	-0.132674	-0.0467435	-0.0638716	0.0321433	0.0988525	0.141809	-0.0610139	-0.0674246	-0.0548399	0.0343931	0.0568329	-0.0767912	-0.0594043	-0.0371823
0.0417	0.00650957	-0.0177376	0.0298004	0.00771519	0.0298624	0.0447295	0.0196413	-0.0136535	-0.0531282	0.0825688	0.0432692	-0.0712724	-0.0941995	-0.0188672	-0.111382	-0.0533226	-0.00777781	0.061209	0.0585168	0.144609	0.0261416	0.0313542	0.026668	0.070367	0.0403312	-0.0359957	-0.0761659	0.00868927
0.0418	0.00794384	-0.0159029	0.0313516	0.0433931	0.00437823	0.00974037	0.0560495	0.00327106	-0.0174321	0.0716032	0.0432692	0.0693494	-0.0534248	0.00970475	-0.127577	-0.0117889	0.0177194	0.0714027	0.093753	0.136712	-0.0123615	-0.0266499	-0.0289559	0.039786	0.014847	-0.0767912	-0.0747026	-0.0610966
0.0419	0.00671258	-0.0173598	0.0330802	0.0737638	0.0203211	0.00464094	0.0349318	0.00244975	0.00296562	0.0767	0.052535	-0.0122	-0.0126501	-0.0157794	-0.120681	-0.0627833	-0.0179767	0.0408217	-0.0512951	0.136712	-0.00216784	-0.0266499	0.0220125	0.0499796	0.152462	-0.0475253	-0.111844	-0.0218918
0.042	-0.000557463	-0.0218961	0.0197595	0.099235	-0.0720744	0.0199393	-0.00584289	-0.0128408	-0.0429293	0.108066	-0.00262577	0.061313	0.0383183	0.0423261	-0.121581	-0.047485	-0.0893688	-0.00504989	0.0274603	0.0449694	-0.0169487	0.0160559	0.00672202	0.0295923	0.0262362	-0.0284777	-0.044106	-0.0457983
0.0421	0.00673079	-0.0196527	0.0329842	0.0382962	-0.0204744	0.00395477	-0.00584289	-0.0230344	-0.0327305	0.124158	0.0321476	0.0591557	-0.0177469	0.0555763	-0.0868022	-0.05406	-0.0230761	0.030628	0.0455449	0.0371281	-0.00445505	0.0803837	0.154024	-0.0111824	0.0709122	-0.102288	-0.142425	-0.0422791
0.0422	-0.0104545	-0.0367167	0.0112017	-0.0534469	0.00947507	0.0556353	0.0349318	0.00244975	0.0175804	0.108066	0.0432692	-0.00710318	-0.0360056	0.0249953	-0.167476	-0.0576839	-0.0995677	0.00514379	0.00986699	0.0347757	-0.0327489	0.0211554	0.0113852	-0.00098876	0.0544117	-0.108687	-0.0776277	-0.048952
0.0423	0.00588805	-0.0201745	0.0290446	-0.00230695	0.0152217	0.0454364	0.00944763	0.089096	-0.0123327	0.0817968	-0.0842168	0.0664124	0.0659831	-0.000488929	-0.112286	-0.0372861	-0.0444979	0.0102406	-0.0563919	0.024582	0.0793816	0.0568514	0.0928931	0.0242046	0.0340347	-0.0679127	-0.122037	-0.0116981
0.0424	-0.00510229	-0.0318112	0.0208088	-0.0381564	0.0101222	0.0250387	0.0407512	0.0746632	-0.073526	0.0767	0.00156659	0.0999305	-0.0564034	0.0198984	-0.0807853	-0.0576839	-0.0444979	0.044397	-0.0949262	0.0347757	0.115059	0.0498027	-0.0136653	-0.0162793	0.0262362	-0.159656	-0.071069	-0.0406989
0.0425	-0.00226866	-0.0292622	0.0265492	0.0382962	-0.00517607	-0.0164326	-4.42911e-05	-0.068906	-0.0837248	0.158249	0.017772	0.0766113	-0.0360056	-0.00356886	-0.157277	-0.0518455	-0.0241106	0.0219444	-0.086973	0.139509	0.000644384	0.083515	0.0173523	-0.0568045	0.0505248	-0.0322348	-0.0761659	0.0357927
0.0426	-0.00516119	-0.0281574	0.0170774	0.0384886	0.0655403	0.0199393	0.0101546	0.0687087	-0.0378299	0.118265	0.0210374	-0.0712724	-0.0177469	0.0117295	-0.0868022	-0.0219878	-0.100563	0.0117455	-0.0563919	0.0143883	0.0233164	0.0109565	0.0933683	-0.0315698	-0.00554041	-0.0206974	-0.127134	-0.0540463
0.0427	0.0119199	-0.00965835	0.0359831	-0.0176053	-0.0675851	0.0148398	0.0145445	0.0534181	-0.0180975	0.0927676	0.097451	0.132705	-0.0105084	0.0117295	-0.0918991	-0.0168883	-0.00267837	-0.0137517	-0.0229911	0.0861862	0.0867192	0.0619509	0.0220125	0.039786	-0.0208309	-0.051294	-0.0812627	-0.00819807
0.0428	-0.00178022	-0.0244228	0.0225522	0.0637804	0.0764149	-0.0106574	0.0349318	0.00327106	-0.0588722	0.148056	-0.0230235	-0.0253775	-0.0534248	0.0453826	-0.116481	-0.0584194	-0.0230761	-0.0254372	-0.0156172	-0.00599901	0.0844784	-0.00308711	0.0521392	-0.0216436	0.0289405	-0.0716918	-0.10165	0.0341735
0.0429	-0.00328474	-0.0307792	0.0242176	0.0179089	-0.0204744	-0.0208563	-4.42911e-05	0.0330308	0.0590594	0.132765	0.0168571	0.0460147	-0.0992964	-0.0483546	-0.12668	-0.0627833	-0.0648853	0.0153375	0.0302543	0.0579181	0.13323	0.0619509	-0.0497457	0.00410808	-0.000443566	-0.132885	-0.0812627	0.015395
0.043	-0.00445214	-0.026959	0.0197737	0.00753863	0.0050228	0.0199393	0.0101546	-0.00182837	-0.0429293	0.0970874	0.0321476	-0.020278	-0.0462045	-0.0106826	-0.0603875	-0.0671516	-0.0995677	0.0459185	-0.0920698	0.0857441	0.117931	0.0650932	0.00205403	0.0145877	0.00975011	-0.0781064	-0.0900009	-0.0152017
0.0431	-0.00153278	-0.02983	0.0199543	0.0230057	0.0648652	0.0345358	0.0553192	0.0330308	-0.0378299	0.0570716	0.0261316	0.0256169	-0.0819006	0.00663001	-0.172575	-0.0678827	-0.033275	0.0219444	0.0455449	0.0908409	0.0363405	0.039609	-0.0085685	0.0400849	-0.0298576	-0.107388	-0.0288076	-0.0712955
0.0432	0.00406438	-0.0232625	0.0321126	0.0331994	0.0560172	-0.0419168	0.0247381	-0.0485186	0.00228985	0.118265	0.0933097	-0.0151786	0.0353865	0.0219283	-0.153061	-0.0576839	-0.0883672	0.0663059	-0.00823576	0.0375204	0.166028	0.0568514	-0.0599342	0.00410808	-0.0169077	-0.0730095	-0.0557785	-0.00150441
0.0433	-0.00302431	-0.027974	0.0240084	0.0584811	0.0247656	-0.0208563	-0.0466176	0.0330308	-0.0996469	0.123364	0.0330703	-0.0355763	0.0353865	-0.0667478	-0.0705864	-0.0984794	-0.0536728	0.0764995	-0.00823576	0.0783159	0.135447	0.00393111	-0.0395572	0.0191104	0.0109379	-0.0958829	-0.0353912	-0.0387635
0.0434	-0.0100519	-0.035632	0.0129106	0.0635753	-0.021106	-0.0259557	-0.0102432	-0.0128408	-0.0384849	0.0767	0.0117603	-0.00710318	-0.0105084	-0.0208763	-0.158158	-0.0219878	-0.0781631	0.0917901	0.0737995	0.0398725	0.0765307	0.0498027	-0.0744376	-0.051705	-0.0157341	-0.102288	-0.0812627	-0.0050028
0.0435	0.00290443	-0.0214871	0.030923	0.00261835	-0.0567838	-0.0769501	0.0203535	0.0279339	-0.073526	0.0817968	0.0789653	0.0409152	-0.005409	-0.0239666	-0.101183	-0.0729822	-0.00777781	0.02402	-0.0461982	0.0398725	0.166028	0.110965	0.0224518	0.00410808	0.014847	-0.103591	-0.0339071	0.0341735
0.0436	-0.00492356	-0.0339424	0.0209488	0.0282897	-0.0109123	-0.0164326	-0.0109397	0.0636118	-0.0130007	0.0970874	0.0627287	0.061313	0.0273497	0.00663001	-0.12668	-0.108678	-0.0699821	0.0255311	-0.145921	0.0528187	0.123031	0.00902795	-0.0387415	-0.0060856	-0.121648	-0.0641374	0.0170873	0.0341735
0.0437	-0.0055412	-0.0284874	0.0229793	-0.0179326	0.00947507	-0.0368199	-0.0313271	0.0228371	-0.0480288	0.124158	0.0617913	-0.0793847	-0.0156079	0.0321272	-0.10719	-0.114485	-0.0434739	0.0678393	-0.0156172	0.0602599	0.160931	-0.0419404	-0.0391495	-0.0211084	-0.00945985	-0.0475253	-0.0470622	0.0357927
0.0438	0.0110159	-0.0127896	0.0390457	0.0179089	0.00437823	0.029439	-0.0167298	0.0389671	-0.0843564	0.0512158	0.0687664	-0.0100791	0.00988932	-0.0157794	-0.0664149	-0.113778	-0.0485733	0.0494912	-0.0105204	0.131616	0.171125	0.00902795	0.108659	0.0553832	-0.0361214	-0.0169443	-0.0302943	-0.028575
0.0439	0.000860539	-0.0242782	0.030714	0.0433931	-0.0204744	-0.0208563	0.0400287	-0.0179376	-0.0639691	0.118265	0.109562	-0.0223937	-0.0156079	-0.0188672	-0.141979	-0.0227415	-0.0485733	0.0372427	0.0330455	0.0324209	0.184224	-0.0266499	-0.0850211	0.0193986	-0.0259278	-0.0984937	0.0104804	0.0188829
0.044	-0.0118783	-0.0363115	0.0179006	0.00771519	-0.00517607	-0.0310551	0.0101546	-0.0179376	0.0226772	0.0665063	0.0474381	0.0328602	-0.00755326	-0.0412636	-0.0571533	-0.124678	-0.0801758	0.0494912	-0.020714	0.0092915	0.191512	-0.0725215	-0.115602	0.0193986	-0.0616056	-0.129075	0.00028671	0.0102955
0.0441	-0.00272103	-0.0277644	0.0203571	0.0382962	-0.0102755	-0.0215294	0.0196413	0.0177403	-0.0486785	0.0970874	0.0627287	0.0256169	-0.000309559	-0.0137677	-0.0756859	-0.113778	-0.0230761	0.0764995	-0.0541307	0.077882	0.0918134	-0.142027	0.0373031	-0.0111824	-0.00162495	-0.0679127	0.0221867	-0.0508977
0.0442	-0.00753259	-0.0367166	0.0240641	0.0129914	0.0152217	0.00395477	0.121578	-0.00264709	-0.0747989	0.0519721	0.0882129	0.0103186	0.040486	-0.0086683	-0.0756859	-0.145066	-0.0699821	0.030628	-0.0875815	0.0959378	0.158727	-0.131828	-0.0395572	-0.0621508	-0.0616056	-0.0743259	-0.0302943	0.0443671
0.0443	-0.00817125	-0.0338984	0.0181215	0.0790709	0.0458183	0.0192453	-0.0211334	-0.00774393	-0.0537754	0.112378	0.0840647	0.0307164	-0.0636185	0.00970475	-0.0562212	-0.0576839	-0.00267837	0.0510153	0.00986699	-0.0314832	0.0873348	-0.101231	-0.105034	-0.0109095	-0.0972835	-0.108687	-0.0659722	0.0529328
0.0444	-0.000773889	-0.0292355	0.02764	0.0281025	-0.00517607	-0.0310551	0.0444011	-0.0230344	-0.0123327	0.0606487	0.164665	0.000964008	-0.0411051	-0.00356886	-0.173448	-0.0875598	-0.0689711	0.0749624	-0.0411014	0.0885147	0.0997689	-0.00944127	-0.060331	-0.00098876	-0.0270962	-0.103591	0.0242572	0.080045
0.0445	0.00751538	-0.0170177	0.0329602	0.0228214	-0.0102755	0.0148398	0.061149	0.0126434	-0.073526	0.0817968	0.119761	-0.00710318	-0.0381343	0.0249953	-0.0399898	-0.145066	0.00137363	0.0561122	-0.0433681	-0.000902174	0.138329	0.00393111	-0.0599342	0.0244954	-0.00554041	-0.0679127	0.0206741	0.0918865
0.0446	-0.00917222	-0.0372102	0.0163149	0.0230057	0.00947507	-0.0317231	0.0305523	0.0134699	-0.0837248	0.0512158	0.103503	-0.0580716	0.0230278	0.0168289	-0.172575	-0.0882805	-0.0587722	0.0917901	-0.0920698	-0.0212895	0.0946721	-0.0521341	-0.0387415	-0.0114551	-0.0616056	-0.0373316	0.0563519	0.0663893
0.0447	-0.00424873	-0.0323325	0.0245575	0.0180908	0.00437823	-0.0208563	-0.0313271	0.0423832	-0.0690659	0.0970874	0.144278	0.0234779	-0.0177469	0.0708668	-0.127577	-0.124678	0.0177194	0.0663059	0.00196312	-0.0569674	0.0720365	-0.0502368	-0.105408	-0.0313073	-0.0157341	-0.108687	0.0374851	0.0561905
0.0448	-0.006064	-0.033039	0.023028	-0.0179326	-0.0255738	-0.0470136	0.0502223	-0.0187477	-0.0588722	0.0833415	0.145258	-0.020278	0.00773726	0.0300921	-0.072436	-0.134872	-0.0383744	0.0917901	0.00477015	-0.0189086	0.0975337	-0.0451373	-0.0799243	-0.0466056	0.014847	-0.143084	0.0104804	0.0784041
0.0449	0.00385532	-0.0259809	0.0334632	0.0433931	0.0400561	-0.0266263	0.0822908	-0.0281313	-0.0741627	0.0264749	0.12996	0.0030905	0.0179309	0.00663001	-0.141979	-0.134872	-0.0179767	0.0953394	-0.0484624	-0.0365801	0.145641	-0.0164562	-0.0289559	0.0239141	0.0556217	-0.118881	0.00028671	0.0953355
0.045	-0.0127142	-0.0373666	0.0154951	0.0124539	0.0203211	-0.0303865	-0.0153426	-0.032425	-0.0435817	0.0614095	0.12996	-0.0325874	0.00988932	-0.0412636	-0.106282	-0.0984794	-0.0597884	0.115716	-0.0790278	0.0653567	-0.0123615	-0.0744065	-0.0748274	-0.0213761	-0.00554041	-0.117587	0.0272862	0.0885926
0.0451	-0.0019056	-0.0284658	0.0297186	-0.00757533	-0.0363965	0.00974037	-0.0466176	-0.032425	-0.0582276	-0.00994627	0.118794	-0.00200634	0.0536088	0.00970475	-0.0858847	-0.103579	0.00137363	0.165077	-0.0382739	0.00146839	0.03351	-0.00626257	0.00162518	0.0244954	-0.138058	-0.118881	0.0716425	0.142881
0.0452	-0.00219187	-0.0398569	0.0311563	-0.0126722	0.0145719	0.00464094	0.0662484	-0.00264709	-0.125131	0.0504602	0.133111	0.0868102	0.0455854	0.00153057	-0.0552881	-0.210667	-0.07917	0.142758	-0.0745285	0.0092915	0.0488006	-0.0349385	-0.135989	0.0502837	-0.0361214	-0.129075	0.0920298	0.0918865
0.0453	-0.017501	-0.0466448	0.00651299	0.0639858	-0.0771712	-0.0259557	0.00944763	0.00244975	-0.0435817	0.0111766	0.1086	-0.0151786	0.0281246	0.0300921	-0.0603875	-0.108678	-0.0383744	0.0968869	-0.0490313	-0.0314832	-0.00216784	-0.0349385	-0.202248	-0.0213761	-0.0145593	-0.118881	0.0257709	0.0341735
0.0454	0.0138995	-0.00965523	0.0448948	0.012812	0.0298624	-0.067401	0.015254	0.0220062	-0.0231943	0.0868937	0.165656	0.0387684	-0.00755326	0.0168289	-0.0460275	-0.0431289	-0.0475508	0.158049	-0.0665856	0.00419467	0.0131227	-0.0349385	-0.0085685	0.0553832	-0.0157341	-0.0920895	0.0476839	0.129346
0.0455	-0.01784	-0.0496337	0.0136279	0.0331994	-0.0765682	-0.0259557	-0.0153426	0.00327106	-0.0327305	0.046119	0.113697	0.018381	-0.0819006	0.00970475	-0.102093	-0.108678	-0.0536728	0.110622	-0.180913	-0.0518706	0.0538974	-0.0196401	-0.146183	0.0140161	-0.0717993	-0.0767912	0.100671	0.100432
0.0456	0.00225674	-0.0257664	0.0351747	0.00789193	-0.000718614	-0.0259557	0.0764473	0.0381276	-0.0626845	0.0555545	0.200343	0.0162467	-0.0564034	0.0249953	-0.0807853	-0.0984794	-0.0404267	0.130999	-0.115324	0.0296789	0.000644384	-0.0113594	-0.079537	0.0295923	-0.0157341	-0.108687	0.100671	0.0408921
0.0457	-0.002052	-0.0330536	0.0308078	0.0588863	0.0203211	0.0301381	-0.00584289	0.0330308	-0.0894533	0.0519721	0.185053	0.0766113	0.0230278	-0.03107	-0.0715117	-0.108678	-0.0597884	0.15453	-0.176517	-0.0263864	-0.05035	-0.00944127	-0.0187622	-0.0364067	-0.051412	-0.0743259	0.0374851	0.0902387
0.0458	-0.0119218	-0.0419145	0.0235414	-0.0584008	-0.0669775	-0.0164326	-0.0714364	-0.0128408	-0.0684265	0.0825688	0.195246	0.0766113	-0.0126501	-0.000488929	-0.0511243	-0.114485	-0.0903695	0.122371	-0.183813	0.0602599	-0.0406369	0.0548995	-0.0442464	-0.000710656	-0.0502554	-0.0984937	0.0272862	0.0663893
0.0459	-0.00370888	-0.0464522	0.0347206	0.0282897	-0.021106	-0.0157568	0.0917456	0.0738055	-0.0435817	0.0104411	0.19015	-0.0253775	0.00773726	-0.0443644	-0.193836	-0.129076	-0.033275	0.144331	-0.244975	0.0857441	0.0561537	-0.0247396	-0.115602	0.0242046	-0.0463151	-0.0781064	0.142998	0.0682156
0.046	-0.0131059	-0.0405341	0.0121832	0.00261835	-0.0408721	-0.0157568	-0.0153426	-0.00774393	-0.114937	0.062171	0.12996	0.0409152	-0.00460109	0.0270278	0.0467007	-0.124678	0.0319547	0.0576405	-0.0971666	-0.0365801	-0.0508254	-0.0387468	-0.141442	-0.0267378	-0.0768962	-0.0308963	0.0818361	0.0188829
0.0461	0.00506412	-0.0241257	0.0374064	0.0230057	0.0509178	0.0563482	0.0145445	-0.0128408	-0.073526	0.0410221	0.196252	0.0256169	0.00264042	-0.0106826	-0.065487	-0.129076	-0.033275	0.139231	-0.135064	0.0143883	0.0261416	-0.0113594	0.0169157	0.0343931	-0.0118134	-0.127786	0.117514	-0.0218918
0.0462	-0.00805505	-0.0353565	0.0214223	-0.0789311	0.0152217	0.0301381	0.0407512	0.00244975	-0.0894533	0.0876682	0.123891	-0.0274905	-0.0207073	-0.0596627	-0.0135377	-0.0933799	-0.0139169	0.112177	-0.137941	0.0320338	-0.0480394	-0.0604357	-0.0646337	-0.0060856	-0.0768962	-0.0461946	0.108877	0.0867871
0.0463	-0.00801124	-0.0427081	0.0257631	-0.0125058	0.0247656	0.0250387	-0.0160366	0.0687087	-0.0843564	0.062171	0.0933097	0.0387684	-0.0666023	-0.00356886	-0.0450892	-0.0686131	-0.033275	0.113734	-0.199103	0.0500662	-0.0707478	-0.0247396	-0.130893	0.0191104	-0.0729444	-0.134172	0.103778	0.166691
0.0464	0.00832624	-0.0150489	0.0366455	-0.0329036	0.0254206	0.00395477	0.0145445	0.0389671	-0.0282912	-0.0354305	0.150357	0.00011973	0.00988932	-0.0647621	-0.0766085	-0.118877	0.0319547	0.134132	-0.0235341	0.101035	-0.00216784	0.000757606	0.0271094	0.0295923	-0.0463151	-0.0614929	0.122611	0.00359243
0.0465	-0.0114648	-0.0369321	0.0174472	0.00261835	-0.0357727	0.00905161	0.0553192	-0.00264709	-0.0996469	-0.0150431	0.149375	-0.0580716	-0.0228438	-0.0290661	0.0049409	-0.0940973	-0.0383744	0.123933	-0.0716824	0.0120232	-0.0688835	0.0976469	-0.136348	-0.0471148	-0.0616056	-0.0322348	0.0665456	0.00868927
0.0466	0.00414272	-0.0206054	0.0283888	0.0231902	-0.015375	-0.00555794	0.0458507	0.0287683	-0.12452	0.0206348	0.103503	-0.0274905	0.0302871	-0.0086683	-0.0348903	-0.108678	-0.0597884	0.117274	-0.0331796	0.0908409	-0.0355427	0.0345121	-0.0187622	0.00410808	-0.0361214	-0.0488547	0.10732	0.051091
0.0467	0.00122565	-0.0227288	0.0307282	-0.00247849	0.0101222	-0.0208563	0.0101546	-0.0281313	-0.0180975	0.000977753	0.144278	-0.066173	-0.0207073	-0.0361668	-0.0237418	-0.083181	-0.0179767	0.163146	-0.0382739	0.0653567	0.0284132	0.0619509	-0.0904996	0.0346891	-0.0859514	-0.0832032	0.117514	0.00708466
0.0468	-0.00599946	-0.0300159	0.0250792	0.0688773	0.0254206	-0.0368199	-0.00514373	-0.0128408	-0.0900816	-0.02014	0.154472	-0.0253775	-0.0177469	-0.100458	-0.0747622	-0.0678827	-0.00267837	0.144331	-0.0411014	0.0653567	-0.0350517	-0.0164562	-0.0438409	0.00410808	-0.0502554	-0.0920895	0.119076	0.00359243
0.0469	-0.00527946	-0.0280853	0.0275794	-0.017769	-0.0262028	-0.0782386	-0.0459392	0.0126434	-0.0588722	0.000977753	0.174859	-0.00795612	-0.0126501	-0.0565542	-0.0552881	-0.0372861	-0.0343042	0.139231	-0.0643296	0.0273215	0.0233164	-0.0470373	-0.0897359	0.0499796	0.0364351	-0.108687	0.103778	0.0408921
0.047	0.00845215	-0.0226638	0.0408738	0.0433931	-0.0147401	-0.0259557	0.029835	-0.0120273	-0.0429293	-0.00412169	0.200343	0.0460147	0.0179309	-0.100458	-0.0603875	-0.0168883	0.00242107	0.127468	0.0149638	0.121422	0.0844784	-0.0317468	-0.166571	0.00438878	-0.0208309	-0.134172	0.0767393	0.0647545
0.0471	0.00971807	-0.0157856	0.0396427	0.012812	-0.0357727	0.0556353	0.0407512	-0.068906	-0.0792596	0.0308284	0.201352	-0.0499784	0.0281246	-0.0157794	-0.061318	-0.0890004	0.00752051	0.127468	0.0149638	0.0551631	0.0284132	0.0345121	-0.0650284	0.0242046	0.0505248	-0.107388	0.0461583	0.051091
0.0472	0.0104463	-0.0130063	0.0462007	-0.0329036	0.0101222	-0.0215294	-0.020442	0.0287683	-0.0728885	0.0206348	0.22175	0.0897368	-0.0105084	-0.074961	-0.0645582	-0.0372861	0.048316	0.113734	-0.0563919	-0.0545683	0.0538974	-0.0183698	0.0322062	-0.0165493	0.00465327	-0.0526222	0.142998	0.0239798
0.0473	-0.00568032	-0.0311495	0.0219376	-0.0125058	-0.0771712	-0.0565523	0.0560495	-0.0128408	-0.0480288	-0.050721	0.139181	-0.00200634	0.0455854	-0.092232	-0.0348903	-0.0372861	-0.00372321	0.101984	-0.0235341	0.0732164	0.0720365	-0.0247396	-0.0799243	-0.087635	0.0199438	-0.130363	0.086933	0.0341735
0.0474	0.0177811	-0.00624349	0.0462581	0.104781	0.0203211	-0.0368199	0.0553192	-0.00346497	-0.033388	0.000247405	0.154472	0.00521917	0.0434151	-0.0647621	-0.0144926	-0.0729822	0.00242107	0.0968869	0.0761259	0.0167511	0.0873348	-0.0655351	0.0525936	-0.0466056	-0.034957	-0.0730095	0.149673	0.0172731
0.0475	0.00595056	-0.0200127	0.0302285	-0.00757533	0.0298624	-0.0419168	0.0247381	0.0287683	-0.141024	0.0308284	0.0933097	-0.0457752	-0.0126501	-0.03107	-0.065487	-0.00159003	0.0289798	0.0678393	0.0710291	0.0347757	0.0640911	-0.0470373	-0.0955939	0.0143018	0.0403312	-0.0794202	0.137901	0.0459916
0.0476	0.00885671	-0.0222745	0.0327008	-0.04835	-0.0351483	-0.0266263	0.0655129	-0.0375244	-0.0180975	-0.00484943	0.1086	0.00521917	0.0055874	-0.0341655	0.0772973	-0.0525844	0.0381171	0.0866932	0.083988	-0.0569674	0.0793816	0.0141248	-0.0195978	0.0343931	0.0136578	-0.210624	0.0374851	0.110626
0.0477	0.00193358	-0.0243563	0.0287378	-0.0330595	0.0356194	-0.0317231	0.0509501	0.0330308	-0.119421	0.0155379	0.0933097	0.0540589	0.0281246	0.0249953	0.0151346	-0.0576839	0.00242107	0.061209	0.111804	-0.105511	-0.0304484	-0.0470373	-0.0599342	-0.0519572	-0.0616056	-0.0883	0.117514	0.0885926
0.0478	0.0104214	-0.0159081	0.0339653	-0.017769	-0.00581545	-0.0208563	0.0203535	0.0236688	-0.073526	0.00534424	0.0678255	0.0162467	-0.0156079	-0.0412636	0.0212035	-0.0219878	0.048316	0.0576405	0.152578	-0.0518706	0.0589942	0.00902795	-0.00389748	0.0196871	-0.00436041	-0.174946	0.0971267	0.088434
0.0479	0.00406471	-0.0245884	0.0409183	-0.00230695	-0.021106	-0.067401	0.015254	0.0933256	-0.0588722	-0.0245194	0.118794	-0.0253775	-0.00755326	-0.0290661	-0.039048	-0.083181	0.0472452	0.193727	0.106707	-0.0875484	0.0210421	-0.159168	0.0118189	0.029886	-0.034957	-0.0794202	0.168482	0.0137861
0.048	0.00560693	-0.0239644	0.0415175	0.0179089	0.0356194	0.00905161	-4.42911e-05	-0.038325	-0.033388	0.0206348	0.0627287	0.0307164	-0.0228438	-0.0647621	-0.0144926	-0.007451	-0.0241106	0.0917901	0.200841	-0.0899656	-0.00726468	-0.12349	-0.105782	-0.0519572	0.0427391	-0.11508	0.173579	0.149723
0.0481	0.00432577	-0.0250378	0.0365293	-0.04835	0.0050228	-0.0667512	0.00944763	0.0177403	-0.135325	-0.0361419	0.1086	0.0511141	-0.0585217	0.0270278	0.0559093	0.0129364	-0.0373467	0.107081	0.0886536	-0.0338718	0.0538974	-0.0776183	-0.125796	0.0550765	-0.0706531	-0.0410951	0.195568	0.0459916
0.0482	0.0205291	-0.0061094	0.0550107	-0.089252	0.00566804	-0.0266263	0.0349318	0.0440666	-0.0894533	0.0257316	0.119761	0.018381	0.0281246	0.0148016	-0.0256401	-0.0168883	-0.00267837	0.142758	0.218837	-0.0467737	0.0742847	-0.0266499	-0.0399644	0.0448828	-0.00162495	-0.0984937	0.127708	0.0647545
0.0483	0.0120924	-0.0229422	0.0453315	0.0180908	0.0356194	-0.0623041	0.0101546	0.0542655	-0.120034	-0.0303336	0.123891	-0.00497971	-0.0177469	0.0249953	-0.172575	-0.0329352	0.00137363	0.0729388	0.145119	0.0296789	0.120156	-0.087812	-0.00347166	0.0805607	0.0403312	-0.159656	0.158289	0.0698513
0.0484	0.0151686	-0.00900151	0.0559067	0.0230057	-0.0115484	-0.0623041	-0.000746049	-0.00692781	-0.00145997	0.0359253	0.0882129	-0.0478779	-0.048328	-0.0290661	-0.0348903	-0.0117889	-0.0281756	0.0831377	0.19845	-0.0212895	0.0159427	-0.0553362	-0.023859	0.0448828	-0.0451559	-0.0475253	0.251661	0.107185
0.0485	0.0111615	-0.0166567	0.0469625	0.0281025	-0.0255738	0.00836355	0.0502223	0.0228371	-0.0582276	0.0119129	0.135059	-0.00497971	-0.0564034	-0.0259731	-0.127577	-0.0482257	-0.00372321	0.0917901	0.195742	-0.0644684	0.0567382	0.0345121	-0.0803111	-0.0109095	-0.0298576	-0.0794202	0.187273	0.0647545
0.0486	0.0183486	-0.00487376	0.0496319	0.00261835	-0.0351483	-0.067401	0.0196413	0.0236688	-0.0633271	0.0104411	0.0729223	-0.0733621	-0.0177469	0.00153057	0.0202314	0.02313	-0.0485733	0.117274	0.0784547	0.0143883	0.102633	-0.00818135	0.0928931	-0.0417635	0.00465327	-0.0692317	0.214354	0.0749482
0.0487	0.0184442	-0.012862	0.0496293	-0.0329036	-0.0357727	-0.133044	0.0393069	0.049166	-0.0588722	0.00607719	0.118794	0.00521917	0.0281246	-0.0086683	0.0508125	0.0384206	-0.00673451	0.0968869	0.147482	-0.0950651	0.0691879	-0.0196401	0.0576904	0.0191104	0.0199438	-0.148183	0.195568	0.049464
0.0488	0.017848	-0.00467934	0.0423028	0.0584811	-0.0459716	-0.0623041	0.0305523	0.0126434	-0.0888243	-0.0296189	0.0729223	-0.019413	0.0434151	0.0249953	0.0568995	-0.0219878	-0.0322447	0.0576405	0.116901	-0.0240028	0.0386069	0.0599963	0.0373031	0.0499796	-0.0247582	-0.0730095	0.164971	0.0341735
0.0489	0.0158258	-0.00906384	0.0460471	0.0333891	-0.000718614	0.090601	0.00435079	0.0279339	-0.0837248	0.0519721	-0.00952806	-0.0274905	-0.0228438	0.0351889	-0.0552881	-0.0168883	0.021761	0.0270438	0.0965133	-0.0467737	0.12813	0.0925475	-0.079537	-0.0262078	-0.00436041	-0.0869901	0.200953	0.0357927
0.049	0.0185443	-0.0092177	0.0563552	0.0331994	0.00437823	-0.0164326	-0.0167298	0.0177403	-0.119421	0.0257316	0.0627287	-0.0122	-0.0462045	0.00460791	-0.0664149	0.0180332	-0.0281756	0.0714027	0.106707	-0.0746673	0.194423	0.133343	-0.0391495	-0.0114551	-0.0439955	-0.0628158	0.221065	0.0953355
0.0491	0.0131564	-0.00821778	0.0410967	-0.0126722	0.0203211	0.00395477	-0.00584289	0.0432245	-0.0792596	-0.00922112	0.0228714	0.0030905	-0.0534248	0.0168289	-0.0511243	-0.00159003	-0.0842694	0.0780382	0.121997	-0.0416769	0.0844784	0.0498027	0.0220125	0.0247865	-0.0106372	-0.0590432	0.183773	0.0545608
0.0492	0.0229602	0.00152523	0.0565077	0.0431983	-0.015375	0.0199393	-4.42911e-05	-0.0171267	-0.0486785	-0.0143206	0.0576318	0.0307164	-0.0432311	0.00970475	0.0100377	-0.00159003	-0.0220406	0.0561122	0.093753	-0.0212895	0.171125	0.0192216	-0.023859	0.0652702	0.059506	-0.0896086	0.229644	-0.00660125
0.0493	0.0166957	-0.0111215	0.0532242	-0.0077441	-0.00645418	-0.0317231	0.0706097	-0.032425	-0.0888243	0.0665063	0.0729223	-0.0223937	-0.0585217	-0.0126949	0.0559093	-0.0372861	-0.0281756	0.0902452	0.0988525	-0.0695679	0.179125	-0.0247396	-0.0697306	0.0601733	-0.0412183	-0.0628158	0.234741	0.0733098
0.0494	0.0183476	-0.0111321	0.0553898	0.0433931	0.0203211	-0.0368199	0.0203535	0.0126434	-0.0684265	0.000247405	-0.00353025	-0.0457752	-0.0687153	0.00663001	-0.0205433	0.0290066	-0.0587722	0.0714027	0.0761259	0.0579181	0.174025	0.116062	-0.125796	0.00920492	0.0199438	-0.118881	0.239838	0.0953355
0.0495	0.029211	-0.00139016	0.0618665	-0.038003	0.0502498	-0.0164326	0.00435079	0.0236688	-0.0480288	0.0519721	0.10764	0.00521917	-0.0432311	0.0300921	0.0610061	0.0791953	-0.0241106	0.0576405	0.132191	-0.0365801	0.125253	0.051752	-0.115602	0.0247865	0.0262362	-0.139268	0.229644	0.115723
0.0496	0.0283582	0.00110754	0.0605096	0.00279249	0.0451529	0.0141485	0.0706097	0.0644643	-0.0588722	0.0366738	-0.00862709	0.0103186	-0.102298	0.0249953	0.0304251	-0.00668947	-0.0638716	0.0510153	0.134549	-0.00599901	0.196609	0.00902795	0.0224518	0.0604826	-0.0667025	-0.0665923	0.185369	0.115723
0.0497	0.00604141	-0.0214619	0.0393755	0.0486874	0.00947507	-0.0565523	0.0196413	0.0296034	-0.12962	0.0104411	0.00757311	-0.00922448	-0.102298	-0.00356886	0.0151346	-0.0227415	-0.0995677	0.0326937	0.0863196	-0.0110959	0.163133	0.0466526	-0.0846364	0.0295923	-0.0463151	-0.0665923	0.195568	0.0816877
0.0498	0.00449231	-0.0240775	0.0415094	-0.0228659	0.0050228	-0.0164326	0.0247381	0.00162927	-0.0690659	0.0468727	-0.0179241	-0.0253775	-0.048328	0.00970475	-0.0552881	0.0129364	-0.0546916	0.0780382	0.0812227	-0.118129	0.211899	0.0109565	-0.120699	-0.026473	0.0442232	-0.103591	0.20416	0.0529328
0.0499	0.0103715	-0.0148085	0.0386961	0.00771519	0.0764149	-0.0572073	0.0305523	0.0236688	-0.0990232	0.0708372	0.0270508	-0.0100791	-0.048328	0.0576244	-0.0205433	-0.0117889	-0.0954663	0.0729388	0.0330455	-0.0620642	0.0946721	0.0141248	-0.0850211	-0.00098876	0.0289405	-0.0614929	0.177084	0.0902387
0.05	0.0103298	-0.0152156	0.0444543	-0.038003	0.0706371	-0.067401	-0.0211334	-0.00774393	-0.0786254	0.0504602	0.0126725	-0.0223937	-0.0462045	0.0372266	0.0365018	-0.00668947	-0.0353324	0.0255311	0.0455449	-0.059369	0.174025	0.0262548	-0.0850211	0.065582	-0.0259278	-0.0947029	0.202556	0.0918865
0.0501	0.00741946	-0.0165218	0.0364985	-0.0330595	0.0050228	-0.00623891	-0.0211334	-0.0281313	-0.0888243	0.062171	0.0219539	-0.00710318	-0.0768011	0.0148016	0.0110046	-0.00668947	-0.0587722	0.061209	0.109051	-0.0797667	0.174025	0.0262548	-0.0085685	-0.016009	0.0199438	-0.0883	0.137901	0.0545608
0.0502	0.0220831	-0.0116369	0.0663735	0.00771519	0.0254206	-0.0514529	0.0101546	-0.00264709	-0.0894533	0.133563	-0.0392081	-0.0143187	-0.0534248	0.0780222	0.101781	-0.0729822	-0.07917	0.0968869	0.0784547	-0.0365801	0.201706	0.0529496	-0.0340527	0.00892191	-0.0870898	-0.107388	0.287358	0.122483
0.0503	0.0252088	-0.00348276	0.0568989	-0.0126722	-0.015375	-0.00555794	-0.00514373	0.0848621	-0.033388	0.102184	0.0780192	0.0358158	-0.048328	0.0474255	-0.000155944	0.00707097	-0.0893688	0.0459185	0.162772	-0.118129	0.104866	0.0243185	0.0169157	0.0295923	-0.0463151	-0.0679127	0.200667	0.12082
0.0504	0.0138832	-0.0139924	0.0443199	0.0331994	-0.0262028	-0.0157568	-0.0262302	-0.00692781	-0.0837248	0.0970874	0.0261316	0.061313	-0.124781	0.0453826	0.0508125	-0.0423855	-0.0852726	0.0408217	0.0812227	-0.0087201	0.155834	0.00710138	-0.0289559	0.0394874	-0.0118134	-0.0984937	0.178676	0.080045
0.0505	0.0126855	-0.0158339	0.0465523	0.0484899	-0.0109123	-0.0215294	0.0553192	0.0432245	-0.144918	0.0927676	-0.00353025	0.0715119	-0.0687153	0.0555763	0.0304251	-0.00592715	-0.115854	4.69518e-05	0.0200607	-0.0722579	0.125253	0.0415531	0.0122529	-0.0364067	-0.0157341	-0.0767912	0.231264	0.0545608
0.0506	0.0114965	-0.0181636	0.0384853	-0.0432532	0.0203211	-0.0419168	-0.00514373	-0.00264709	-0.027631	0.0868937	-0.0808475	0.0693494	-0.0615028	0.0423261	0.0100377	0.0494044	-0.0893688	0.0729388	0.0965133	0.00182428	0.107733	0.0192216	-0.156029	-0.00098876	0.0544117	-0.0730095	0.153192	0.0749482
0.0507	0.0166724	-0.00844957	0.0445482	-0.0128383	-0.00517607	-0.0317231	-0.0211334	0.0279339	-0.0639691	0.118265	0.0219539	-0.0172969	-0.0177469	0.00258787	0.0345431	0.00274268	-0.135264	0.100434	0.0376592	0.0347757	0.125253	-0.0164562	-0.00347166	-0.00581009	0.014847	-0.0692317	0.17007	0.115723
0.0508	-0.00812322	-0.0387441	0.0238358	-0.0435542	-7.66353e-05	-0.0521105	-0.00514373	0.0126434	-0.144918	0.0716032	0.0372445	-0.0784589	-0.078909	0.0474255	-0.00111663	-0.007451	-0.155662	0.110622	0.0965133	-0.0620642	0.0997689	-0.0693123	-0.0242745	-0.0621508	-0.0361214	-0.0933969	0.148095	0.0867871
0.0509	0.0120852	-0.0144246	0.0401157	-0.0687374	-0.0262028	-0.0769501	0.0502223	0.140956	-0.0378299	0.0563126	-0.0137239	0.0744463	-0.0462045	0.0678233	-0.0205433	0.0596032	-0.0893688	0.0459185	0.0580569	-0.0647568	0.0946721	-0.0183698	-0.0595369	0.0343931	-0.0106372	-0.0781064	0.137901	0.0851419
0.051	0.00924113	-0.0165138	0.0422165	-0.0432532	0.0298624	-0.0775947	-0.0510387	0.0228371	-0.0486785	0.0614095	-0.0434213	0.0387684	-0.0105084	-0.03107	-0.000155944	-0.0270872	-0.10566	0.0831377	0.188256	-0.0596625	0.155834	-0.0113594	-0.00814485	0.0143018	-0.0067192	-0.0716918	0.122611	0.100432
0.0511	0.00526901	-0.0182584	0.026253	0.0180908	-0.0102755	0.00905161	-0.0160366	0.0483213	-0.0378299	0.0723699	-0.0290145	-0.00200634	0.0230278	-0.0086683	0.0110046	0.00783952	-0.145463	0.0780382	0.0557385	-0.0647568	0.0895753	0.00902795	-0.0340527	-0.0415062	-0.000443566	-0.0716918	0.112417	0.0545608
0.0512	-0.00578161	-0.0292564	0.0197396	-0.017769	-0.0408721	-0.0266263	-0.0160366	0.0279339	-0.0582276	0.0563126	-0.0239176	0.0234779	-0.0105084	0.00258787	-0.019592	-0.0525844	-0.07917	0.0561122	0.0580569	-0.13342	-0.00216784	-0.106331	0.114242	-0.0366666	-0.034957	-0.0308963	0.132805	0.0765882
0.0513	-0.00792522	-0.0328465	0.0178359	0.012812	-0.0102755	-0.0616518	-0.00514373	0.00754659	-0.0786254	0.0410221	0.0372445	-0.0122	-0.0228438	-0.0443644	-0.030737	-0.0227415	-0.0495948	0.0902452	0.11925	-0.110605	0.03351	-0.164265	0.026668	-0.0165493	0.0301375	-0.0743259	0.117514	-0.00660125
0.0514	0.00707466	-0.0173661	0.0350886	0.0179089	-0.0408721	0.0454364	0.0356518	-0.00774393	-0.0684265	0.0606487	-0.00772521	-0.00413024	-0.0432311	-0.0361668	-0.0103496	0.0435174	-0.0995677	0.125905	0.170245	-0.110605	0.0386069	-0.0706345	0.0576904	-0.00098876	-0.000443566	-0.0628158	0.0782806	0.0647545
0.0515	0.0129108	-0.0194768	0.0441868	-0.00247849	-0.0102755	-0.0164326	-0.00514373	0.0126434	-0.119421	0.0716032	0.0321476	0.0489621	0.0332215	-0.000488929	-0.0715117	0.0791953	-0.0546916	0.147855	0.0988525	-0.102839	0.176222	-0.136927	0.0474967	-0.0369263	0.045428	-0.097189	0.0935789	0.0816877
0.0516	0.0107476	-0.0116954	0.0387146	-0.00230695	-0.051071	-0.0521105	0.0713479	0.0330308	-0.0741627	0.0825688	0.0423413	0.0030905	-0.0534248	0.0300921	0.0457156	-0.0168883	-0.0648853	0.103535	-0.00261417	-0.0110959	-0.0123615	-0.0521341	0.0322062	-0.0060856	0.0301375	-0.0869901	0.17007	0.107185
0.0517	-0.0018015	-0.0262172	0.026596	-0.0434038	-0.0204744	-0.0266263	0.0145445	0.0134699	-0.0894533	0.0366738	-0.0392081	-0.0151786	-0.0432311	-0.00558577	0.0049409	-0.0270872	-0.0842694	0.105528	0.0608354	-0.0950651	0.120156	-0.0317468	0.103562	-0.0364067	0.0160373	-0.117587	0.139474	0.0137861
0.0518	0.00861833	-0.0199871	0.0387777	-0.0330595	0.0349593	-0.0113357	0.015254	0.0746632	-0.0537754	0.0825688	0.0636669	0.018381	-0.0432311	-0.0341655	0.123192	0.0282269	-0.0995677	0.125905	-0.0535566	-0.0416769	-0.0225552	-0.147126	0.118852	0.0145877	-0.0196587	-0.0883	0.135946	0.0290766
0.0519	0.00519876	-0.0216201	0.0267786	0.0382962	0.0604435	-0.00555794	-0.0466176	0.049166	-0.114321	0.0468727	0.00156659	0.0438652	0.0302871	0.00663001	0.000805724	0.0791953	-0.0638716	0.0866932	-0.112457	-0.0314832	0.0227662	-0.0215531	0.0725162	0.0346891	-0.0259278	-0.129075	0.0884794	0.0188829
0.052	0.00147942	-0.0219108	0.0294294	0.00261835	-0.0867671	-0.0724978	-0.0313271	-0.0587123	-0.033388	0.0512158	0.0483686	-0.0580716	-0.0156079	0.0249953	-0.00111663	-0.0176447	-0.115854	0.0815964	-0.0156172	-0.049474	0.0488006	0.0243185	0.0423999	0.0394874	0.045428	-0.057719	0.190468	0.049464
0.0521	0.00897743	-0.0150061	0.0343532	-0.0330595	-0.0102755	0.0243421	-0.0313271	0.00244975	-0.0480288	0.0257316	0.0168571	-0.00200634	-0.0360056	0.0433418	0.0355219	-0.0117889	-0.115854	0.101984	0.0478581	-0.0161927	0.0261416	-0.029839	0.0118189	0.039786	0.126977	-0.129075	0.149673	0.0309399
0.0522	-0.00885869	-0.0322402	0.016779	-0.0636406	0.0050228	-0.0164326	-0.0313271	-0.0332281	-0.0633271	0.0264749	0.103503	0.0234779	0.0251876	-0.0361668	-0.0460275	-0.0321867	-0.0954663	0.0678393	-0.00542353	-0.120562	0.0618376	-0.0470373	0.0118189	-0.0162793	-0.00945985	-0.108687	0.131236	0.049464
0.0523	-0.00553354	-0.0358766	0.0181079	-0.0126722	0.0298624	-0.0272962	0.0203535	0.0228371	-0.0384849	0.0104411	0.0483686	0.0438652	-0.00245642	-0.0086683	-0.0246915	0.0698021	-0.0944683	0.0204343	-0.000326691	-0.0287723	0.0895753	-0.179555	-0.115602	-0.0468603	0.0670317	-0.118881	0.0818361	0.0561905
0.0524	0.0144265	-0.0114903	0.0464211	0.0230057	-0.0262028	-0.000458503	-4.42911e-05	-0.0434218	-0.130228	-0.0150431	0.0729223	0.0438652	0.00988932	0.00153057	-0.00429371	0.0333237	-0.0536728	0.107081	-0.0563919	-0.0467737	0.186415	0.100771	0.0215737	0.0295923	-0.00436041	-0.0933969	0.185369	0.0102955
0.0525	0.00505211	-0.0232229	0.030199	-0.0279627	-0.0160091	0.00395477	-0.00514373	-0.0493132	-0.00723326	0.0716032	0.0872626	0.0693494	-0.0228438	-0.0086683	-0.0144926	-0.00159003	-0.07917	0.0917901	-0.0745285	-0.14117	0.0488006	0.00902795	0.0373031	0.00920492	0.116784	-0.129075	0.124176	0.0341735
0.0526	0.0125192	-0.0175521	0.0443349	0.00279249	-0.0771712	-0.0463535	-0.0510387	-0.0740028	-0.0371743	0.024989	0.0534681	0.0489621	0.0688993	0.0249953	-0.0256401	0.0494044	-0.0699821	0.108635	-0.0360046	-0.113033	0.199522	0.07019	0.0928931	-0.0315698	0.059506	-0.118881	0.149673	0.0306933
0.0527	6.56102e-05	-0.0243264	0.0338819	-0.00230695	0.0254206	-0.041254	-0.042201	-0.0179376	-0.0888243	0.0111766	0.0423413	-0.00200634	-0.0462045	-0.0494638	0.0314024	-0.00159003	-0.0852726	0.0882371	-0.0286335	-0.059369	0.21992	-0.029839	0.104043	-0.0313073	0.0709122	-0.129075	0.0629823	-0.00150441
0.0528	-0.0125659	-0.0418363	0.0126958	0.012812	0.0196687	-0.0565523	-0.0466176	-0.0128408	-0.0429293	0.046119	0.0279709	0.0307164	0.0200882	-0.0565542	-0.0154465	-0.0314374	-0.109767	0.0800567	-0.0767793	-0.186855	0.0742847	-0.0196401	0.0118189	0.00410808	0.0262362	-0.144365	0.137901	9.66373e-05
0.0529	-0.0108837	-0.0412118	0.020515	-0.068875	-0.0363965	-0.0266263	-0.00584289	0.049166	-0.0888243	0.0257316	0.0585675	0.0409152	-0.0615028	-0.0086683	-0.0715117	-0.0627833	-0.0587722	0.122371	0.0251575	-0.199679	0.155834	-0.057231	0.0215737	-0.0162793	0.0568329	-0.127786	0.0665456	-0.00150441
0.053	0.00535522	-0.0301093	0.0362748	0.0841678	0.019017	-0.0266263	0.0909971	0.0228371	-0.0741627	0.0264749	0.0474381	-0.0274905	0.0128341	-0.108693	0.0049409	-0.0176447	-0.0699821	0.107081	0.0733553	-0.214969	0.122379	-0.0215531	-0.0085685	-0.00098876	0.0709122	-0.129075	0.163386	-0.0116981
0.0531	-0.00535099	-0.0399859	0.0246807	-0.0126722	-0.0102755	-0.0565523	-0.0517144	0.0279339	-0.104744	0.0104411	0.0321476	0.0162467	0.0230278	-0.0259731	-0.0367763	-0.0525844	-0.0128772	0.132565	0.0251575	-0.212352	0.135447	0.0345121	-0.0799243	0.0499796	0.102728	-0.159656	0.0884794	0.00359243
0.0532	-0.0155417	-0.0459844	0.0146727	-0.0228659	0.03052	0.0243421	-0.0568113	-0.00774393	-0.130228	0.000247405	0.0687664	-0.020278	-0.0360056	-0.061651	-0.111382	-0.047485	-0.0179767	0.0423421	0.0177628	-0.197054	0.160931	-0.116529	0.0220125	0.00382766	0.0709122	-0.0869901	0.0716425	0.0172731
0.0533	0.00422906	-0.026073	0.0341155	-0.0329036	-0.0204744	0.0192453	0.0553192	0.00327106	-0.0327305	-0.02014	0.144278	0.0744463	0.040486	-0.0208763	-0.0399898	-0.0729822	-0.0281756	0.105528	-0.00261417	-0.181756	0.145641	-0.0215531	-0.0591392	0.0295923	0.0262362	-0.123978	0.0971267	0.0188829
0.0534	-0.00912629	-0.0410874	0.0196401	0.0177271	-0.00517607	-0.00114207	-0.0211334	0.0083705	-0.0435817	-0.00484943	0.0534681	0.0205175	0.0455854	0.00153057	-0.136879	-0.0161312	-0.07917	0.132565	0.0687052	-0.191954	0.0895753	-0.0553362	-0.0697306	0.0295923	0.0160373	-0.149462	0.102224	-0.0371823
0.0535	-0.00967922	-0.0454999	0.0260953	0.0281025	-0.000718614	0.00464094	-0.0408398	0.0381276	-0.120647	0.0206348	0.0882129	0.0285747	-0.0228438	-0.0514573	-0.158158	-0.0984794	-0.0190137	0.151376	0.0353512	-0.214969	0.155834	-0.104972	0.00672202	-0.0468603	0.0556217	-0.0947029	0.127708	-0.00660125
0.0536	-0.00192135	-0.0300597	0.0310255	-0.0534469	-0.0408721	-0.0463535	0.0203535	0.0126434	-0.0690659	-0.00484943	0.102545	-0.0151786	-0.078909	-0.0290661	0.0049409	-0.0482257	-0.0587722	0.163146	0.129449	-0.164001	0.0386069	-0.0113594	-0.0399644	0.0244954	0.0912995	-0.0947029	0.127708	-0.00819807
0.0537	-0.0128352	-0.0436057	0.0112766	-0.0176053	0.00437823	-0.0157568	-0.0153426	-0.0375244	-0.0684265	0.0410221	0.0465086	-0.0223937	-0.0462045	0.0198984	-0.0562212	0.00860885	-0.0485733	0.122371	0.0274603	-0.22765	0.109963	-0.029839	-0.0136653	-0.0723445	0.0262362	-0.0920895	0.0476839	-0.00660125
0.0538	-0.0123228	-0.0389313	0.0156146	-0.0482019	0.00437823	-0.0113357	0.0706097	-0.00774393	-0.0486785	-0.00412169	0.0595041	-0.0835558	-0.0513039	-0.0157794	-0.0144926	-0.083181	-0.0230761	0.107081	-0.0665856	-0.161358	0.0386069	-0.0961317	0.0827047	-0.0315698	0.0709122	-0.112487	0.10732	0.0188829
0.0539	-0.00992128	-0.0422083	0.0170729	-0.0381564	0.0349593	-0.0164326	-0.0517144	0.0126434	-0.114321	0.0512158	0.0687664	-0.00710318	-0.00755326	-0.0086683	0.0049409	-0.00668947	-0.0424488	0.120811	0.0863196	-0.22765	0.109963	-0.0266499	-0.0646337	-0.052209	0.0301375	-0.0997971	0.0410614	-0.0422791
0.054	-0.0135643	-0.0438888	0.0154198	0.0179089	-0.0204744	-0.000458503	0.00944763	-0.00692781	-0.073526	0.0366738	0.0566971	-0.0580716	-0.0941995	-0.0545633	-0.00525278	-0.0117889	-0.0638716	0.136093	0.0631564	-0.207253	0.0159427	-0.113296	0.00162518	-0.087635	0.0721312	-0.0539489	0.122611	-0.0116981
0.0541	-0.00673257	-0.0339601	0.0207292	-0.0228659	0.0400561	-0.0113357	-0.0415208	0.0279339	-0.0779906	0.0104411	0.0219539	-0.00710318	-0.0330375	0.00460791	-0.00525278	-0.038032	-0.0587722	0.142758	-0.00542353	-0.189485	0.135447	-0.0419404	0.0113852	0.0242046	0.0403312	-0.103591	0.0731811	-0.0610966
0.0542	-0.0214516	-0.0501316	0.00562843	-0.0533013	-0.015375	0.00905161	-0.0313271	0.0330308	-0.0531282	-0.00922112	0.0423413	0.0307164	-0.048328	-0.0718447	-0.0265878	-0.047485	-0.0536728	0.112177	0.132191	-0.214969	-0.0480394	0.00902795	-0.0344629	-0.0060856	-0.0463151	-0.129075	0.0512551	-0.0575696
0.0543	-0.00127131	-0.0373736	0.0214744	0.012812	0.0254206	0.0549232	-0.0269183	-0.0179376	-0.0830926	0.0264749	0.099363	-0.0253775	-0.0585217	-0.0157794	0.0355219	0.014481	-0.0526529	0.113734	0.063611	-0.24555	-0.00445505	-0.057231	0.0632473	-0.026473	0.014847	-0.0322348	0.0767393	0.0188829
0.0544	-0.00984422	-0.0435251	0.0208196	0.00771519	-0.0262028	-0.0775947	-0.0262302	-0.0171267	-0.0633271	0.017015	0.0942636	-0.00200634	-0.0360056	-0.0157794	-0.0135377	-0.0882805	-0.0587722	0.112177	0.106707	-0.240454	0.107096	-0.0470373	0.0423999	-0.0568045	-0.00436041	-0.057719	0.136331	-0.0355994
0.0545	-0.0185694	-0.061237	0.00608058	-0.0128383	-0.015375	-0.0113357	0.015254	0.00327106	-0.0435817	-0.0150431	0.0474381	0.0511141	0.00264042	-0.00356886	-0.10719	-0.0168883	-0.10566	0.103535	0.0149638	-0.304142	-0.00726468	-0.113296	-0.0442464	-0.0670034	0.0325351	0.0289273	0.086933	0.0255938
0.0546	-0.00459638	-0.0389011	0.0255797	0.0179089	-0.021106	0.0148398	-4.42911e-05	-0.0485186	-0.0435817	-0.0245194	0.0228714	0.0795431	-0.137994	-0.0239666	-0.000155944	-0.0431289	-0.0944683	0.168243	0.134549	-0.22765	0.0663422	-0.0387468	0.0521392	0.039786	-0.0247582	-0.0475253	0.08338	-0.0152017
0.0547	-0.00434928	-0.03905	0.0239894	0.043588	-0.0160091	0.0447295	-0.0262302	0.0177403	-0.0378299	-0.02014	0.00666342	0.0234779	-0.0207073	0.0219283	-0.030737	-0.0482257	-0.114866	0.132565	0.165145	-0.24555	0.0561537	-0.101231	0.0373031	-0.0216436	0.00346929	-0.0373316	0.0578828	0.00359243
0.0548	-0.0122504	-0.0514813	0.0168383	-0.0482019	-7.66353e-05	-0.00623891	0.029835	0.00672351	-0.0792596	-0.0551161	-0.00353025	0.0205175	-0.0177469	0.0637188	0.000805724	-0.0678827	-0.0801758	0.117274	0.144747	-0.281228	0.0691879	-0.131828	-0.0191802	-0.0366666	0.0250406	-0.0424285	0.0716425	0.0172731
0.0549	-0.00592884	-0.0432227	0.0290808	0.0382962	0.0101222	-0.0317231	0.00944763	-0.0281313	-0.104123	0.0264749	0.0534681	0.0409152	-0.0338748	-0.0086683	-0.0460275	-0.129076	-0.100563	0.151376	0.10161	-0.242949	0.155834	-0.0961317	0.0220125	-0.0466056	-0.000443566	-0.0679127	0.132805	0.0459916
0.055	-0.0253133	-0.0643529	0.00792876	-0.068875	-0.0363965	-0.0463535	0.0349318	0.0126434	-0.120034	-0.0245194	0.0321476	0.0307164	-0.0717017	-0.0769415	0.0467007	-0.0372861	-0.114866	0.197224	-0.0280854	-0.288844	0.040871	-0.169361	-0.033642	-0.016009	0.0301375	0.00479981	0.0461583	0.0357927
0.0551	-0.0160909	-0.0509228	0.015271	0.0230057	-0.0166427	-0.0361546	-0.123709	0.0134699	-0.0837248	0.0206348	0.0534681	-0.0682653	-0.0534248	0.00663001	-0.000155944	-0.119581	-0.119965	0.193727	0.0223609	-0.235357	0.0357767	0.0325726	0.0521392	-0.0674917	-0.051412	0.00853992	0.0614488	0.0561905
0.0552	-0.00561987	-0.0378103	0.0188709	-0.0432532	-0.0357727	-0.00114207	0.0342126	-0.00264709	-0.0537754	0.0417733	0.0770741	0.0285747	-0.0228438	-0.0412636	-0.000155944	-0.0278384	-0.0597884	0.139231	0.0353512	-0.23275	0.0742847	-0.0693123	-0.0391495	-0.0216436	-0.0157341	-0.0169443	0.0716425	0.0443671
0.0553	-0.00786296	-0.0349344	0.0244641	-0.04835	0.0101222	-0.00623891	-0.082955	-0.0136535	-0.0684265	-0.02014	0.0432692	-0.116204	-0.0381343	-0.0126949	-0.0205433	-0.0686131	-0.0241106	0.147855	0.0914164	-0.146059	0.0822354	-0.0247396	0.0780778	-0.0519572	-0.0525674	0.152684	0.0527834	-0.0575696
0.0554	-0.000156946	-0.0262267	0.0221638	0.0384886	-0.00581545	0.0505359	0.0545896	0.0279339	-0.119421	-0.0143206	-0.0383218	0.00521917	-0.0381343	-0.0636373	-0.030737	-0.0212333	-0.0536728	0.123933	0.043234	-0.158904	0.0510595	0.0294153	0.0530484	0.0196871	-0.0604542	0.030297	0.0104804	0.0647545
0.0555	-0.00863893	-0.0295197	0.0139966	-0.00247849	-0.00645418	-0.00623891	-0.118615	-0.0222261	-0.0690659	-0.0296189	-0.028123	0.0540589	-0.0309062	0.0249953	-0.0205433	-0.0686131	-0.0699821	0.132565	0.0149638	-0.0923852	0.0284132	0.00585704	0.0572334	-0.0310445	-0.0208309	-0.0373316	0.0716425	0.049464
0.0556	0.00371933	-0.0313519	0.0336456	0.0433931	-0.0612699	0.00905161	0.112143	-0.038325	-0.114937	-0.00412169	0.00757311	-0.0151786	-0.124781	0.0219283	-0.00525278	-0.0372861	-0.130164	0.112177	0.0251575	-0.181756	0.107096	0.0599963	0.0632473	-0.0114551	-0.0361214	0.100283	0.108877	0.0816877
0.0557	-0.00804259	-0.0396463	0.0250212	-0.0329036	0.0152217	0.0250387	-0.168326	0.0389671	-0.139819	0.024989	0.0228714	0.0030905	-0.0105084	-0.0157794	-0.0562212	-0.0635162	-0.073061	0.173339	-0.086973	-0.130761	0.120156	-0.0234641	0.0979874	-0.0519572	-0.0196587	0.130864	0.0395399	-0.0187088
0.0558	0.00324959	-0.0146546	0.0263802	-0.0128383	-0.015375	-0.0259557	0.0502223	0.0126434	-0.0327305	0.000247405	-0.050282	-0.019413	-0.0819006	0.0148016	-0.0154465	0.00427693	-0.0954663	0.163146	-0.000326691	-0.0212895	0.0488006	0.0548995	0.0572334	-0.0111824	0.0556217	-0.0142502	0.0257709	-0.0116981
0.0559	-0.0109889	-0.0380815	0.0167016	-0.0279627	0.0101222	-0.00623891	-0.0931435	0.0738055	-0.0582276	-0.0296189	0.0330703	0.0489621	-0.112497	-0.0361668	-0.0603875	-0.0423855	-0.120951	0.127468	-0.086973	-0.0848662	0.0720365	0.0650932	0.103082	-0.0878687	0.045428	0.0136368	0.0308677	-0.047376
0.056	-0.0132156	-0.0336814	0.0112987	0.0281025	-0.0669775	-0.0157568	0.0393069	0.0279339	-0.0537754	-0.0135973	-0.0740179	-0.0865707	-0.0992964	-0.0106826	-0.0144926	-0.0678827	-0.0394011	0.107081	-0.0331796	-0.0824516	0.0437037	0.07019	-0.0191802	-0.00581009	-0.0361214	0.111888	0.00178899	-0.0355994
0.0561	0.012599	-0.0056838	0.0315378	-0.04835	0.00947507	0.0658342	0.0101546	0.00327106	-0.0384849	0.000247405	0.0381697	0.0358158	-0.0411051	0.052525	0.0508125	0.0392055	-0.0292074	0.117274	-0.0688393	-0.0416769	0.0844784	0.0141248	0.0627873	-0.0417635	0.0262362	0.0289273	0.0293514	-0.048952
0.0562	-0.00630929	-0.0301329	0.0170321	-0.0993184	-0.0109123	-0.0106574	-0.00144709	0.0236688	-0.105364	0.00534424	0.0372445	0.0336715	-0.0636185	0.0474255	-0.0297909	0.00860885	-0.00372321	0.118834	-0.132845	0.0653567	-0.00955449	0.0650932	0.0271094	-0.057054	-0.0768962	0.0734071	-0.00481013	-0.0575696
0.0563	-0.00396238	-0.0287662	0.0222592	0.00771519	-0.0262028	-0.0215294	-0.138992	0.0381276	-0.0633271	0.024989	0.0474381	0.0030905	-0.0555435	0.0270278	-0.0103496	-0.0125478	-0.0281756	0.152952	-0.132845	-0.0110959	-0.0225552	0.0803837	-0.0493432	-0.0315698	-0.0361214	0.132286	-0.00990697	0.0376501
0.0564	-0.0016673	-0.0325394	0.027524	-0.0381564	0.0254206	-0.0215294	0.00944763	0.0542655	-0.0894533	-0.0143206	0.0126725	0.0358158	-0.0207073	-0.0565542	-0.0460275	-0.0168883	-0.075079	0.193727	-0.214394	0.00419467	0.0386069	0.0956742	0.0576904	-0.0619039	-0.0321904	0.110477	0.0140687	-0.00660125
0.0565	0.00730308	-0.0125016	0.0423291	0.00771519	-0.021106	-0.0266263	0.0138356	-0.00100882	-0.0684265	0.000977753	0.0942636	-0.0376842	-0.0177469	0.0300921	-0.000155944	-0.0219878	-0.0536728	0.243072	-0.102263	0.0092915	0.0108433	0.0721497	0.0326507	-0.026473	0.0403312	0.0200981	0.0374851	-0.0559972
0.0566	-0.0200227	-0.0445038	0.0108344	-0.017769	-0.0102755	-0.0361546	0.0451255	-0.0273256	-0.0792596	-0.0405273	0.0636669	0.0205175	-0.0920995	-0.0463605	-0.00939315	0.00860885	-0.0241106	0.198824	-0.186007	0.0273215	-0.0429426	0.039609	-0.023859	-0.0721028	-0.0961503	0.0455953	-0.0761659	-0.0610966
0.0567	-0.000712902	-0.0282349	0.0433716	-0.0330595	0.0407189	-0.0222019	-0.0357404	-0.00692781	-0.033388	0.000977753	0.0423413	-0.0325874	-0.0462045	-0.0392649	-0.0144926	0.0137083	-0.0801758	0.244695	-0.148135	0.0449694	-0.0633299	0.0498027	0.0474967	-0.0211084	-0.0961503	0.249573	-0.0353912	-0.0422791
0.0568	-0.0164291	-0.0379764	0.0106078	-0.00247849	-0.0765682	-0.0303865	0.0145445	0.0381276	-0.0531282	-0.050721	0.0678255	0.021341	-0.0564034	-0.0208763	-0.0103496	-0.0329352	-0.0536728	0.173339	-0.158329	-0.0185735	-0.0123615	-0.0164562	0.0113852	-0.0573033	-0.0259278	0.0683129	-0.0747026	-0.047376
0.0569	0.0047178	-0.0172392	0.0382465	0.0282897	0.0349593	-0.0164326	-0.0320126	-0.0332281	-0.027631	-0.0704144	0.0126725	0.0460147	-0.0432311	-0.0188672	0.0202314	0.0399912	-0.07917	0.24122	-0.110225	-0.0263864	-0.0225552	0.0599963	0.0470449	-0.0162793	-0.0412183	0.12067	-0.0135093	0.0172731
0.057	0.00325131	-0.0244402	0.0288094	0.0129914	0.00437823	0.029439	-0.00654133	0.0525717	-0.0588722	0.0111766	0.0840647	0.0205175	-0.0411051	0.0148016	0.0304251	0.034106	-0.0485733	0.183533	-0.191101	0.0092915	-0.0554494	-0.00626257	0.0725162	-0.0162793	-0.0565088	0.0710925	-0.00990697	-0.0559972
0.0571	-0.00601742	-0.0366569	0.0280668	-0.0889974	0.0254206	0.00464094	-0.102683	0.0440666	-0.0531282	-0.00412169	0.0780192	0.112307	-0.0585217	0.052525	0.000805724	0.0195831	-0.0343042	0.219211	-0.148135	-0.0797667	-0.14214	0.00585704	0.0169157	-0.108022	-0.00554041	0.069702	0.0257709	0.00359243
0.0572	-0.0184318	-0.0437818	0.014982	-0.0434038	-0.0816677	-0.0514529	-0.00654133	0.0287683	-0.0639691	-0.0398178	0.0738658	0.0358158	-0.0177469	0.0423261	-0.0399898	0.0180332	-0.0689711	0.203921	-0.170724	-0.0977421	-0.0990078	-0.0215531	0.0118189	-0.0415062	-0.0655537	0.0900894	-0.00121404	-0.0457983
0.0573	-0.0136677	-0.047853	0.0222338	0.0586836	-0.015375	-0.0157568	-0.000746049	0.0177403	-0.120034	-0.0252368	0.0678255	0.0999305	-0.0504493	0.0372266	-0.0358338	0.0698021	-0.07917	0.214114	-0.173619	-0.107936	-0.178181	-0.0929088	0.0827047	-0.0519572	-0.0400565	0.0646052	0.0155772	-0.0712955
0.0574	-0.00458784	-0.0331053	0.0262304	0.00279249	0.0247656	0.00395477	-0.0218241	0.0432245	-0.0531282	-0.0762052	0.112734	0.0234779	-0.0920995	0.00663001	-0.0163994	-0.00235416	-0.0546916	0.185126	-0.178716	0.00692372	-0.114298	0.00585704	0.0831746	-0.0267378	-0.081993	0.0595083	0.0680817	-0.0167949
0.0575	-0.000401818	-0.0220439	0.0341589	-0.0789311	0.0101222	-0.0463535	-0.0116356	0.0126434	-0.0486785	-0.065315	0.0576318	0.0438652	-0.0156079	0.0351889	-0.0256401	0.0851004	-0.0292074	0.222695	-0.0665856	-0.0389712	-0.093911	0.0548995	-0.00347166	-0.0213761	-0.0667025	0.110477	0.00688843	-0.0371823
0.0576	-0.0221332	-0.0483415	0.0117995	0.00753863	-0.0561705	-0.0718506	0.0859002	-0.0281313	-0.144918	-0.050721	-0.00772521	-0.00497971	-0.005409	0.0423261	-0.00429371	0.0290066	-0.0557094	0.198824	-0.127748	-0.0416769	-0.134686	-0.0317468	-0.0646337	-0.0874011	-0.034957	0.0849925	0.0170873	-0.0575696
0.0577	-0.00276543	-0.0284259	0.0302116	0.00261835	-0.0204744	-0.000458503	-0.0568113	0.058515	-0.104123	-0.02014	0.0423413	0.122506	-0.0992964	-0.0259731	-0.00525278	0.0443049	-0.0689711	0.210624	-0.0994048	-0.0671611	0.00802583	-0.0368436	0.0831746	-0.0162793	-0.0310246	0.0914903	-0.00990697	-0.0677633
0.0578	-0.021371	-0.0462737	0.00270451	-0.0432532	-0.051071	0.0141485	0.0247381	0.0220062	-0.0894533	0.0111766	0.00666342	0.0285747	-0.107398	0.0423261	-0.00525278	0.00860885	-0.0434739	0.139231	-0.122651	-0.0263864	-0.14214	-0.108199	0.0224518	-0.0621508	-0.0247582	0.00853992	-0.00990697	-0.0152017
0.0579	-0.00659801	-0.0358819	0.0269006	-0.0431025	-0.0561705	-0.0623041	0.0349318	-0.0281313	-0.114321	-0.00922112	0.0780192	0.115221	-0.0585217	0.0168289	-0.00429371	0.0647027	0.0115673	0.183533	-0.0563919	-0.113033	-0.144879	-0.00116573	0.0470449	-0.0672477	0.0862027	0.101689	-0.0543048	-0.0865938
0.058	-0.0122534	-0.0386398	0.018613	0.00261835	-0.0408721	0.0243421	-0.0517144	0.0321947	-0.0633271	-0.0449172	-0.0332224	0.112307	-0.0585217	0.00970475	-0.0826245	-0.0168883	-0.0587722	0.173339	-0.112457	0.0171226	-0.16017	-0.0674246	0.0729809	-0.0420205	0.0301375	0.100283	-0.0339071	-0.00819807
0.0581	-0.00933053	-0.031242	0.017813	-0.0230268	-0.0618807	0.0199393	0.0545896	0.0126434	-0.114321	-0.0551161	0.00666342	0.0234779	-0.087	0.0229648	-0.00429371	0.0137083	-0.0383744	0.158049	-0.0818761	-0.0314832	-0.05035	0.00902795	-0.0387415	-0.0825382	0.0721312	0.0965897	0.00688843	-0.0575696
0.0582	-0.0168689	-0.0363391	0.0118851	-0.00740639	-0.0765682	-0.041254	-0.0211334	0.0746632	-0.0786254	-0.00922112	0.0219539	0.0030905	-0.0564034	0.0351889	-0.0705864	0.0596032	-0.0281756	0.168243	-0.0739336	-0.0644684	-0.0888141	-0.0521341	-0.0289559	-0.0060856	-0.0298576	0.0608936	-0.0659722	-0.0371823
0.0583	-0.0136302	-0.0428605	0.0160475	-0.0891248	0.0203211	-0.0208563	0.0305523	-0.00774393	-0.145518	-0.0398178	-0.074886	0.0511141	-0.0534248	0.0494705	0.0304251	0.0137083	-0.033275	0.152952	-0.148135	0.0092915	-0.114298	-0.113296	0.0780778	-0.0672477	0.0925289	0.0595083	-0.0201006	0.00519608
0.0584	0.00496324	-0.0222063	0.0319024	-0.04835	-0.0663693	-0.00555794	0.029835	0.0279339	-0.073526	-0.0908121	0.0108489	0.061313	0.000493154	0.0576244	0.0243546	0.0791953	-0.0842694	0.137662	-0.143038	0.0630175	0.00802583	0.0854805	0.0423999	0.0193986	-0.0565088	0.122087	-0.0390065	-0.0422791
0.0585	0.00189515	-0.017829	0.0254723	0.0230057	-0.0160091	0.0447295	-0.0160366	0.00754659	-0.0225316	-0.0449172	0.0117603	0.0205175	-0.0126501	0.0453826	-0.00525278	0.0282269	-0.033275	0.146282	-0.100026	0.0477192	-0.0633299	-0.0317468	0.113756	-0.057054	0.0250406	0.0442178	-0.0696032	-0.0371823
0.0586	-0.00642958	-0.0281562	0.0163438	-0.00247849	-0.0363965	-0.0877883	-0.0320126	-0.0128408	-0.0588722	-0.0252368	0.0219539	-0.00710318	-0.0462045	-0.00356886	0.0498258	0.0596032	-0.0179767	0.130999	-0.10736	0.0449694	-0.104105	0.0568514	0.0113852	-0.0267378	0.0811059	0.0238304	-0.0557785	-0.0132923
0.0587	0.0062481	-0.0116308	0.0278967	0.0281025	-7.66353e-05	-0.00555794	0.0545896	0.00162927	-0.0537754	-0.065315	0.0729223	0.0766113	-0.0177469	0.0474255	-0.0297909	-0.0168883	0.00242107	0.112177	-0.0484624	0.0959378	-0.05035	-0.029839	0.0113852	-0.0111824	0.00583846	0.0646052	-0.0543048	-0.0371823
0.0588	-0.00464914	-0.0356611	0.0260605	-0.0228659	-0.0357727	-0.00114207	0.0356518	0.0134699	-0.0894533	-0.0806133	-0.00952806	-0.0253775	-0.078909	0.0300921	0.0457156	0.0647027	-0.0893688	0.200425	-0.211478	0.0602599	-0.0809466	0.0854805	0.0169157	-0.0420205	0.0262362	0.0659931	0.0155772	-0.00660125
0.0589	-0.0047823	-0.0264157	0.0218587	0.0230057	-0.0663693	-0.000458503	-0.0612376	-0.00774393	-0.119421	-0.0252368	-0.0197165	0.0868102	-0.005409	-0.0392649	0.0110046	0.0443049	-0.0383744	0.178436	-0.122651	0.024582	-0.0457312	0.0141248	0.0373031	-0.0213761	0.0607185	0.0200981	-0.00990697	-0.0355994
0.059	-0.00370665	-0.0245586	0.02034	-0.017769	0.0706371	-0.0425789	-0.0364239	0.00754659	-0.0480288	-0.0245194	0.0117603	0.0744463	-0.0432311	0.00663001	-0.000155944	0.0392055	-0.0230761	0.134132	-0.130622	0.0931648	-0.0837173	-0.0266499	0.00672202	0.00382766	0.0160373	-0.0067506	-0.0659722	-0.0050028
0.0591	-0.00744744	-0.0408369	0.0184551	-0.0281211	-0.0567838	-0.0113357	-0.0218241	0.00327106	-0.0888243	-0.0252368	0.017772	-0.0172969	-0.0381343	-0.0341655	0.0304251	0.0290066	-0.00267837	0.168243	-0.253009	0.0579181	-0.0429426	-0.00434183	0.0215737	0.0550765	0.076009	0.0812914	-0.040488	-0.0559972
0.0592	-0.0157424	-0.047653	0.00996076	-0.0126722	-0.0720744	-0.0106574	-0.0160366	-0.0281313	-0.12452	0.0162761	0.0108489	0.00011973	-0.0432311	-0.0290661	-0.0246915	0.00427693	-0.0954663	0.137662	-0.231855	0.0477192	-0.101344	-0.0451373	0.0322062	0.0754638	0.0250406	0.069702	-0.00481013	0.0357927
0.0593	-0.00595684	-0.0360091	0.0239997	-0.0381564	0.0050228	-0.0303865	-0.0262302	0.0134699	-0.0378299	-0.050721	0.00247367	0.0715119	0.00264042	0.00970475	-0.0409307	0.00860885	-0.0638716	0.169828	-0.191816	0.0171226	-0.124492	0.0905774	0.0373031	0.0193986	0.118026	0.0595083	-0.0980047	-0.0677633
0.0594	-0.0157918	-0.046069	0.00937635	-0.0179326	-0.0567838	-0.0215294	-0.0160366	-0.00182837	-0.033388	-0.0959116	-0.0188208	-0.0223937	0.0383183	-0.0361668	-0.0348903	-0.0219878	-0.0934692	0.163146	-0.237711	0.0426198	0.002929	0.0364537	0.00672202	0.0349854	0.000739025	0.069702	-0.0455848	-0.0305
0.0595	-0.00356267	-0.0354891	0.021901	0.00261835	0.0349593	-0.00555794	-0.00584289	-0.00264709	-0.0894533	-0.0456242	0.0423413	0.107208	0.00773726	-0.0086683	-0.00525278	-0.0482257	-0.0587722	0.164729	-0.239878	-0.0287723	-0.00726468	-0.0215531	-0.0085685	0.0496759	0.0427391	0.0595083	-0.040488	0.0188829
0.0596	-0.0012786	-0.0374105	0.0286252	-0.0534469	0.03052	-0.0368199	0.0247381	0.0483213	-0.0429293	-0.106786	-0.0383218	0.0285747	0.0587057	-0.0290661	0.0406188	0.00937897	-0.00267837	0.198824	-0.260266	0.00692372	-0.027652	0.0345121	0.0220125	0.0805607	0.0199438	0.100283	-0.0914564	-0.0438578
0.0597	-0.0166882	-0.0559603	0.0113121	-0.0840279	-0.00581545	-0.0164326	-0.0364239	0.00244975	-0.0888243	-0.0959116	-0.063819	0.00521917	0.0281246	-0.0157794	-0.0460275	0.034106	-0.0230761	0.15647	-0.293804	0.0273215	-0.0633299	0.0925475	0.00715347	-0.0111824	0.0403312	0.101689	-0.0659722	0.00359243
0.0598	-0.00837634	-0.0328028	0.0169587	-0.0789311	0.0145719	-0.0361546	0.00505515	-0.032425	-0.00213382	-0.0755138	-0.0485207	0.0030905	-0.0309062	-0.0412636	0.0457156	0.034106	-0.0536728	0.132565	-0.148135	-0.00599901	-0.104105	0.00902795	0.0734462	-0.0315698	0.0963964	0.0798957	-0.0288076	0.0204944
0.0599	-0.000517038	-0.0221046	0.0273108	-0.017769	0.0107701	-0.0514529	0.061149	0.0687087	-0.0378299	-0.0660115	-0.0239176	-0.00497971	-0.048328	0.0423261	0.0365018	-0.0525844	0.00752051	0.171753	-0.0841221	-0.0365801	-0.0378457	0.0498027	0.0581479	-0.000710656	0.0109379	0.0914903	-0.0659722	-0.0916933
0.06	-0.00586058	-0.0317826	0.0256816	-0.0126722	0.0298624	-0.0266263	-0.0619081	-0.0528228	-0.0174321	-0.0711083	-0.0850797	-0.00200634	-0.0126501	0.0341644	0.0457156	0.00274268	-0.109767	0.163146	-0.132845	0.0732164	-0.0406369	0.0752869	-0.0234432	0.0143018	0.014847	0.171639	-0.0645037	-0.0575696
0.0601	0.00245064	-0.0257243	0.029748	-0.00740639	0.0196687	0.0141485	0.00944763	-0.0434218	-0.0371743	-0.081302	-0.0188208	0.0234779	0.0281246	0.0300921	0.0304251	0.0188077	-0.0995677	0.141188	-0.173619	0.0908409	-0.0457312	0.0478553	0.0776104	0.0242046	-0.0247582	0.144727	-0.0150038	-0.0932475
0.0602	-0.00805289	-0.033467	0.0170958	-0.017769	-0.0109123	-0.0368199	-0.0211334	-0.0332281	-0.033388	-0.0755138	-0.0494018	-0.0151786	-0.000309559	0.0300921	0.0651085	0.0333237	-0.0689711	0.130999	-0.168522	-0.013474	-0.0735236	0.0956742	0.0373031	0.0193986	0.0568329	0.0798957	-0.071069	-0.0559972
0.0603	-0.0135544	-0.0467051	0.01086	0.00244439	0.0152217	-0.0463535	0.00944763	0.0134699	-0.0537754	-0.0863989	-0.0494018	0.0970091	-0.000309559	-0.00558577	-0.000155944	-0.0525844	-0.0842694	0.0953394	-0.239878	0.0375204	-0.0225552	0.0670503	0.0683467	-0.0060856	0.00465327	0.076192	-0.110399	-0.0626665
0.0604	-0.00958452	-0.0356215	0.0242455	-0.0534469	-0.0408721	-0.067401	-0.0153426	-0.00774393	-0.0378299	-0.0857127	0.0168571	-0.0703554	0.00478988	0.0168289	-0.00621088	0.0239072	-0.135264	0.0729388	-0.153232	0.0171226	0.002929	-0.0164562	0.21623	-0.0114551	0.0250406	0.132286	-0.0150038	-0.047376
0.0605	0.00215822	-0.0183471	0.0286072	-0.0125058	0.0152217	-0.0259557	-0.0466176	0.0381276	-0.00790383	-0.0412361	-0.0197165	-0.0223937	0.0302871	-0.0290661	0.0212035	0.0137083	-0.07917	0.117274	-0.10736	0.0194852	-0.0304484	0.0160559	0.149434	0.0143018	-0.0208309	0.125767	-0.0368737	-0.0254006
0.0606	0.0018055	-0.0320858	0.0283463	0.0230057	0.0349593	-0.0266263	-0.00144709	0.0483213	-0.0429293	-0.0602155	-0.0137239	-0.0100791	-0.0381343	0.00153057	0.0212035	-0.0423855	-0.0434739	0.0968869	-0.229684	0.0579181	0.0414399	0.0956742	0.0989434	0.0445816	-0.112574	0.146155	-0.0164968	-0.0269886
0.0607	0.00634233	-0.0232522	0.0359444	0.00789193	0.0400561	0.029439	0.0247381	0.00754659	0.0284628	-0.121409	-0.0740179	-0.0122	0.00478988	0.0453826	0.0202314	-0.0321867	-0.110757	0.105528	-0.161219	0.119111	-0.0429426	-0.0234641	0.165236	-0.0162793	-0.000443566	0.134538	0.0104804	0.00868927
0.0608	-0.010554	-0.0292242	0.0141378	-0.0279627	-0.051687	-0.0164326	-0.0102432	-0.0128408	-0.0123327	0.00607719	-0.0604705	0.00818734	0.0455854	-0.092232	-0.0144926	-0.0423855	-0.0241106	0.122371	-0.0971666	-0.00327515	-0.0758472	0.00585704	0.0474967	-0.00098876	-0.00280514	0.130864	-0.044106	-0.0355994
0.0609	-0.00193907	-0.0202995	0.017866	-0.0332153	0.0050228	-0.0208563	0.029835	-0.0281313	-0.033388	-0.115638	-0.0290145	-0.00710318	0.0230278	-0.0412636	0.0457156	-0.0219878	-0.0128772	0.112177	-0.0745285	0.0653567	-0.00497721	-0.0349385	0.00162518	-0.00098876	0.0556217	0.0863908	0.00028671	-0.0152017
0.061	-0.00574736	-0.0284427	0.0224027	-0.0125058	0.0298624	-0.000458503	-0.00514373	-0.038325	-0.0486785	-0.101011	-0.0137239	-0.0478779	0.0179309	0.0372266	0.066103	-0.0423855	-0.062857	0.107081	-0.117554	0.0143883	-0.0304484	-0.0368436	0.114242	-0.0573033	-0.00945985	0.152684	-0.00481013	-0.0508977
0.0611	-0.020463	-0.043786	0.00144186	-0.0381564	0.0254206	-0.103079	-0.133897	0.0330308	-0.033388	-0.0602155	-0.101224	-0.019413	-0.0351665	0.0249953	0.0559093	-0.007451	-0.0383744	0.0780382	-0.124876	0.0426198	-0.0508254	-0.0317468	-0.023859	-0.0111824	-0.000443566	0.0849925	-0.021591	-0.0152017
0.0612	0.00810745	-0.0162182	0.0428798	-0.0279627	0.00947507	-0.00623891	0.0655129	-0.0281313	0.0634519	-0.0908121	0.017772	-0.00200634	-0.0564034	0.0148016	0.0559093	-0.0219878	-0.103673	0.064774	-0.0745285	0.0704536	0.109963	-0.029839	0.0271094	-0.0060856	-0.0972835	0.237898	-0.0237082	0.0290766
0.0613	-0.0166989	-0.0394193	0.00808105	-0.017769	-0.021106	0.00974037	-0.102683	-0.00692781	-0.0327305	-0.050721	-0.0740179	-0.0151786	-0.0666023	0.0300921	0.00590516	-0.047485	-0.0179767	0.0902452	-0.143038	0.0834153	-0.0350517	-0.00434183	0.113756	-0.0315698	-0.0553548	0.0863908	-0.0696032	-0.0387635
0.0614	-0.0106096	-0.0425597	0.0113071	0.0331994	0.0050228	0.0192453	-0.0568113	0.00327106	-0.00280699	-0.10611	-0.0341113	0.0511141	-0.054283	0.00460791	0.00397761	0.00860885	-0.0394011	0.0714027	-0.224588	0.00419467	-0.0197534	-0.0776183	0.0173523	0.00438878	-0.0502554	0.130864	-0.00331045	0.0529328
0.0615	0.00613225	-0.0186306	0.0419597	-0.0330595	-0.00517607	-0.0724978	0.228612	-0.0273256	-0.0130007	-0.081302	-0.0604705	0.0336715	-0.0156079	-0.0086683	0.0508125	-0.0533226	-0.0190137	0.098436	-0.0739336	0.0347757	-0.0146539	0.0415531	0.108659	0.00948822	-0.0310246	0.151251	-0.0543048	-0.0422791
0.0616	0.0023382	-0.0244016	0.0278676	0.0637804	-0.0720744	0.029439	-0.0153426	-0.0273256	-0.0684265	-0.0405273	-0.029905	-0.0478779	-0.0555435	0.00663001	0.118093	-0.0518455	-0.0689711	0.061209	-0.15102	0.111228	0.0233164	0.0803837	0.0271094	0.0244954	-0.0490976	0.101689	0.0344457	0.0529328
0.0617	-0.0104305	-0.0363445	0.0100262	-0.038003	-0.00581545	-0.041254	0.0553192	-0.0230344	0.00806505	-0.0857127	-0.00862709	-0.0631684	-0.0534248	-0.0157794	0.101781	-0.007451	-0.0536728	0.02402	-0.194007	0.0829763	-0.00216784	0.0281931	0.0118189	0.0445816	-0.0067192	0.0340241	-0.0353912	-0.0116981
0.0618	-0.00423927	-0.0244576	0.0176718	-0.0790635	-0.0414933	0.0192453	0.0261684	-0.0230344	-0.0378299	-0.0398178	-0.0392081	-0.00200634	-0.102298	0.0117295	0.0915872	0.014481	-0.0699821	-0.00654545	-0.0716824	0.0755504	0.002929	0.0905774	-0.0497457	0.0292989	-0.00554041	0.0863908	-0.0288076	0.0427444
0.0619	-0.00976799	-0.0375255	0.0125366	-0.0330595	-0.0198422	0.0250387	0.0509501	-0.0222261	-0.00790383	-0.0952299	-0.0239176	0.0846399	-0.0971989	0.0300921	0.0925956	0.0392055	-0.0383744	0.030628	-0.186716	0.0630175	-0.05035	-0.0145407	-0.0697306	-0.0262078	-0.0412183	0.0187336	-0.0135093	0.0647545
0.062	-0.0123405	-0.0416503	0.0149931	0.0381041	-0.0816677	-0.067401	0.0560495	0.00327106	-0.0384849	-0.0806133	-0.0137239	-0.00200634	-0.0687153	0.118818	0.112993	-0.0533226	-0.0842694	0.061209	-0.199103	0.0575051	-0.0605489	0.0243185	-0.0438409	0.0193986	-0.081993	0.0646052	-0.00840989	0.0239798
0.0621	-0.00406512	-0.0297736	0.0207968	0.0179089	-0.0357727	-0.00114207	-0.00584289	0.00754659	-0.0537754	-0.0901279	-0.0290145	-0.00200634	-0.117597	0.0372266	-0.0103496	0.0188077	-0.0842694	0.112177	-0.102263	0.0727878	-0.114298	0.0447058	-0.0136653	0.0805607	0.045428	0.10538	-0.00990697	0.0290766
0.0622	-0.0155759	-0.0368633	0.00514703	0.0281025	-0.0567838	-0.0470136	0.00944763	-0.0544074	-0.0480288	-0.0558178	-0.00262577	0.0030905	-0.0615028	0.0729227	0.0559093	-0.0372861	-0.0597884	0.0408217	-0.145253	-0.00327515	0.0306825	0.00902795	-0.0493432	0.00920492	-0.0706531	0.0900894	0.00538355	-0.047376
0.0623	-0.0158581	-0.0425018	0.00952308	-0.0534469	-0.0714688	-0.0208563	-0.00584289	-0.0136535	-0.0167661	-0.121409	0.00575467	-0.00200634	-0.0432311	0.06577	0.0762966	-0.0431289	-0.0862749	0.0291143	-0.155441	0.024582	-0.0554494	0.0498027	-0.110505	0.00920492	-0.0717993	0.0798957	0.0272862	0.110626
0.0624	-0.0142792	-0.0375427	0.00617088	-0.0125058	-0.0402503	0.0498263	-0.0102432	-0.0281313	-0.0480288	-0.131608	-0.0850797	-0.0122	-0.0615028	0.0810605	0.0202314	0.00860885	-0.0241106	-0.00504989	-0.143038	0.0500662	-0.0401511	0.0874481	-0.0391495	0.0346891	0.014847	0.0187336	-0.040488	0.00359243
0.0625	-0.0122152	-0.0400484	0.00819549	0.0279156	-0.0160091	-0.0310551	0.0203535	-0.0273256	0.0124835	-0.0857127	-0.0137239	-0.00200634	-0.0666023	0.0321272	0.0100377	-0.0278384	-0.0485733	0.061209	-0.196195	-0.000902174	0.000644384	0.112945	-0.0901179	0.0346891	-0.0768962	0.0646052	0.00688843	-0.00150441
0.0626	0.00110091	-0.0234081	0.0243238	-0.0381564	0.0502498	0.0192453	0.00505515	-0.0238419	-0.00280699	-0.122744	0.00575467	-0.0100791	-0.0228438	0.0321272	0.126239	-0.0117889	-0.0383744	0.0627399	-0.145253	-0.0240028	0.0363405	0.0682323	-0.079537	0.029886	-0.0208309	0.110477	-0.00990697	0.0306933
0.0627	-0.0105271	-0.0361393	0.0105353	0.0282897	0.0247656	0.00974037	0.0451255	-0.0281313	0.0233634	-0.0965925	-0.0290145	-0.0253775	-0.0636185	0.00663001	0.0457156	-0.0525844	-0.0536728	0.0408217	-0.143038	0.0653567	-0.134686	0.0956742	-0.0344629	0.00948822	-0.00436041	0.0187336	0.0614488	-0.0661961
0.0628	0.00665398	-0.0276975	0.0382498	0.0281025	-0.0618807	-0.0266263	-0.00654133	-0.0281313	-0.0378299	-0.0857127	-0.00262577	-0.0274905	0.0638025	0.0504795	0.161899	-0.0627833	-0.0444979	0.0714027	-0.217313	0.0171226	-0.0582331	0.15884	-0.0897359	0.0394874	0.0415345	0.109067	0.0920298	0.0784041
0.0629	-0.00324602	-0.0255877	0.0173833	-0.0381564	-0.0567838	-0.00114207	-0.0721018	-0.0367231	-0.00280699	-0.0602155	-0.0740179	0.0285747	-0.00755326	0.0402858	0.0212035	0.080001	-0.0139169	0.02402	-0.125523	0.0143883	-0.0809466	0.100771	0.00672202	0.0191104	0.0250406	0.0747988	-0.00840989	0.0631213
0.063	0.00215066	-0.0345269	0.0323324	0.0279156	-0.051071	0.0141485	0.157256	-0.0587123	-0.0690659	-0.0405273	-0.0646923	-0.00497971	0.00773726	0.0474255	0.128292	-0.0161312	-0.0383744	0.0153375	-0.222412	0.0449694	-0.155073	0.0599963	0.0169157	0.0394874	0.0658153	0.118403	0.0665456	-0.0320854
0.0631	0.00563612	-0.0195363	0.0305109	0.0537869	0.0502498	0.00395477	0.0101546	-0.0179376	-0.0231943	-0.0959116	-0.0494018	0.00521917	-0.087	0.00355214	0.0680949	0.0137083	-0.0179767	0.0764995	-0.12997	-0.00599901	-0.0758472	0.136449	-0.0136653	-0.0111824	0.0912995	0.101689	0.0308677	0.0239798
0.0632	-0.0119316	-0.0389869	0.0115282	-0.0329036	0.0451529	-0.0266263	0.00505515	-0.0128408	-0.0537754	-0.0456242	-0.00862709	-0.0529747	0.0179309	0.0627238	-0.00525278	-0.0117889	-0.00777781	0.0663059	-0.122651	0.0296789	-0.124492	0.00585704	-0.166571	-0.026473	0.0619323	0.0951862	-0.0521565	0.0663893
0.0633	-0.00445753	-0.0236819	0.0234154	-0.0329036	0.0560172	-0.00623891	0.0254529	-0.0281313	-0.0531282	-0.0551161	-0.0697892	-0.0274905	-0.0228438	-0.0188672	-0.0163994	-0.0219878	-0.0179767	0.030628	-0.0331796	-0.00362585	-0.104105	0.0529496	-0.0646337	-0.0162793	-0.000443566	0.186929	0.0818361	0.049464
0.0634	0.0043588	-0.0233318	0.0318275	0.0384886	0.0451529	0.0301381	0.0203535	-0.00855922	0.00806505	-0.0762052	-0.074886	-0.0427811	-0.0330375	0.0148016	0.14359	-0.0168883	-0.0638716	4.69518e-05	-0.0818761	0.024582	-0.162538	0.103892	-0.0646337	0.0143018	0.045428	0.141058	0.0614488	0.0443671
0.0635	0.004166	-0.0209618	0.031717	0.0635753	-0.0255738	0.029439	0.0815467	0.00754659	-0.0180975	-0.0500166	0.00666342	0.0358158	-0.0462045	0.0148016	0.0100377	-0.0780816	0.0115673	0.0576405	-0.0767793	-0.0620642	-0.119395	0.138442	-0.105408	-0.0366666	0.148623	0.076192	0.0272862	0.0137861
0.0636	-0.00502856	-0.0295633	0.0184359	0.00261835	-0.0255738	-0.0266263	-4.42911e-05	0.0636118	-0.027631	-0.106786	-0.0595955	0.0387684	-0.00245642	0.0321272	0.0508125	-0.0372861	0.0319547	0.0102406	-0.0563919	-0.0620642	-0.127239	0.0141248	-0.110505	-0.0213761	0.10026	0.100283	0.0323856	0.0631213
0.0637	-0.00685741	-0.0302952	0.0144629	-0.0586865	0.0349593	-0.0470136	0.0305523	0.00754659	-0.033388	-0.0558178	-0.0392081	-0.0151786	-0.00755326	-0.00356886	0.0151346	-0.0635162	-0.0230761	0.0204343	-0.0331796	0.00656263	-0.170364	0.0752869	-0.0293687	-0.00098876	-0.00945985	0.130864	0.0461583	0.0545608
0.0638	-0.000112629	-0.033305	0.0277145	-0.0228659	0.0553466	0.0447295	-0.020442	0.0228371	-0.0123327	-0.0558178	-0.028123	-0.0427811	0.0230278	0.0321272	0.0936051	-0.0278384	-0.0648853	0.030628	-0.109593	-0.000902174	-0.16017	0.083515	-0.181861	0.00892191	0.0352343	0.152684	0.0665456	0.0765882
0.0639	-0.00237992	-0.0274972	0.0312076	0.0433931	-0.015375	0.00464094	0.0596838	0.0228371	-0.0429293	-0.0456242	-0.0494018	-0.0763719	-0.0513039	0.0117295	0.107894	-0.0423855	0.00242107	-0.0137517	-0.0512951	-0.0695679	-0.109201	0.0192216	-0.136348	0.00920492	0.045428	0.226234	0.0461583	0.049464
0.064	0.00391954	-0.0158296	0.0269855	0.0282897	-0.0357727	-0.0259557	-0.0160366	-0.0179376	-0.0582276	-0.0150431	-0.044305	-0.0508747	0.0179309	0.0627238	0.0508125	-0.0168883	-0.0536728	4.69518e-05	0.0302543	0.024582	-0.0656483	0.128244	-0.0854054	-0.0060856	0.076009	0.10538	0.0578828	0.00359243
0.0641	0.020467	-0.000797402	0.0503755	-0.00247849	-0.0363965	0.0505359	0.061149	0.0134699	-0.0435817	-0.065315	-0.044305	-0.00200634	0.0434151	0.0351889	0.0762966	-0.0423855	-0.0241106	-0.0101467	0.0710291	-0.0240028	-0.0531362	0.0447058	-0.0387415	0.070367	0.118026	0.208777	0.0323856	0.0647545
0.0642	0.00971823	-0.0116428	0.0355242	-0.0279627	0.0101222	-0.0361546	-0.0255415	0.0279339	-0.00723326	-0.0143206	-0.0494018	0.0715119	0.00773726	0.0678233	0.0263029	-0.083181	-0.00777781	-0.0560183	0.083988	-0.0263864	-0.0225552	0.0803837	-0.0948353	0.0349854	0.162655	0.101689	-0.00331045	0.015395
0.0643	0.00513428	-0.0173623	0.0321067	-0.0077441	0.0247656	-0.0527674	0.015254	0.0321947	-0.0225316	-0.00484943	0.0423413	-0.0172969	-0.048328	0.0372266	0.0823967	-0.0737099	-0.0281756	-0.00654545	0.0659322	0.0732164	-0.0809466	0.0752869	-0.125796	0.0193986	-0.0145593	0.181832	0.00538355	-0.047376
0.0644	-0.00839922	-0.0454653	0.0252957	-0.0227047	0.0400561	-0.0215294	-0.0109397	-0.0375244	-0.073526	-0.0252368	-0.0179241	-0.0610735	0.0587057	0.088221	0.0508125	-0.195369	-0.07917	-0.0458246	0.0737995	-0.151159	-0.149976	0.0874481	-0.136348	0.0601733	0.10659	0.156348	0.0527834	0.0459916
0.0645	0.00725539	-0.0166056	0.0414115	-0.0636406	0.0515864	-0.0361546	-0.0167298	0.0287683	-0.0480288	-0.0660115	-0.0239176	-0.0253775	0.00478988	0.139215	0.075297	-0.0576839	-0.0190137	-0.0014512	0.0631564	-0.0569674	-0.0350517	0.0670503	-0.0850211	-0.0060856	0.0976284	0.216046	0.0104804	-0.0371823
0.0646	0.0132536	-0.0172851	0.0488979	-0.00247849	0.03052	0.0549232	-0.00584289	0.00327106	-0.0588722	-0.0500166	-0.0646923	-0.0733621	0.00478988	0.0627238	0.122168	-0.0678827	-0.0383744	-0.0356309	0.160402	-0.0467737	-0.096245	0.146643	-0.120699	0.00410808	0.0619323	0.197123	0.0272862	0.10897
0.0647	-0.00288395	-0.0293066	0.0226982	-0.0329036	0.00437823	0.00836355	0.015254	0.0279339	-0.0531282	-0.0449172	-0.0646923	0.0409152	-0.0126501	0.0321272	0.0976951	-0.118877	-0.0485733	-0.0596466	0.0580569	-0.0263864	-0.147239	0.0466526	-0.0642387	-0.0162793	0.0772306	0.137385	0.0476839	0.0239798
0.0648	0.00400141	-0.0308479	0.0332191	-0.0227047	-0.0726793	0.0192453	-0.00584289	0.0330308	0.0175804	0.00534424	0.0312259	0.0285747	0.0230278	0.0545725	0.106878	-0.114485	-0.0495948	-0.0407278	0.132191	-0.0240028	-0.114298	0.0141248	-0.222321	-0.0211084	0.0313357	0.178181	0.0374851	0.0698513
0.0649	-0.00569315	-0.0344292	0.01855	-0.0125058	-0.015375	-0.0113357	-0.0568113	0.0534181	-0.073526	-0.0602155	-0.0146223	-0.0122	-0.0432311	0.0351889	0.0610061	-0.134175	-0.00267837	-0.0560183	0.0506417	-0.0107526	0.0306825	-0.00116573	-0.176764	-0.0417635	0.0862027	0.0951862	0.100671	0.0647545
0.065	0.00615773	-0.0212742	0.0318291	-0.0279627	0.0509178	-0.0368199	0.029835	0.0228371	-0.0435817	-0.02014	-0.0451878	-0.0376842	0.0710826	0.0627238	0.095674	-0.129076	-0.0230761	-0.0167339	0.0478581	-0.00599901	-0.0610139	0.0345121	-0.141442	-0.0111824	0.142268	0.115574	0.0206741	0.0545608
0.0651	0.00840085	-0.0207961	0.0439782	-0.0279627	-0.0255738	-0.0215294	-0.00584289	0.0389671	-0.0684265	-0.0252368	-0.110564	-0.0406758	-0.00755326	0.0606731	0.169087	-0.129076	0.0268578	-0.00504989	-0.0286335	-0.0161927	-0.0707478	0.175211	-0.0748274	-0.0213761	0.107827	0.160009	0.10732	0.0376501
0.0652	0.00763523	-0.0170143	0.0362099	0.00244439	-0.0561705	-0.0113357	0.015254	0.0330308	0.00738669	0.0104411	-0.0392081	-0.0274905	0.0332215	-0.0361668	0.0610061	-0.113778	-0.033275	-0.112084	-0.0178969	0.0167511	-0.0707478	0.0599963	-0.0234432	0.0143018	0.111687	0.186929	0.102224	0.0749482
0.0653	0.00665804	-0.0185506	0.0296117	0.0841678	0.0241113	0.0243421	-0.0517144	0.0228371	-0.0225316	-0.0238014	-0.00353025	-0.0325874	0.0128341	0.0341644	0.107894	-0.123977	0.0636143	0.00873728	-0.0688393	0.00419467	-0.0684268	0.0568514	-0.110505	-0.0519572	0.0670317	0.0900894	0.0650111	0.0561905
0.0654	0.0134961	-0.0168822	0.0401286	0.0333891	0.0247656	0.0236463	0.0655129	0.0177403	-0.0473783	0.00607719	-0.0137239	-0.0325874	-0.00969533	0.0249953	0.118093	-0.195369	0.094211	-0.0509214	-0.0614888	-0.0263864	-0.0531362	0.0580438	-0.0493432	0.0247865	0.133324	0.137385	0.0665456	0.0459916
0.0655	-0.00909426	-0.0351697	0.0155677	0.00771519	0.03052	-0.0310551	-0.0408398	-0.068906	-0.0792596	0.0257316	0.0126725	-0.0304769	-0.0432311	0.0168289	0.00590516	-0.174971	0.0370515	-0.0356309	-0.0716824	-0.00837459	-0.0378457	0.0376668	-0.0799243	-0.026473	0.111687	0.110477	0.0986783	0.00868927
0.0656	0.00809697	-0.012578	0.0355644	-0.0128383	-0.0204744	-0.0215294	-4.42911e-05	0.0126434	-0.0231943	-0.0449172	-0.0290145	0.0409152	0.0149888	0.0300921	0.0803913	-0.11307	0.00647047	-0.0239506	-0.0716824	0.0579181	-0.0429426	-0.0247396	-0.023859	0.0244954	0.177946	0.12435	0.0665456	0.0137861
0.0657	-0.00643645	-0.0367602	0.0282405	-0.017769	0.0356194	-0.143854	0.0101546	-0.0120273	-0.0130007	-0.0150431	-0.0383218	-0.020278	-0.0819006	0.0423261	0.14359	-0.155259	-0.0230761	-0.0101467	0.0251575	-0.000902174	-0.0809466	-0.0521341	-0.0591392	-0.0978287	0.151202	0.171639	0.0935789	-0.0116981
0.0658	0.00492524	-0.0227941	0.0366288	0.00261835	0.00437823	-0.0113357	0.015254	0.0330308	-0.033388	0.00534424	-0.105467	-0.0274905	-0.0156079	-0.0137677	0.147652	-0.144374	-0.0689711	-0.0407278	-0.00823576	0.00419467	-0.0758472	0.100771	-0.0187622	0.0143018	0.142268	0.147584	0.113977	-0.0457983
0.0659	-0.00134607	-0.0315781	0.0306764	0.0690852	0.0451529	-0.067401	-0.0510387	-0.0289362	-0.0130007	-0.00484943	-0.029905	-0.0427811	0.048512	0.00153057	0.0670984	-0.160356	0.0432166	0.00514379	-0.0716824	0.0324209	-0.129589	-0.00116573	-0.105034	-0.0621508	0.138424	0.173081	0.112417	-0.00150441
0.066	0.00137514	-0.0271819	0.0259787	0.0382962	-0.0765682	-0.0317231	0.0247381	0.0236688	-0.0480288	0.0614095	-0.0137239	-0.0172969	0.0055874	-0.0086683	0.0304251	-0.201131	0.00242107	0.00873728	-0.00770841	0.0857441	-0.0457312	-0.00944127	-0.0493432	-0.0417635	0.158822	0.0353964	0.113977	-0.00660125
0.0661	-0.00442884	-0.0309482	0.0261949	-0.00264986	-0.0262028	0.00905161	-0.00584289	-0.0426239	-0.073526	0.000977753	-0.0952734	-0.0151786	0.0230278	0.0270278	-0.00525278	-0.158988	-0.0485733	-0.0392489	-0.0994048	0.0602599	-0.027652	0.0294153	-0.0646337	0.0442807	0.128225	0.0937841	0.173579	0.00359243
0.0662	0.00443182	-0.0270139	0.0344993	0.00771519	0.00947507	-0.0164326	-0.0612376	0.0126434	-0.0391392	0.00607719	-0.0383218	-0.00497971	0.0659831	-0.0086683	0.0518001	-0.164772	0.0472452	0.0357248	-0.0994048	0.0653567	-0.0429426	0.0262548	-0.156377	0.00410808	0.126977	0.176736	0.108877	-0.00660125
0.0663	-0.00511861	-0.0319765	0.0217191	-0.0125058	-0.0363965	0.0287405	-0.0714364	0.0296034	-0.0180975	0.0162761	-0.074886	0.00818734	0.0251876	-0.0106826	0.118093	-0.164772	-0.0220406	-0.0407278	-0.0411014	0.0959378	-0.106444	-0.0113594	-0.0646337	-0.0364067	0.120637	0.0557942	0.100232	-0.0152017
0.0664	-0.00418028	-0.0412302	0.027617	-0.0636406	0.0502498	0.0345358	0.0400287	-0.0841965	-0.0225316	-0.0405273	-0.0434213	-0.00497971	-0.0177469	0.0933205	0.096684	-0.236809	0.0330177	-0.103336	-0.0461982	0.0500662	-0.126842	0.141546	-0.110505	-0.0211084	0.0862027	0.143913	0.00538355	0.0408921
0.0665	-0.00988476	-0.0417958	0.0193673	-0.0482019	0.0145719	0.0498263	-0.0415208	-0.00774393	-0.027631	0.0410221	-0.155609	0.018381	-0.0126501	0.0647766	0.0823967	-0.109388	-0.00267837	-0.0101467	-0.0461982	-0.0338718	-0.155073	0.0294153	-0.146183	-0.0165493	0.138424	0.0608936	0.117514	-0.047376
0.0666	-0.00340809	-0.0357946	0.0260521	-0.0125058	-0.015375	-0.0215294	0.0145445	-0.07832	-0.0473783	0.0410221	-0.0901765	-0.0122	0.0281246	-0.0208763	0.117071	-0.225965	0.0177194	-0.0443483	0.00757432	0.0194852	-0.0888141	0.0599963	0.0169157	-0.0420205	0.102728	0.116987	0.132805	-0.0610966
0.0667	0.0033851	-0.026122	0.0261763	0.00261835	0.0611166	-0.00114207	0.0655129	-0.032425	-0.0378299	0.00607719	-0.0494018	-0.0151786	0.00988932	0.0402858	0.0467007	-0.196034	0.0177194	-0.0509214	-0.00542353	0.0347757	-0.0990078	0.0823486	-0.0391495	0.0550765	0.107827	0.0747988	0.0578828	-0.0524728
0.0668	-0.0122557	-0.0423814	0.0149483	-0.0126722	0.00947507	-0.0368199	0.0254529	-0.0485186	0.0124835	-0.0296189	-0.141978	-0.0355763	0.0638025	0.00460791	0.0263029	-0.216421	-0.00882005	-0.0014512	-0.033733	-0.0467737	-0.0452506	0.0823486	-0.0489404	-0.026473	0.0301375	0.0530302	0.173579	-0.0524728
0.0669	-0.00646587	-0.0332386	0.023237	-0.0482019	0.131799	-0.0157568	-4.42911e-05	0.0083705	-0.0690659	-0.0143206	-0.050282	-0.0631684	0.040486	-0.0208763	0.0355219	-0.119581	-0.0179767	-0.0727706	0.0251575	0.0296789	-0.111543	0.0325726	-0.120699	0.0143018	0.0556217	0.0710925	0.173579	-0.0540463
0.067	0.00684839	-0.022605	0.0370387	-0.038003	0.0349593	-0.0470136	-0.0873923	-0.0587123	-0.0174321	0.0606487	0.0228714	-0.0253775	-0.0351665	0.0219283	0.128292	-0.165453	0.00752051	-0.0101467	0.119648	-0.0338718	-0.0684268	0.0803837	-0.0340527	-0.0060856	0.142268	0.0951862	0.112417	-0.0320854
0.0671	-0.00399682	-0.0303455	0.0260387	-0.0227047	-0.051071	0.0243421	-0.0218241	-0.0120273	0.00228985	0.0417733	-0.0697892	-0.0151786	-0.0381343	0.00663001	0.132362	-0.144374	0.00242107	-0.0829591	0.0455449	-0.0161927	-0.0990078	0.0529496	-0.0344629	-0.0162793	0.141014	0.0251976	0.137901	-0.0865938
0.0672	0.00299377	-0.0288238	0.0303228	0.0230057	-0.0109123	0.00905161	0.029835	-0.0273256	-0.0282912	0.00534424	-0.0392081	0.0256169	0.0149888	0.0219283	0.107894	-0.225965	-0.0394011	-0.0509214	0.0126686	-0.0314832	-0.0837173	0.0854805	-0.00814485	-0.0165493	0.0862027	0.0544115	0.180269	-0.0218918
0.0673	0.00202551	-0.0262982	0.0365684	-0.00757533	0.0145719	-0.0113357	0.0960939	-0.0426239	-0.0537754	0.00461204	-0.0137239	-0.0742826	0.0455854	0.00460791	0.0772973	-0.144374	0.0381171	-0.110641	-0.0614888	0.0371281	-0.0758472	0.0466526	-0.0387415	-0.0468603	0.184319	0.0646052	0.17517	-0.0575696
0.0674	-0.0159737	-0.0472463	0.00877805	-0.0840279	0.0145719	0.00326931	-0.0612376	-0.0434218	0.00806505	0.0213755	-0.0646923	-0.0559741	0.0739962	0.0117295	0.0772973	-0.215766	-0.0281756	-0.0851438	-0.0105204	-0.0138143	-0.0452506	0.000757606	-0.125796	0.0553832	0.0811059	0.0289273	0.0986783	-0.0371823
0.0675	-0.00459654	-0.028941	0.0181719	0.012812	0.0145719	0.00395477	0.0203535	0.0228371	0.00738669	0.000977753	-0.0799828	-0.0682653	0.0332215	0.00460791	0.0915872	-0.139275	0.0126199	-0.0407278	0.0784547	-0.0542695	-0.0888141	-0.0419404	-0.0595369	0.0244954	0.0517334	0.0289273	0.113977	-0.0610966
0.0676	0.0123026	-0.017755	0.0418203	0.0533868	0.0050228	-0.0470136	0.0247381	-0.0485186	0.0386617	0.0155379	-0.0290145	0.0234779	-0.0309062	0.0372266	0.16804	-0.200468	-0.0128772	-0.0472994	0.0353512	0.0273215	-0.0327489	0.0803837	-0.0752169	-0.000710656	0.194518	0.0455953	0.08338	-0.00660125
0.0677	-0.0116024	-0.0323697	0.0133187	-0.0330595	0.00947507	-0.0317231	0.0407512	-0.0536155	-0.0792596	0.0359253	-0.028123	-0.0253775	0.0230278	-0.0208763	0.0670984	-0.123977	-0.0241106	-0.10189	-0.0258109	-0.0440707	-0.0401511	0.00393111	-0.0850211	-0.0111824	0.147365	0.0238304	0.0548226	0.0357927
0.0678	0.000996947	-0.0218818	0.0266369	0.0331994	-0.0160091	0.0199393	-0.0408398	-0.0630216	-0.0231943	0.0417733	-0.0128246	-0.0304769	-0.0156079	0.06577	0.142556	-0.0933799	0.021761	-0.0509214	-0.0133352	-0.0620642	-0.111543	0.0345121	-0.0285426	0.0140161	0.08233	0.0595083	0.105765	-0.0320854
0.0679	-0.0100119	-0.0368189	0.0137019	0.0129914	-0.00581545	-0.0629559	-0.0255415	-0.0332281	-0.0282912	0.0519721	-0.0197165	0.0030905	-0.000309559	0.00970475	0.106878	-0.145066	0.0166641	-0.0865993	-0.0360046	0.0194852	-0.109201	0.0854805	-0.14073	0.0193986	0.0912995	-0.0118474	0.0425845	-0.00150441
0.068	-0.00146103	-0.0275106	0.0225066	-0.038003	0.0560172	0.038929	0.00944763	-0.109681	0.0284628	0.0417733	0.0228714	0.0103186	0.00773726	0.00460791	0.158888	-0.083181	0.0115673	-0.0865993	-0.00261417	-0.0161927	-0.149976	0.0160559	-0.0544401	0.0247865	-0.00554041	0.0200981	0.0767393	-0.0152017
0.0681	0.0118748	-0.0104164	0.0352553	-0.0534469	0.0203211	0.0345358	-0.0306409	-0.0171267	0.0896561	0.046119	-0.028123	0.0234779	-0.00755326	0.0270278	0.132362	-0.0737099	0.0432166	-0.0749449	-0.0688393	-0.00327515	-0.0684268	0.0243185	-0.0391495	0.0856575	0.107827	0.0455953	0.0614488	0.0188829
0.0682	-0.00926626	-0.0340172	0.0183146	-0.0534469	-0.0102755	-0.0425789	-0.0211334	-0.0434218	-0.0180975	0.0410221	-0.00353025	0.0336715	-0.00755326	0.0351889	0.158888	-0.118877	0.0472452	-0.147761	-0.0637451	-0.0644684	-0.0480394	-0.0591238	-0.0187622	0.0394874	0.0670317	0.0747988	0.0461583	-0.048952
0.0683	-0.0268621	-0.0467865	-0.0032314	-0.017769	0.00437823	0.00905161	-0.0313271	-0.109681	-0.0130007	-0.0143206	-0.0383218	0.00521917	-0.0432311	-0.00356886	0.0813935	-0.123977	-0.0343042	-0.0800444	-0.086973	-0.0416769	-0.0911455	-0.0266499	-0.0955939	0.0598643	0.102728	-0.00300651	-0.0317795	-0.0355994
0.0684	-0.00441503	-0.0238309	0.0158778	-0.038003	0.0145719	0.029439	-0.00584289	-0.032425	0.0175804	-0.0143206	-0.028123	-0.0355763	0.0353865	-0.0259731	0.123192	-0.0940973	0.0166641	-0.0865993	0.00196312	0.0398725	-0.0888141	-0.0317468	-0.0642387	0.0143018	0.0352343	0.00853992	0.0716425	0.0290766
0.0685	-0.0235339	-0.0451158	-0.000917748	-0.0279627	-0.0204744	-0.0317231	-0.0612376	-0.0579222	0.0124835	0.0366738	-0.0188208	0.0358158	-0.078909	-0.0086683	0.0874962	-0.0737099	-0.00372321	-0.132471	-0.020714	-0.0773548	-0.093911	-0.075734	-0.105034	-0.00581009	0.0352343	0.069702	0.0390071	9.66373e-05
0.0686	0.00829327	-0.0152036	0.0293099	-0.0431025	0.0298624	-0.0259557	-0.00584289	0.00244975	0.00806505	0.0723699	-0.0485207	-0.0223937	0.0251876	0.052525	0.0925956	-0.0737099	-0.0139169	-0.142665	0.040448	-0.00327515	-0.0429426	-0.00626257	-0.00347166	0.0451843	0.0199438	0.118403	0.0323856	0.096986
0.0687	-0.010415	-0.0371858	0.016526	-0.0230268	0.0349593	-0.0572073	0.00874139	-0.0834194	0.0182639	0.000977753	0.00757311	-0.0223937	0.00264042	-0.0494638	0.157846	-0.160356	0.00647047	-0.137568	-0.0184346	-0.0263864	-0.0531362	-0.0795008	-0.0493432	0.0652702	0.08233	0.0455953	0.0614488	0.0137861
0.0688	-0.00688056	-0.0305929	0.0143645	-0.0228659	-0.000718614	0.0352376	-0.0867347	0.00754659	0.0233634	0.0672705	0.00247367	0.0256169	-0.0534248	-0.0188672	0.066103	-0.0678827	0.0574389	-0.127374	0.0353512	-0.0773548	-0.0911455	-0.0521341	-0.0497457	-0.0165493	0.0568329	0.00989925	0.0257709	0.0851419
0.0689	-0.00619128	-0.038613	0.0225343	-0.0432532	-0.0262028	-0.0623041	-0.0568113	-0.07832	0.0488606	0.0264749	0.00247367	-0.00497971	-0.000309559	0.0168289	0.0711998	-0.0678827	0.0268578	-0.142665	0.132191	-0.0314832	-0.162538	-0.131828	-0.0293687	0.00920492	0.076009	0.0785014	0.086933	0.110626
0.069	-0.000186405	-0.0320424	0.0309445	-0.0738342	0.0203211	-0.00182493	0.029835	-0.068906	0.00806505	0.0519721	-0.028123	0.0234779	0.0200882	0.00153057	0.142556	-0.0423855	0.0228188	-0.166735	0.096092	-0.0977421	-0.116643	-0.075734	-0.105408	0.0652702	-0.0157341	0.069702	0.132805	0.105529
0.0691	0.00398602	-0.0264208	0.0329084	-0.0635002	0.0101222	0.079683	0.00944763	-0.0587123	0.0685488	0.0716032	-0.0137239	-0.0703554	-0.0228438	-0.0208763	0.127265	-0.0329352	0.0646941	-0.193633	0.160046	-0.0773548	-0.0225552	-0.029839	-0.0438409	0.0244954	-0.051412	0.0238304	0.0680817	0.0936868
0.0692	0.00166457	-0.0236486	0.0267391	-0.017769	-0.00517607	0.0287405	-0.0313271	-0.0536155	-0.00145997	0.0665063	0.0330703	0.041718	-0.0381343	0.0117295	0.0212035	-0.0627833	0.0891115	-0.166735	0.167869	-0.049474	-0.0735236	-0.0470373	-0.0136653	0.0292989	0.00465327	0.0659931	0.0323856	0.0102955
0.0693	0.0179144	-0.014353	0.0487949	-0.0126722	0.0356194	-0.0106574	-0.0306409	-0.0375244	0.0233634	-0.01942	0.0474381	0.0511141	0.0179309	0.00460791	0.173137	-0.0984794	0.0738132	-0.163052	0.147482	-0.0875484	-0.0610139	0.0364537	-0.0650284	0.0343931	0.08233	0.137385	0.086933	0.0749482
0.0694	0.00946754	-0.0229424	0.0438848	-0.0126722	0.0298624	0.0454364	-0.020442	-0.038325	0.00296562	0.0264749	0.0117603	0.0846399	0.00988932	0.101448	0.0915872	-0.0518455	0.113504	-0.193633	0.223934	-0.0569674	0.0182195	-0.0929088	-0.125796	0.039786	0.000739025	-0.0424285	0.0716425	-0.00660125
0.0695	-0.00156559	-0.0308418	0.0312436	-0.0534469	-0.0561705	-0.0222019	0.0203535	-0.0528228	0.0233634	0.062171	0.0483686	0.0460147	-0.0585217	-0.0239666	0.0253283	-0.0627833	0.0676325	-0.183439	0.234128	-0.123226	-0.05035	-0.0432355	-0.0497457	0.0346891	0.08233	0.0353964	0.0446341	0.0172731
0.0696	0.014719	-0.0172155	0.0550298	-0.0533013	0.0152217	-0.00114207	-0.0306409	-0.0281313	0.0488606	0.0257316	-0.00772521	-0.0325874	0.0251876	0.00153057	0.112993	-0.0219878	0.0727294	-0.222829	0.315677	-0.0824516	0.00802583	-0.0196401	0.00162518	-0.0111824	0.0658153	0.100283	0.0527834	0.0255938
0.0697	0.00751768	-0.0213234	0.0425197	-0.00230695	0.0101222	-0.0113357	-0.0568113	0.0126434	0.0437611	0.0359253	-0.0494018	0.0438652	-0.00460109	0.0219283	0.0629929	-0.0168883	0.00647047	-0.19873	0.267134	-0.115463	-0.0378457	-0.00818135	-0.00304541	0.0349854	0.0352343	0.0289273	-0.00990697	0.0953355
0.0698	0.00435862	-0.0188461	0.0387412	-0.0228659	0.0407189	-0.00555794	-0.000746049	-0.0579222	0.0131645	0.0468727	0.017772	0.0336715	0.0230278	-0.0106826	0.142556	-0.0168883	0.00137363	-0.136138	0.229031	-0.0950651	-0.0559196	-0.0266499	-0.0391495	0.0191104	0.0262362	-0.0424285	0.0308677	-0.00660125
0.0699	0.025389	-0.00420138	0.0564205	-0.0227047	0.00882855	0.00326931	-0.0306409	-0.0281313	0.0896561	0.0417733	0.00156659	0.0285747	-0.00245642	-0.000488929	0.106878	-0.0263353	0.0370515	-0.187133	0.251836	-0.0236729	0.120156	0.0141248	0.0164795	-0.0114551	0.0262362	0.0798957	0.0308677	0.096986
0.07	0.0190955	-0.00298069	0.0529446	-0.0736991	0.0203211	0.0192453	-0.0459392	-0.0230344	0.115153	0.0162761	-0.00772521	0.0256169	-0.0228438	-0.00558577	0.0976951	-0.00159003	0.0472452	-0.110641	0.254515	0.0320338	-0.00216784	0.0262548	0.00162518	-0.0262078	0.0160373	0.0544115	0.0257709	0.0341735
0.0701	0.0139411	-0.0210937	0.046064	0.0282897	0.00437823	0.0440233	-0.0262302	0.016912	0.00738669	0.0308284	-0.0188208	-0.0274905	0.0739962	-0.0106826	0.178233	-0.113778	-0.0241106	-0.229311	0.218837	-0.0926453	0.0589942	0.0752869	-0.0136653	0.039786	0.0568329	0.00479981	0.0206741	0.0392703
0.0702	0.0113881	-0.0161204	0.0558387	-0.0230268	0.0145719	-0.0374846	-0.0466176	-0.0943902	0.0182639	0.00607719	-0.00262577	0.0387684	-0.0126501	0.00970475	0.133391	-0.0729822	0.0636143	-0.156536	0.323228	-0.0161927	0.0459652	0.00585704	-0.0391495	0.0547701	-0.0310246	0.030297	0.00028671	0.0631213
0.0703	0.000304011	-0.0271193	0.0389296	-0.0585437	0.019017	-0.0323904	-0.0771986	-0.0681211	0.0488606	-0.0303336	0.00247367	-0.0406758	0.00773726	-0.0871352	0.170136	0.0239072	0.0279183	-0.156536	0.24191	0.0324209	0.0103055	-0.0521341	-0.00899173	-0.00126658	0.0976284	-0.0475253	-0.0317795	0.015395
0.0704	0.0117868	-0.0163824	0.0594226	-0.104535	0.00437823	-0.0361546	0.029835	0.0083705	0.05396	-0.00484943	0.00156659	0.0693494	0.0230278	0.0678233	0.0518001	-0.0372861	-0.0190137	-0.192232	0.351355	-0.0620642	-0.00497721	-0.0164562	-0.0085685	0.039786	0.0262362	0.0353964	0.0308677	-0.0218918
0.0705	0.0185475	-0.00789726	0.0517314	0.0231902	0.0655403	-0.0266263	-0.00514373	-0.0273256	0.0838393	0.0614095	0.0279709	-0.0253775	-0.0177469	-0.00558577	0.0925956	-0.0314374	0.00647047	-0.14409	0.256935	0.0194852	0.0975337	0.0619509	-0.0442464	0.0244954	-0.0921867	0.0122762	-0.0353912	0.0749482
0.0706	0.00510471	-0.0213811	0.0437194	-0.0176053	0.00437823	0.029439	-0.0822955	0.0177403	0.0379677	0.0359253	-0.0188208	-0.0682653	-0.0411051	0.0321272	0.0874962	-0.0278384	-0.0383744	-0.188536	0.29529	-0.0212895	0.000644384	-0.0317468	0.0118189	0.0499796	0.0505248	-0.0220411	0.0104804	0.0188829
0.0707	0.0180479	-0.0144121	0.0601625	-0.0227047	0.0254206	0.00905161	-0.0510387	-0.038325	0.0590594	0.00534424	0.0330703	-0.00200634	0.0281246	-0.0392649	0.179286	-0.0525844	-0.0383744	-0.20753	0.310581	0.0500662	0.0918134	-0.0368436	-0.0234432	0.0757809	-0.00436041	0.0900894	-0.0251975	0.0239798
0.0708	0.0203874	-0.00799847	0.0513153	-0.0534469	-0.0204744	0.0199393	0.0349318	-0.00182837	0.05396	-0.00412169	0.0474381	-0.0122	-0.0381343	-0.0137677	0.0721979	-0.00668947	-0.0383744	-0.193633	0.259612	0.0324209	0.0816249	0.0243185	0.0118189	0.0706815	0.0364351	0.0595083	0.0410614	0.0357927
0.0709	0.0153551	-0.00967738	0.05653	-0.0434038	-0.0109123	-0.0113357	0.0407512	0.0083705	0.05396	-0.0143206	0.0126725	0.0285747	-0.0156079	-0.0647621	0.117071	-0.00668947	-0.00777781	-0.132471	0.29529	-0.0416769	0.0561537	-0.00626257	0.0271094	0.0448828	-0.00945985	0.110477	-0.0696032	0.015395
0.071	0.00423196	-0.025612	0.0309343	0.0179089	0.0247656	0.0141485	-0.0714364	0.00754659	0.0430646	0.0563126	0.0423413	-0.0223937	-0.005409	-0.0800604	0.137459	0.0494044	-0.0638716	-0.171834	0.103952	0.0194852	0.125253	0.0243185	-0.130531	0.00410808	0.0301375	0.0200981	-0.0266853	-0.0457983
0.0711	0.0240118	-0.00788724	0.0485657	0.012812	-0.0102755	0.06002	-0.020442	-0.00774393	0.0634519	0.0264749	0.0321476	0.0438652	-0.005409	0.0249953	0.0762966	0.0392055	-0.0343042	-0.205221	0.205941	0.0194852	0.0895753	0.0109565	-0.0642387	0.0400849	0.045428	0.0951862	-0.0317795	0.0816877
0.0712	0.0138522	-0.0127829	0.043456	0.0384886	-0.0109123	-0.00623891	-0.0568113	0.049166	0.0838393	0.0366738	0.0219539	-0.00497971	-0.0585217	-0.0239666	0.0670984	0.00783952	-0.0699821	-0.132471	0.200841	-0.0416769	0.115059	-0.0368436	-0.0693381	0.0349854	0.0301375	0.114161	-0.0339071	0.0851419
0.0713	0.00460208	-0.0240429	0.034011	0.0331994	-0.0262028	-0.0928852	-0.0167298	0.0636118	0.0692583	-0.0609147	0.0321476	0.0489621	-0.00245642	-0.0463605	0.117071	-0.0270872	-0.0842694	-0.147761	0.147482	-0.0746673	0.0844784	-0.0164562	0.00162518	-0.0415062	0.0313357	0.110477	-0.0608754	0.0698513
0.0714	0.0129139	-0.0125409	0.0472541	-0.0077441	-0.0414933	-0.00114207	-0.0262302	-0.0485186	0.0393564	-0.0347183	0.119761	0.0256169	0.0149888	-0.000488929	0.153789	-0.00668947	-0.0424488	-0.137568	0.221533	0.0120232	0.0969077	-0.0113594	-0.0599342	-0.0366666	0.0313357	0.0710925	-0.00331045	-0.0152017
0.0715	0.01445	-0.0119634	0.0475857	0.0230057	0.00373431	0.06002	-0.0510387	0.0848621	0.0430646	-0.0748218	0.0738658	0.00011973	0.040486	-0.0157794	0.0508125	-0.0321867	-0.0536728	-0.141238	0.219133	-0.0212895	0.0867192	-0.0368436	-0.0085685	-0.0162793	0.0250406	0.151251	-0.0521565	-0.0050028
0.0716	0.0163421	-0.0107958	0.0571629	0.0333891	0.0152217	0.00395477	-0.0867347	0.00244975	0.0736456	-0.0303336	0.0729223	-0.0457752	0.00478988	0.0198984	0.132362	-0.0270872	-0.0404267	-0.112084	0.290193	0.0449694	-0.0123615	-0.0706345	-0.0391495	0.0193986	0.0963964	0.0988784	-0.0725334	0.0290766
0.0717	0.0171951	-0.0118929	0.0558692	-0.0431025	0.00947507	0.018552	-0.0510387	-0.0391247	0.11442	-0.0398178	-0.00262577	0.0642526	0.0638025	-0.0290661	0.123192	0.00860885	-0.0281756	-0.122277	0.234128	-0.0161927	0.206803	-0.00116573	-0.110505	-0.0111824	0.0696945	0.0544115	-0.0353912	-0.0218918
0.0718	0.0199956	-0.00388216	0.0469039	-0.017769	-7.66353e-05	0.00905161	-0.0466176	0.0389671	0.104227	0.0519721	0.0483686	0.041718	0.048512	-0.0106826	0.0610061	-0.0321867	-0.00777781	-0.10189	0.193353	0.00419467	0.0793816	0.00585704	-0.0697306	-0.00126658	0.0442232	0.116987	-0.0761659	0.00519608
0.0719	0.00956427	-0.0226888	0.041143	-0.0434038	0.0247656	-0.067401	-0.0822955	0.0542655	0.109323	-0.0245194	0.0738658	0.0264352	0.0332215	-0.0106826	0.096684	-0.0882805	-0.033275	-0.157955	0.0812227	-0.110363	0.181318	0.0854805	-0.0136653	-0.0468603	0.0721312	0.0775865	-0.0470622	0.0408921
0.072	0.00981493	-0.0169712	0.0385831	0.0126329	0.00947507	-0.0623041	0.0662484	0.0287683	0.0954788	-0.0245194	0.0330703	-0.0223937	-0.005409	-0.0769415	0.132362	0.0596032	-0.0740705	-0.0320167	0.132191	-0.0875484	0.104866	0.0345121	-0.105782	-0.0674917	-0.034957	0.10538	-0.0201006	0.0392703
0.0721	0.0159781	-0.0137237	0.0459219	0.0228214	0.0502498	-0.0374846	0.00435079	0.0542655	0.0590594	-0.0449172	0.0432692	-0.020278	0.0608837	-0.0463605	0.126239	-0.123977	0.00752051	-0.103336	0.152578	0.00182428	0.145641	0.0345121	-0.079537	0.0193986	0.0912995	0.100283	-0.113287	-0.0152017
0.0722	0.00418371	-0.0231082	0.0343007	0.0179089	0.0050228	-0.00114207	-0.0568113	0.0083705	0.0991298	-0.0558178	0.0228714	0.0234779	0.0710826	-0.0667478	0.132362	-0.0278384	-0.0190137	-0.106987	0.0427586	-0.0161927	0.166028	-0.0929088	-0.14583	0.00410808	-0.0067192	0.12067	-0.0251975	0.00708466
0.0723	0.0179383	-0.0104194	0.0488234	0.012812	-0.0255738	-0.0113357	-0.0415208	0.0687087	0.0896561	-0.050721	0.0678255	-0.00710318	0.048512	0.0372266	0.118093	-0.0117889	-0.00267837	-0.10189	0.160046	-0.0695679	0.176222	-0.0521341	-0.120333	-0.0366666	0.0415345	0.111888	-0.0186088	0.0545608
0.0724	0.012929	-0.0175878	0.044603	-0.0636406	-0.00581545	-0.0419168	-0.0160366	0.049166	0.110054	-0.0157649	0.1086	0.021341	0.0200882	-0.0392649	0.117071	0.0188077	-0.075079	-0.136138	0.152578	-0.00327515	0.120156	0.0650932	-0.135989	-0.0471148	0.045428	0.116987	-0.0506817	-0.00150441
0.0725	0.0140232	-0.0214822	0.0444626	-0.017769	0.00882855	0.00395477	-0.0211334	0.0440666	0.0889361	-0.0347183	0.0891641	0.0438652	0.0587057	0.0402858	0.123192	0.00860885	0.0177194	-0.183439	0.0812227	-0.0161927	0.179125	-0.118393	-0.161819	-0.0369263	0.0619323	0.116987	-0.0150038	-0.0203011
0.0726	0.00726191	-0.0210925	0.0351588	0.00771519	-0.015375	-0.0623041	-0.0568113	0.0279339	0.0641589	0.0213755	0.104462	-0.0172969	0.0302871	-0.0483546	0.0365018	0.0137083	-0.0444979	-0.11718	0.083988	-0.138517	0.0895753	0.00585704	-0.0952148	0.0550765	0.0556217	0.173081	0.0104804	-0.0050028
0.0727	0.0329582	0.0085743	0.0573923	-0.0381564	-0.0204744	-0.00623891	0.0502223	0.0279339	0.0838393	0.0213755	0.134084	0.0460147	0.0259644	0.00460791	0.0813935	0.00860885	0.0778262	-0.106987	0.124742	-0.0161927	0.0946721	0.0160559	-0.0493432	-0.0366666	0.0556217	0.154915	0.00538355	0.0698513
0.0728	0.00966074	-0.0175554	0.0374054	0.0384886	0.0451529	-0.122845	-0.020442	0.058515	0.0532582	-0.0398178	0.118794	0.0205175	0.00264042	0.00153057	0.123192	-0.0219878	-0.033275	-0.106987	0.0325598	-0.0518706	0.145641	-0.0349385	-0.0642387	-0.0721028	0.046634	0.0965897	0.0512551	-0.0305
0.0729	0.0266407	-0.00113675	0.0561964	-0.124693	0.0050228	-0.0266263	0.0596838	0.0287683	0.099855	-0.0660115	0.0840647	-0.00200634	0.102378	0.00153057	0.142556	0.0486142	-0.033275	-0.0916962	0.0788937	-0.0185735	0.178416	0.00393111	-0.0697306	0.00410808	0.0607185	0.111888	0.0527834	0.0204944
0.073	0.0191044	-0.00882173	0.0463049	-0.0279627	0.0145719	-0.0826915	-0.0619081	0.0338677	0.0699686	-0.0296189	0.123891	-0.00200634	0.0281246	-0.0086683	0.14359	-0.0321867	0.0585149	-0.132471	0.106707	-0.059369	0.115059	0.0141248	0.0576904	-0.0165493	-0.0106372	0.111888	0.0395399	0.015395
0.0731	0.0270642	0.000774834	0.0526081	-0.0279627	-0.021106	-0.0310551	0.0720867	0.095061	0.0889361	-0.0857127	0.128988	0.018381	0.0536088	-0.0106826	0.083401	0.0392055	-0.0383744	-0.113525	0.0353512	-0.0416769	0.145641	0.0447058	-0.00814485	0.00382766	0.0211368	0.122087	0.0395399	0.051091
0.0732	0.0162808	-0.0176578	0.0471271	-0.083898	0.0152217	0.018552	-0.102033	-0.00855922	0.120253	-0.00412169	0.118794	-0.0325874	0.0608837	-0.0259731	0.117071	0.00860885	0.0461754	-0.164467	0.0330455	-0.118129	0.186415	0.0874481	-0.0438409	0.0191104	0.0199438	0.076192	0.00538355	0.049464
0.0733	0.0423404	0.0139679	0.0750626	-0.0534469	-0.00581545	0.0345358	-4.42911e-05	-0.0281313	0.094033	0.00607719	0.083116	-0.019413	0.0841899	0.0759637	0.123192	-0.0270872	0.0840121	-0.096793	0.0455449	-0.0671611	0.247577	0.0976469	-0.0187622	0.0550765	0.046634	0.151251	0.0461583	0.080045
0.0734	0.00751954	-0.0141006	0.0270415	-0.00757533	-0.0109123	0.0447295	0.0545896	0.0177403	0.119517	-0.0558178	0.0228714	-0.0172969	0.0200882	0.0168289	0.0670984	-0.0278384	-0.00267837	-0.137568	-0.0156172	-0.0569674	0.0182195	0.0364537	-0.00814485	-0.0216436	-0.00554041	0.0951862	0.0512551	-0.0101022
0.0735	0.0263815	0.00233189	0.047432	-0.0588292	0.0662161	-0.0259557	-0.0160366	-0.00774393	0.120253	-0.0914957	0.099363	0.0387684	-0.00755326	0.0270278	0.0365018	0.0690016	0.052342	-0.10189	0.040448	0.0426198	0.0510595	0.0631381	0.083645	0.0193986	0.0160373	0.106789	0.0359646	-0.0101022
0.0736	0.0276064	0.00287203	0.0513924	-0.0381564	0.0247656	-0.0266263	-0.0415208	0.0134699	0.0641589	-0.0755138	0.0678255	-0.0122	0.0383183	0.0372266	0.132362	0.136095	0.0697961	-0.106987	0.0302543	0.0194852	0.104866	0.0886093	-0.0442464	0.0292989	0.076009	0.0747988	-0.00331045	0.0188829
0.0737	0.0221524	-0.0019638	0.0466187	0.00279249	0.0196687	0.0345358	-0.0160366	0.00244975	0.094033	-0.0493116	0.0627287	-0.0100791	0.0149888	-0.0137677	0.0762966	-0.00592715	0.0115673	-0.127374	0.0557385	-0.0110959	0.0844784	0.131352	-0.0191802	-0.0366666	0.0925289	0.151251	-0.0317795	0.0306933
0.0738	0.0166402	-0.0135717	0.0422747	-0.0176053	-0.0357727	0.0250387	-0.0612376	0.0118178	0.109323	-0.162851	0.083116	-0.0610735	0.0739962	-0.0361668	0.0559093	0.0952993	0.0585149	-0.0916962	0.0325598	-0.0161927	0.12813	0.0803837	-0.0438409	-0.000710656	-0.0106372	0.111888	0.0446341	0.0341735
0.0739	0.026842	-0.000751826	0.0483411	0.00261835	0.0101222	0.00464094	0.0196413	-0.00774393	0.0488606	-0.02014	0.0738658	0.0234779	0.00264042	0.0402858	0.061999	0.130995	0.0268578	-0.11574	0.0353512	0.0987136	0.0538974	0.0823486	-0.141086	0.0193986	-0.0196587	0.147584	0.0242572	0.0545608
0.074	0.0208202	-0.00478184	0.0432496	0.00261835	0.00437823	-0.0208563	-0.0568113	0.0440666	0.00228985	-0.106786	0.0687664	-0.0274905	0.0149888	-0.03107	0.0976951	0.11997	0.00752051	-0.11718	0.0580569	0.0500662	0.0969077	0.083515	0.00672202	-0.0111824	0.045428	0.0914903	0.0476839	0.0392703
0.0741	0.0272762	0.00326747	0.050757	-0.0126722	0.0152217	-0.0106574	0.0451255	-0.068906	0.0692583	-0.0551161	0.0432692	-0.0274905	0.0812815	0.0117295	0.061999	0.136095	-0.00267837	-0.10843	0.119648	0.0732164	-0.00497721	0.131352	-0.0293687	-0.00126658	0.0403312	0.0340241	0.0578828	0.0698513
0.0742	0.0325899	0.00284167	0.0571851	-0.017769	0.0349593	-0.00555794	-0.0153426	0.00672351	0.0991298	0.0104411	0.0738658	-0.0172969	0.0965798	0.0280591	0.0212035	0.100399	-0.00777781	-0.0982418	0.162772	0.00692372	0.0720365	0.110965	-0.0493432	0.100618	-0.143155	0.0812914	0.102224	0.0459916
0.0743	0.0336413	0.0114144	0.0549376	0.012812	0.0247656	-0.0164326	-0.0262302	-0.00182837	0.0889361	0.00534424	0.0321476	0.0562136	-0.005409	-0.00558577	0.0253283	0.0749016	-0.0394011	-0.110641	0.157675	0.0755504	0.0437037	0.0447058	0.0576904	0.0143018	0.0364351	0.10538	0.0853881	0.0902387
0.0744	0.0173486	-0.00604893	0.0508425	-0.0125058	0.0050228	-0.0208563	0.00435079	-0.0485186	0.160292	-0.081302	0.0544021	-0.00497971	0.00773726	-0.0412636	0.00590516	0.0392055	-0.0546916	-0.0865993	0.221239	0.024582	0.109963	0.0619509	0.0173523	-0.0111824	-0.0400565	0.0747988	0.0293514	0.00868927
0.0745	0.0362559	0.0132047	0.0675617	-0.0128383	0.0349593	0.00905161	-0.0822955	0.0177403	0.0896561	0.0104411	0.0483686	0.0264352	0.0587057	-0.0361668	0.0670984	0.115697	0.0228188	-0.0800444	0.251836	0.12931	0.0233164	-0.00626257	-0.00304541	-0.0165493	0.0568329	0.0289273	0.0629823	0.0714888
0.0746	0.0193391	-0.00398553	0.0519878	-0.04835	0.0298624	-0.0113357	0.0196413	-0.0885188	0.05396	-0.0456242	-0.0137239	-0.0376842	0.0587057	-0.0188672	0.0568995	0.105498	0.00242107	-0.0611151	0.200841	0.0194852	0.13035	0.136449	-0.0497457	-0.00098876	-0.0463151	0.00989925	0.0818361	-0.0136068
0.0747	0.016307	-0.0033824	0.0465782	-0.0126722	0.0356194	-0.0215294	0.0458507	-0.0732205	0.0590594	-0.0412361	0.0117603	-0.0223937	0.0251876	-0.00558577	0.0110046	0.0494044	-0.0434739	-0.0509214	0.218837	-0.00599901	0.00521128	0.0160559	-0.0293687	0.0244954	-0.0145593	0.127186	0.0904823	9.66373e-05
0.0748	0.00506871	-0.0176006	0.030877	-0.00740639	-0.015375	-0.00623891	-0.0306409	-0.0849729	0.0685488	-0.0755138	0.0840647	0.0562136	0.00773726	-0.0126949	0.0365018	0.0961137	-0.0699821	-0.0815025	0.121997	-0.0314832	-0.0304484	0.051752	-0.0748274	-0.00098876	-0.0310246	0.0251976	0.124176	0.00359243
0.0749	0.0181359	-0.00417709	0.0481924	0.0381041	-0.051071	0.0141485	0.029835	-0.0289362	0.099855	0.000977753	0.0168571	0.0664124	0.0659831	0.0249953	-0.030737	0.0596032	-0.0434739	-0.0865993	0.226338	0.0194852	-0.0429426	-0.0317468	-0.0544401	0.039786	-0.0412183	0.00479981	0.112417	0.0357927
0.075	0.0150112	-0.0105549	0.0418223	0.012812	0.0655403	-0.0106574	-0.00584289	0.0432245	0.104227	-0.01942	0.0330703	-0.0478779	0.00773726	0.00970475	-0.0144926	0.125896	-0.0271427	-0.0815025	0.157316	-0.0389712	-0.0809466	0.0294153	0.0118189	-0.026473	-0.112574	0.0289273	0.086933	0.12082
0.0751	0.0171579	-0.00853716	0.0471906	0.0279156	0.0815144	0.0192453	-0.0102432	-0.0434218	0.0896561	-0.0398178	0.0474381	0.120318	0.048512	0.0249953	0.0170745	0.141194	-0.0944683	-0.0865993	0.188256	-0.000902174	-0.0610139	0.00393111	-0.0748274	0.00410808	-0.0553548	0.0187336	0.0767393	-0.0218918
0.0752	0.0226391	-0.00478292	0.0539015	0.00771519	-0.0204744	0.00326931	0.0247381	-0.00692781	0.135551	0.0155379	0.099363	0.0511141	0.0179309	0.0708668	0.0263029	0.151393	-0.125065	-0.0422051	0.208644	0.0477192	-0.0735236	0.0599963	-0.0442464	-0.0524606	-0.081993	-0.00165376	0.0680817	0.015395
0.0753	0.0141199	-0.016336	0.0399143	0.0537869	0.0152217	0.00905161	-0.0517144	-0.068906	0.0889361	0.00607719	0.0381697	0.0387684	0.00988932	0.0351889	0.0304251	0.120797	-0.0995677	-0.0422051	0.160402	0.0755504	-0.0531362	0.0364537	-0.166571	0.0448828	-0.0921867	0.0326532	0.086933	0.0357927
0.0754	0.0161608	-0.0147711	0.0462476	0.0333891	0.0655403	-0.0215294	-0.020442	-0.0536155	0.104227	-0.0544136	0.0474381	0.0103186	-0.0207073	-0.000488929	0.0100377	0.130995	-0.114866	-0.0239506	0.175344	0.00419467	-0.139783	0.0721497	0.0220125	0.0754638	-0.0972835	0.00344308	0.137901	0.0545608
0.0755	0.00424938	-0.028663	0.0330224	0.012812	0.0101222	0.029439	-0.00584289	0.0797626	0.14065	-0.0405273	0.0636669	-0.0100791	0.0200882	-0.0106826	0.000805724	0.105498	-0.0485733	-0.122277	0.0988525	0.0857441	-0.17546	-0.0980057	-0.0854054	0.0451843	-0.112574	0.0442178	0.100671	-0.0203011
0.0756	0.0193514	-0.00825881	0.0508901	-0.0584008	0.0407189	0.0454364	-0.0262302	0.0083705	0.0896561	-0.0405273	0.0474381	0.0387684	0.0128341	-0.0239666	0.00590516	0.115697	-0.0689711	-0.10189	0.223934	0.0959378	-0.0786204	-0.0196401	-0.0493432	0.0808804	-0.0831328	0.069702	0.0955766	0.0545608
0.0757	0.00901954	-0.0135055	0.034734	0.00244439	0.0050228	-0.0521105	-0.000746049	-0.0587123	0.0481614	-0.0296189	0.0729223	-0.020278	0.0230278	0.00970475	-0.0246915	0.0808075	-0.0587722	-0.0815025	0.172966	0.0449694	-0.104105	0.0243185	-0.0391495	0.0751471	-0.00436041	0.0251976	0.0971267	0.0137861
0.0758	0.0270907	-0.0086754	0.058206	-0.0126722	0.0145719	0.00905161	0.0349318	0.00754659	0.0736456	0.0162761	0.00156659	0.0205175	0.106779	0.0300921	0.0314024	0.110598	-0.0139169	-0.0916962	0.218837	0.0500662	-0.206041	-0.0706345	-0.0493432	0.131184	-0.0298576	0.0595083	0.139474	0.0867871
0.0759	-0.00156112	-0.0303653	0.0277143	-0.0228659	-0.0714688	-0.0368199	-0.0415208	-0.00182837	0.0634519	-0.065315	0.0678255	-0.0835558	0.0273497	0.0178706	-0.0205433	0.0851004	-0.0495948	-0.12084	0.0710291	0.0551631	-0.119395	-0.0349385	0.11327	-0.00098876	-0.117671	0.0798957	0.150036	0.0188829
0.076	0.0175835	-0.013574	0.0445464	-0.0227047	0.0145719	0.029439	-0.0459392	-0.0841965	0.0685488	-0.0755138	0.0840647	-0.00497971	0.0638025	0.0117295	0.0457156	0.0901999	0.00752051	-0.131039	0.0886536	0.126519	-0.093911	0.0498027	-0.0187622	0.0601733	-0.113698	0.0442178	0.146519	0.0902387
0.0761	0.0199487	-0.00495087	0.0443925	0.00244439	0.059771	-0.0463535	-0.0211334	-0.00264709	0.0794572	-0.00412169	0.0372445	-0.066173	0.048512	0.0678233	0.0355219	0.0901999	0.0330177	-0.0865993	0.0835541	0.0885147	-0.0888141	-0.0266499	-0.0493432	0.0550765	-0.051412	-0.00165376	0.149673	0.105529
0.0762	-0.0022873	-0.0340679	0.0298621	-0.0230268	-0.015375	-0.0215294	-0.0510387	-0.07832	0.0590594	-0.0296189	0.145258	0.0642526	0.0455854	-0.016856	0.0272786	-0.0270872	0.0330177	-0.105542	0.132191	0.00182428	-0.155073	-0.108199	-0.115602	0.0601733	-0.10238	0.0557942	0.153192	0.015395
0.0763	0.00656125	-0.021779	0.0359262	0.0484899	-0.021106	-0.0164326	-0.0357404	-0.0136535	0.0794572	-0.0609147	0.0576318	-0.0610735	0.0230278	0.0372266	0.0518001	0.0494044	0.0279183	-0.066212	0.190967	-0.0161927	-0.093911	-0.0247396	-0.15128	0.0448828	-0.0910509	-0.00165376	0.0884794	0.115723
0.0764	0.0128012	-0.012847	0.0405089	0.043588	0.0451529	0.029439	0.0254529	0.0423832	0.0947555	-0.0755138	0.0576318	0.00521917	0.0783701	-0.0290661	-0.0186398	-0.047485	0.0421483	-0.105542	0.0992707	-0.0314832	-0.0429426	-0.0674246	-0.0187622	0.0496759	-0.10238	-0.000299627	0.178676	0.0647545
0.0765	0.0102979	-0.0215058	0.0420959	0.0537869	-0.0262028	0.029439	-0.0262302	0.0228371	0.124614	-0.0602155	0.0687664	-0.0559741	-0.0462045	0.0453826	0.0253283	0.080001	0.0268578	-0.17975	0.137288	0.0347757	-0.0633299	-0.0521341	-0.0799243	0.105713	-0.0780386	-0.0386662	0.178676	0.0290766
0.0766	0.0203621	-0.0107768	0.0570451	0.0129914	0.0260762	0.086232	-0.0211334	-0.0281313	0.120253	-0.00484943	0.0534681	-0.0631684	0.0710826	0.108619	0.0110046	0.0282269	0.0279183	-0.113525	0.239225	-0.013474	-0.127239	-0.0655351	-0.0540398	0.0346891	-0.0667025	0.0340241	0.199063	0.00708466
0.0767	0.00137028	-0.0265422	0.0297867	0.0790709	-0.0255738	0.00395477	-0.0262302	-0.0790997	0.0641589	-0.127174	0.0219539	0.0387684	0.048512	-0.00665194	-0.0144926	-0.0168883	0.0340818	-0.0727706	0.178063	-0.000902174	-0.0253542	-0.0604357	0.0169157	0.0553832	-0.167542	-0.027138	0.126142	0.015395
0.0768	0.013713	-0.00957193	0.0387503	-0.0534469	0.00437823	-0.0164326	-0.0211334	-0.0681211	0.0641589	-0.050721	0.0423413	-0.0508747	0.0506848	0.0300921	0.0110046	0.0188077	0.0534155	-0.0865993	0.137288	0.0783159	-0.0100715	-0.0451373	-0.0642387	0.0856575	-0.0208309	0.0775865	0.134374	0.0341735
0.0769	0.00467472	-0.0249882	0.0367137	0.0179089	-0.0975586	-0.00114207	-0.0116356	-0.114778	0.0328709	-0.0558178	0.0483686	-0.0274905	0.040486	-0.000488929	0.0151346	0.0282269	0.0738132	-0.096793	0.145119	0.0398725	-0.0304484	-0.0234641	-0.110505	0.0754638	-0.132961	0.0353964	0.20765	0.0545608
0.077	0.00776976	-0.0162019	0.0354483	0.0382962	-0.0268312	-0.0476731	-0.0160366	-0.0536155	0.0321802	-0.02014	0.0168571	0.018381	-0.0105084	-0.0208763	0.0721979	0.00350941	0.10441	-0.131039	0.162772	-0.0416769	-0.027652	0.0243185	0.0271094	0.0244954	-0.0870898	0.00344308	0.148095	-0.00150441
0.0771	0.0127344	-0.0132539	0.0410083	-0.0126722	-0.0262028	0.029439	-0.0415208	-0.00264709	0.0335622	0.0512158	0.0330703	-0.0529747	-0.0105084	-0.0106826	-0.0450892	0.0290066	0.10441	-0.142665	0.152578	0.0120232	0.0510595	-0.0247396	-0.0136653	0.0706815	-0.0768962	0.0544115	0.178676	-0.0269886
0.0772	0.00188413	-0.0339928	0.0386683	0.0535867	-0.015375	0.0607348	-0.0619081	-0.0128408	0.0845566	-0.127174	-0.00353025	0.0030905	-0.0432311	-0.00356886	-0.0154465	-0.0168883	0.186001	-0.11718	0.0914164	0.0143883	0.0640911	-0.169361	-0.0744376	0.0652702	-0.163542	0.00853992	0.214354	0.0239798
0.0773	0.0187343	-0.00508611	0.0502017	-0.0126722	-0.0262028	0.0709336	-0.020442	0.0134699	0.0488606	0.0162761	0.00156659	0.0897368	0.0200882	-0.0086683	0.0365018	-0.0125478	0.119708	-0.0982418	0.13493	0.0120232	0.0182195	-0.0795008	-0.0391495	0.0805607	-0.0616056	-0.0155979	0.209257	-0.0371823
0.0774	0.000167362	-0.0249933	0.0305017	-0.0230268	-0.0255738	-0.0374846	-0.00514373	0.0279339	0.0889361	-0.0660115	0.0117603	-0.0559741	0.0353865	-0.0208763	-0.00429371	0.0239072	0.170703	-0.10189	0.0585168	-0.0467737	0.0284132	-0.0998777	-0.0650284	0.0853356	-0.116548	0.00479981	0.144573	-0.00660125
0.0775	0.0105421	-0.01989	0.0428242	0.0535867	-0.00581545	-0.00114207	-0.0619081	-0.0179376	0.104954	-0.0551161	0.0738658	-0.0223937	0.0863809	0.0249953	0.0600143	-0.00668947	0.164472	-0.163052	0.0251575	-0.0416769	-0.00955449	-0.0859329	-0.0489404	0.0805607	-0.10125	0.00989925	0.18887	0.0102955
0.0776	0.0179935	-0.0200309	0.0578697	0.0231902	-0.0618807	-0.0310551	-0.0721018	0.0789023	0.094033	0.0359253	0.0423413	0.0205175	-0.0360056	0.052525	0.0518001	0.0545038	0.211498	-0.157955	0.0914164	-0.0389712	0.0720365	-0.147126	-0.0595369	0.182497	-0.136946	-0.0118474	0.222933	-0.0355994
0.0777	0.0275604	-0.00092766	0.0566876	0.0230057	-0.00517607	-0.0259557	-0.0160366	0.0330308	0.0692583	-0.0405273	0.0617913	0.0620949	0.0434151	-0.000488929	0.0874962	-0.0176447	0.175802	-0.132471	0.0506417	-0.0212895	0.0793816	-0.0419404	0.0984651	0.0143018	-0.081993	0.0455953	0.193967	0.0239798
0.0778	0.029738	0.000784171	0.0552583	0.0586836	0.0203211	0.0141485	0.00435079	0.00754659	0.115153	0.00534424	0.0414144	-0.0223937	0.0638025	0.0678233	0.0670984	-0.0168883	0.156531	-0.096793	0.0988525	-0.0314832	0.0510595	-0.0591238	0.0271094	0.111142	-0.143155	0.0251976	0.142998	0.0255938
0.0779	0.00491154	-0.0232999	0.0352316	-0.0381564	-0.021106	-0.0106574	-0.0510387	0.0381276	0.0488606	-0.0296189	0.0780192	-0.0223937	-0.078909	0.0372266	-0.00939315	-0.00668947	0.174666	-0.171834	0.0710291	-0.00327515	-0.0429426	-0.029839	-0.0136653	0.115901	-0.0729444	0.0544115	0.149673	-0.0422791
0.078	0.0105446	-0.0160137	0.0459045	-0.0534469	0.0196687	-0.00623891	-0.0918342	-0.0493132	0.0583551	-0.0398178	0.0483686	0.0460147	-0.000309559	0.0504795	-0.0348903	0.0392055	0.215441	-0.10843	0.043234	-0.0287723	0.0103055	-0.0349385	-0.0289559	0.121335	-0.0961503	0.0149987	0.180269	-0.0152017
0.0781	0.0252808	-0.00972766	0.0583269	0.0281025	-0.0160091	-0.0157568	-0.0160366	0.129871	0.0634519	0.0104411	0.0493	-0.0376842	0.0200882	0.0504795	0.0508125	0.0137083	0.216597	-0.182033	0.132191	-0.0161927	0.03351	-0.113296	-0.0242745	0.116576	-0.122768	0.0455953	0.153192	0.0545608
0.0782	0.0172954	-0.0105764	0.050397	-0.0636406	0.0400561	-0.0463535	-0.0109397	-0.0179376	0.110785	-0.0921786	0.0432692	0.0387684	0.0302871	0.0300921	-0.000155944	-0.0219878	0.236995	-0.132471	0.104365	0.0528187	0.0233164	0.00393111	0.0326507	0.0553832	-0.0910509	0.0289273	0.100671	-0.0320854
0.0783	0.0082169	-0.0207044	0.0465883	-0.0381564	-0.0720744	-0.0310551	-0.0510387	0.0432245	0.0233634	-0.0762052	0.0270508	-0.0122	0.00264042	-0.0259731	0.0049409	-0.0227415	0.243265	-0.132471	0.111804	0.0630175	0.00802583	0.0192216	-0.0289559	0.0754638	-0.118793	0.0455953	0.183773	-0.0422791
0.0784	0.0279094	0.00239761	0.0585404	0.00261835	0.0145719	-0.0222019	-0.0364239	0.0483213	0.094033	-0.0303336	-0.00772521	0.0285747	0.040486	-0.0341655	0.0731969	-0.00159003	0.201299	-0.096793	0.157675	0.0398725	0.0227662	-0.0502368	0.0678841	0.0802413	-0.0768962	0.0136368	0.132805	0.0255938
0.0785	0.019412	-0.011074	0.0578818	-0.0432532	-0.0262028	0.00464094	-0.0816353	0.0941929	0.0481614	-0.0558178	0.0270508	0.0030905	-0.0513039	0.00153057	0.00590516	0.0239072	0.199003	-0.106987	0.234128	-0.0212895	0.102633	0.0976469	-0.0136653	0.131184	-0.0757526	0.00853992	0.0629823	-0.0932475
0.0786	0.0287098	0.0021185	0.0626105	-0.00247849	-0.0115484	0.0199393	-0.0160366	0.0118178	0.0991298	-0.0449172	0.0789653	0.0438652	-0.0819006	0.00970475	-0.00525278	0.00860885	0.247194	-0.100442	0.0941765	0.0500662	-0.00445505	0.0262548	0.0734462	0.0604826	-0.0870898	-0.0067506	0.164971	0.080045
0.0787	0.0345326	0.00492249	0.0672453	0.0129914	0.0152217	0.00974037	-0.0816353	-0.0128408	0.094033	-0.0449172	0.0678255	0.0591557	0.00773726	-0.0208763	0.0212035	0.034106	0.211498	-0.146337	0.208644	0.0834153	0.077136	-0.00434183	-0.0187622	0.0652702	-0.00945985	0.0442178	0.142998	0.0306933
0.0788	0.0271549	-0.00102037	0.0593319	-0.0179326	-0.015375	-0.0317231	0.00435079	0.0542655	0.0488606	-0.00994627	-0.00772521	-0.00200634	-0.0381343	0.00153057	-0.000155944	0.0647027	0.18486	-0.0916962	0.200841	-0.0185735	0.0538974	0.00393111	0.0938439	0.0958512	-0.138058	0.069702	0.148095	0.015395
0.0789	0.0303851	0.00236393	0.0672434	-0.0637808	-0.0198422	-0.00114207	-0.0721018	0.0228371	0.0430646	-0.0252368	0.083116	0.0591557	-0.0360056	0.0392664	-0.0144926	0.0290066	0.1911	-0.113525	0.221239	0.0273215	0.0363405	-0.00944127	-0.0285426	0.0754638	-0.0106372	0.0200981	0.200667	0.0902387
0.079	0.0368697	0.00997068	0.0731383	-0.0176053	0.00947507	-0.0317231	0.0560495	-0.0340304	0.094033	-0.00994627	0.0168571	0.0744463	0.00773726	-0.0137677	0.0212035	0.0435174	0.267592	-0.12084	0.155307	0.0167511	0.0261416	0.0905774	0.0979874	-0.0213761	-0.0259278	0.030297	0.154772	0.0188829
0.0791	0.0219995	-0.00749235	0.0550423	-0.0533013	-0.0363965	-0.0208563	0.00435079	-0.00774393	0.0736456	-0.0303336	0.0126725	-0.020278	-0.0840059	0.0300921	0.061999	0.00860885	0.165603	-0.163052	0.218837	0.0296789	0.0822354	0.0141248	0.0322062	0.0907544	-0.0259278	0.069702	0.103778	-0.0167949
0.0792	0.0256988	-0.00165271	0.0534164	-0.00247849	-0.0459716	-0.000458503	0.015254	0.00244975	0.0335622	-0.0252368	0.0381697	0.0205175	0.0332215	-0.0259731	0.0406188	0.0137083	0.149182	-0.12084	0.160402	0.108912	0.0691879	0.0160559	0.0326507	0.0295923	-0.121648	-0.0373316	0.139474	0.105529
0.0793	0.0170724	-0.0114818	0.0497867	-0.0126722	-0.0714688	-0.0157568	-0.0517144	-0.0485186	0.110054	-0.0361419	-0.0188208	-0.020278	0.0230278	-0.0188672	-0.0246915	0.0188077	0.138988	-0.106987	0.188256	0.0477192	0.0131227	0.134457	0.0169157	0.0958512	-0.121648	-0.027138	0.0884794	0.115723
0.0794	0.026059	-0.00533795	0.0592789	0.0637804	0.0509178	-0.00623891	-0.020442	-0.0638092	0.05396	-0.0456242	0.052535	0.0336715	-0.0156079	-0.0851599	0.117071	0.0545038	0.170703	-0.137568	0.200841	0.0575051	0.0640911	0.0599963	-0.0285426	-0.0468603	-0.0972835	-0.0067506	0.102224	0.110626
0.0795	0.00769692	-0.0222123	0.0394569	0.0180908	-0.0567838	-0.0120134	-0.00514373	-0.0536155	0.0481614	-0.0354305	0.0330703	-0.0937494	-0.00755326	-0.000488929	-0.0858847	0.0180332	0.202449	-0.163052	0.124742	0.0269396	0.0386069	0.0752869	0.0576904	-0.0111824	-0.0972835	-0.0359957	0.0971267	0.105529
0.0796	0.0321736	0.00424084	0.0666674	-0.00740639	0.0145719	0.0658342	-0.0765359	0.00754659	0.0838393	-0.0252368	0.0738658	-0.0406758	0.00773726	-0.0392649	0.137459	0.0647027	0.114609	-0.0851438	0.239225	0.0575051	-0.0350517	0.110965	-0.0191802	0.00382766	-0.0616056	-0.0461946	0.122611	0.122483
0.0797	0.0162488	-0.0148154	0.0427863	0.0841678	0.0101222	0.00464094	-0.0211334	0.037289	0.0437611	0.000247405	0.0636669	0.0307164	-0.0156079	-0.0126949	-0.0205433	0.0333237	0.118601	-0.161635	0.127094	0.0371281	-0.0373568	0.143542	-0.00347166	-0.031832	-0.148252	-0.0475253	0.0920298	0.0731279
0.0798	0.0106061	-0.0214526	0.039802	0.00771519	0.0145719	-0.041254	-0.0510387	-0.00855922	0.0437611	0.0308284	0.104462	0.021341	-0.0381343	-0.0820384	0.0355219	0.0588079	0.169569	-0.136138	0.0761259	0.0273215	0.0918134	0.07019	-0.0340527	0.0145877	-0.178833	-0.0563935	-0.00990697	0.129346
0.0799	0.0278077	-0.0024018	0.0553043	0.0433931	-0.015375	-0.0470136	-0.020442	-0.00182837	0.0488606	0.0104411	0.0483686	0.0285747	0.0230278	-0.0086683	0.0202314	0.0537111	0.155404	-0.142665	0.0835541	0.0551631	0.0895753	0.172127	0.104043	0.0448828	-0.13917	-0.051294	0.0425845	0.0851419
0.08	0.0225676	-0.00457385	0.0469055	-0.00230695	-0.051687	0.06002	-0.020442	-0.0238419	0.0743578	-0.0354305	0.0678255	0.0693494	0.0383183	-0.0239666	0.0823967	0.0443049	0.114609	-0.11718	0.0172614	0.116325	0.0538974	0.107846	0.0729809	-0.0674917	-0.0910509	-0.0359957	0.0170873	0.0851419
0.0801	0.0077714	-0.0234225	0.0368882	0.0333891	0.0400561	-0.0113357	0.00435079	-0.0340304	0.0991298	-0.0551161	0.0126725	-0.0100791	-0.00755326	-0.0188672	-0.0297909	-0.0168883	0.129907	-0.142665	-0.0105204	-0.0161927	0.0618376	0.138442	0.0373031	-0.00636082	-0.194123	-0.0067506	0.0272862	0.166691
0.0802	0.0270431	-0.0106914	0.058731	-0.0125058	-0.0109123	0.0549232	-0.0459392	-0.0892934	0.109323	0.00534424	0.0780192	-0.020278	-0.0156079	0.00460791	-0.0256401	0.00860885	0.129907	-0.192232	0.119648	0.0676935	0.117931	0.148641	0.0928931	0.0242046	-0.121648	-0.0257968	0.158289	0.102085
0.0803	0.00686169	-0.0273754	0.0378087	0.00279249	0.0203211	-0.103079	0.00944763	0.0687087	0.0685488	-0.137367	0.00156659	0.0030905	-0.0360056	0.0678233	0.0253283	-0.038032	0.114609	-0.183439	0.0682558	0.0783159	0.0414399	0.100771	0.083645	-0.026473	-0.111449	-0.0883	-0.00990697	0.144629
0.0804	0.0072205	-0.0279171	0.0450689	0.00753863	0.0050228	0.0396326	0.0698723	0.0279339	0.0437611	0.0665063	0.0279709	-0.106015	-0.0992964	-0.0698616	0.0772973	0.0290066	0.109509	-0.178342	-0.125523	0.0347757	-0.00445505	0.26387	-0.0799243	-0.0417635	-0.111449	0.00344308	0.102224	0.0885926
0.0805	-0.00368173	-0.0325996	0.0251946	0.00771519	-0.00517607	-0.067401	-0.0459392	-0.0179376	0.0634519	0.0104411	-0.0137239	-0.0100791	-0.0810147	-0.0259731	0.000805724	0.034106	0.100408	-0.147761	-0.0156172	0.0551631	0.0844784	0.0956742	0.0271094	-0.0621508	-0.153349	-0.0933969	0.0155772	0.151401
0.0806	0.0101529	-0.0177866	0.0423745	0.043588	-0.051687	0.0141485	-4.42911e-05	-0.0434218	0.0131645	0.00607719	0.0270508	-0.0529747	-0.00245642	-0.0086683	0.0425847	0.0901999	0.048316	-0.131039	-0.0105204	0.0829763	0.0691879	0.197611	-0.0548399	-0.0878687	-0.122768	-0.0424285	0.0563519	0.163279
0.0807	0.00162227	-0.0261892	0.0296446	0.0535867	-0.051687	0.0243421	-0.0568113	0.00754659	0.0437611	0.0308284	0.017772	-0.0274905	-0.0971989	-0.0800604	-0.0205433	0.034106	0.0982136	-0.141238	0.00477015	0.0347757	0.0261416	0.153741	0.0118189	-0.052209	-0.132961	0.0238304	-0.00630828	0.141207
0.0808	-0.00328488	-0.0307264	0.0194367	-0.0381564	0.0298624	0.0141485	-0.0568113	-0.0136535	0.0488606	-0.0398178	0.0534681	-0.0122	-0.0105084	-0.0443644	0.0508125	0.0239072	0.0614582	-0.163052	0.00477015	0.0347757	0.03351	0.0670503	-0.0497457	-0.0060856	-0.121648	-0.097189	0.0221867	0.125917
0.0809	0.00150919	-0.0265029	0.0261313	0.0586836	-0.0160091	0.0148398	-0.0211334	0.0542655	0.0328709	-0.0405273	0.0228714	-0.0143187	-0.0891027	-0.0208763	0.0253283	0.0596032	0.0268578	-0.0764056	-0.0331796	0.106131	0.0488006	0.039609	-0.014086	-0.0568045	-0.18393	0.0442178	-0.071069	0.139535
0.081	-0.00114306	-0.0271471	0.0248835	0.0431983	0.0910245	0.0644002	-0.00584289	-0.0732205	0.0430646	-0.081302	0.0585675	-0.0325874	-0.0738122	-0.0290661	-0.0144926	-0.0117889	0.0789126	-0.151437	-0.0563919	0.0473166	0.0261416	0.0478553	-0.0136653	-0.00098876	-0.0870898	-0.00300651	-0.0353912	0.142881
0.0811	0.00410101	-0.0289011	0.0364064	0.0180908	-0.0414933	0.00326931	-0.020442	-0.00692781	0.05396	-0.0609147	0.0840647	-0.0508747	-0.00245642	-0.0188672	0.0263029	0.0239072	0.0993104	-0.161635	0.0506417	0.0806473	0.03351	0.220033	-0.0901179	-0.0823017	-0.18393	0.0710925	0.0155772	0.0357927
0.0812	0.00287476	-0.0388594	0.0277665	0.0433931	-0.0109123	0.0549232	-0.0160366	-0.0340304	0.0430646	-0.065315	0.0585675	-0.00200634	-0.0411051	0.00460791	0.0467007	-0.0219878	0.0421483	-0.289121	-0.0105204	0.0857441	0.000644384	0.153741	-0.0085685	-0.026473	-0.0984156	0.0289273	0.0308677	0.100432
0.0813	-0.00223277	-0.0366157	0.0302696	-0.0125058	0.03052	-0.0310551	-0.00584289	0.0177403	-0.0231943	-0.01942	0.0738658	-0.0427811	-0.0207073	-0.00558577	0.0253283	0.0239072	0.0472452	-0.21402	0.0737995	0.024582	-0.0480394	0.199636	-0.151631	-0.0823017	-0.112574	0.0798957	-0.0368737	0.151401
0.0814	-0.00223063	-0.0309112	0.0218843	0.0586836	-0.00517607	-0.0164326	-4.42911e-05	-0.0171267	0.05396	-0.0354305	0.0330703	-0.0784589	-0.000309559	-0.0157794	0.0304251	0.02313	0.0840121	-0.138996	0.0886536	0.068117	-0.0684268	0.0415531	-0.0854054	-0.0621508	-0.157344	-0.0182892	0.0716425	0.0902387
0.0815	-0.00507938	-0.0401198	0.0188772	-0.00247849	0.0158721	0.0447295	-0.0255415	0.00754659	0.0386617	-0.0208592	0.052535	-0.0122	-0.0534248	0.0198984	0.0518001	-0.00311752	0.0727294	-0.210315	-0.0309077	0.0398725	-0.0123615	0.102746	-0.156377	0.00438878	-0.143155	0.0136368	-0.0251975	0.105529
0.0816	0.017484	-0.0201394	0.0423763	-0.00230695	0.0101222	0.00836355	-0.0568113	-0.0536155	0.0641589	0.0264749	0.0942636	0.0234779	-0.0666023	0.052525	0.061999	0.0545038	0.0840121	-0.224214	0.0478581	0.0575051	0.0261416	0.0854805	-0.0955939	-0.0060856	-0.0667025	0.119255	0.0767393	0.107185
0.0817	0.0145858	-0.0171552	0.0434909	0.0331994	-0.0109123	0.00395477	0.015254	0.0432245	0.00228985	-0.00484943	0.0891641	-0.0151786	-0.00245642	0.0453826	0.061999	-0.00159003	0.094211	-0.19083	0.203547	0.121422	0.0306825	0.0650932	-0.0650284	-0.0466056	-0.127865	0.0455953	-0.0506817	0.015395
0.0818	0.000767296	-0.0267676	0.0248801	-0.0383096	-0.00517607	-0.0208563	-0.0568113	0.0738055	0.0284628	-0.0296189	0.0942636	-0.066173	-0.0462045	0.0219283	0.0212035	-0.00159003	0.0840121	-0.182033	0.0353512	0.0931648	-0.0146539	0.0109565	0.0928931	-0.0468603	-0.0616056	-0.0410951	-0.0251975	0.098781
0.0819	0.00744816	-0.0275933	0.0305483	0.0433931	0.0349593	0.00395477	0.0145445	0.0330308	0.0590594	-0.02014	0.0228714	-0.0733621	-0.0381343	-0.000488929	-0.0256401	-0.0270872	0.108407	-0.239505	0.0788937	0.136712	-0.00955449	0.0466526	-0.00941452	-0.0417635	-0.0463151	0.0187336	0.0461583	0.0663893
0.082	0.0128668	-0.0203865	0.0359676	0.00771519	-0.00581545	0.00905161	0.0407512	0.0389671	0.0335622	0.000247405	0.0279709	-0.00200634	-0.0687153	0.0708668	0.0874962	0.0486142	0.0585149	-0.215409	0.0988525	0.0755504	-0.00216784	0.116062	-0.00899173	-0.057054	-0.081993	-0.0118474	-0.0455848	0.100432
0.0821	0.00493973	-0.0269733	0.0341351	0.0637804	-7.66353e-05	0.029439	0.0349318	-0.0128408	0.00738669	0.00607719	0.0668856	0.0358158	-0.0534248	0.00663001	0.0416012	-0.00159003	0.114609	-0.188536	0.195742	0.0398725	-0.139783	-0.0234641	-0.0854054	0.0400849	-0.121648	0.0122762	0.0104804	0.0443671
0.0822	0.00704754	-0.0249514	0.0340798	0.00771519	-0.0109123	-0.0208563	0.0145445	-0.0434218	-0.00790383	-0.0296189	0.0729223	0.0409152	-0.0381343	0.00355214	0.0263029	0.0282269	0.123698	-0.20753	0.147482	0.116325	-0.0429426	0.07019	-0.0285426	0.00438878	-0.0921867	0.0442178	-0.0776277	0.0698513
0.0823	0.0101359	-0.0241051	0.033952	0.0281025	0.0604435	-0.0208563	0.015254	0.0228371	-0.0130007	0.00534424	0.0330703	0.0336715	-0.0432311	0.0270278	0.0568995	0.0552973	0.0279183	-0.21263	0.114151	0.119111	-0.0480394	0.0548995	-0.0646337	0.039786	-0.136946	0.100283	0.0104804	-0.0167949
0.0824	0.0050474	-0.0195479	0.0302178	-0.0586865	-0.0102755	-0.00555794	-0.0160366	-0.0120273	0.0328709	-0.00412169	0.00247367	0.0234779	-0.0615028	-0.0514573	0.0416012	0.0290066	0.0585149	-0.157955	0.162772	0.0959378	-0.0684268	0.0874481	0.0322062	0.0445816	-0.034957	0.0353964	-0.0150038	-0.0269886
0.0825	0.0017411	-0.0243036	0.0269789	-0.0330595	0.0298624	-0.0463535	-0.0262302	-0.0171267	0.0175804	-0.02014	-0.0646923	0.0519064	-0.0207073	-0.03107	0.0813935	0.0494044	0.0891115	-0.152858	0.127094	0.0987136	-0.0174584	0.0364537	-0.105408	-0.0211084	-0.00554041	0.0149987	-0.0608754	0.0647545
0.0826	0.00758328	-0.020339	0.0320382	-0.00757533	-0.0363965	-0.0222019	0.0356518	-0.0179376	0.0386617	-0.0150431	0.0219539	-0.0223937	-0.0759205	-0.0239666	0.0721979	0.0137083	0.119708	-0.168149	0.106707	0.0579181	-0.027652	0.0599963	0.00672202	0.029886	-0.0972835	0.110477	-0.0368737	0.0647545
0.0827	0.0160073	-0.0150481	0.04544	0.0839523	-0.0421139	-0.0361546	0.0509501	0.0177403	0.0634519	0.0417733	-0.00862709	-0.0122	-0.0156079	0.0321272	0.0365018	0.0698021	0.0228188	-0.222829	0.244322	0.0524108	0.000117035	-0.00434183	0.0118189	-0.0060856	-0.0616056	0.0404959	-0.0353912	0.0698513
0.0828	0.0103796	-0.0186946	0.0441297	-0.0431025	0.0706371	0.0141485	-0.0211334	0.0330308	0.0532582	-0.0914957	-0.0494018	-0.0784589	-0.0360056	0.0372266	0.061999	0.00860885	0.0126199	-0.168149	0.208644	0.0528187	-0.027652	0.0803837	-0.0395572	0.0853356	-0.081993	0.152684	-0.0164968	0.0357927
0.0829	-0.00348904	-0.0297315	0.019973	0.0230057	0.0203211	-0.0266263	0.0254529	-0.0332281	0.05396	0.00534424	-0.0434213	-0.0274905	-0.0156079	0.00153057	0.0925956	0.0545038	0.00137363	-0.183439	0.137288	0.0653567	-0.0656483	-0.00752118	-0.0748274	-0.000710656	-0.0717993	0.0428417	-0.0543048	-0.0050028
0.083	-0.0117558	-0.0427868	0.0145113	0.0892646	-0.0109123	-0.0368199	0.0400287	-0.0536155	-0.0429293	0.0257316	-0.0383218	-0.00710318	-0.0564034	0.0178706	0.117071	0.0596032	0.0625357	-0.210315	0.0965133	-0.0875484	-0.0837173	-0.0247396	-0.0544401	-0.016009	-0.0259278	0.0238304	-0.1002	0.0306933
0.0831	-0.0141371	-0.0421401	0.00796866	0.0228214	-7.66353e-05	-0.0521105	0.0145445	-0.00692781	-0.00790383	0.0148005	-0.074886	-0.0478779	0.0281246	-0.0188672	0.0457156	0.0180332	0.0472452	-0.187133	0.127094	-0.0263864	0.00574382	-0.00308711	-0.110505	-0.0109095	-0.081993	0.0428417	-0.10165	0.0137861
0.0832	-0.00401234	-0.0399914	0.0334503	-0.0329036	0.0553466	-0.0120134	0.0305523	-0.0434218	0.00228985	-0.0157649	-0.0179241	-0.0682653	0.0587057	0.00663001	0.102794	0.11997	0.0126199	-0.19873	0.256935	-0.0416769	-0.0299522	0.0243185	-0.197152	-0.0060856	-0.0706531	0.0710925	-0.111844	0.00359243
0.0833	0.0060821	-0.0268379	0.0356635	0.0739741	0.0203211	-0.00555794	0.0349318	-0.00774393	0.0328709	0.0162761	-0.0179241	-0.0529747	0.048512	0.00970475	0.118093	0.080001	0.00647047	-0.210315	0.178063	-0.00599901	-0.027652	-0.0196401	-0.105782	-0.0262078	-0.0565088	0.135961	-0.0980047	0.0290766
0.0834	0.00906631	-0.0212709	0.0435982	0.0433931	0.0407189	0.0301381	0.0509501	-0.0732205	-0.00790383	-0.0252368	0.00156659	-0.0427811	-0.0666023	0.0198984	0.0874962	0.0588079	0.0432166	-0.157955	0.239225	0.0347757	-0.155073	0.0141248	-0.0293687	0.0346891	0.00465327	0.142485	-0.0201006	-0.0422791
0.0835	-0.000300909	-0.0309669	0.0228752	0.0790709	0.0509178	-0.0208563	0.0502223	-0.038325	-0.027631	0.0155379	0.00247367	-0.0274905	0.0302871	-0.0361668	0.0559093	0.0757055	0.0319547	-0.19873	0.0784547	0.022222	-0.0378457	0.0109565	-0.0803111	0.0244954	-0.081993	0.125767	-0.0696032	-0.0406989
0.0836	0.0153957	-0.0178842	0.0540655	0.0433931	-0.051687	-0.0361546	0.0553192	-0.00774393	0.0437611	0.000247405	-0.0341113	-0.0886526	0.0179309	-0.0698616	0.101781	0.0851004	0.0370515	-0.178342	0.267134	0.0500662	0.0516388	0.0211554	0.0516853	-0.0619039	-0.00436041	0.171639	-0.1002	0.0121789
0.0837	-0.00291977	-0.0301393	0.0408501	-0.0227047	-0.0618807	-0.0266263	-0.000746049	-0.0943902	0.0131645	-0.00484943	-0.00862709	-0.00710318	-0.0105084	-0.0341655	0.142556	-0.00159003	0.00242107	-0.188536	0.29529	-0.0236729	-0.00216784	-0.0540295	0.0632473	0.0247865	-0.0247582	0.0136368	-0.0812627	0.0188829
0.0838	-0.00192916	-0.0299776	0.0320261	0.0486874	-0.00581545	-0.067401	-0.024852	-0.068906	-0.00723326	-0.0252368	0.0228714	-0.10904	-0.0156079	-0.0137677	0.158888	0.100399	0.0432166	-0.147761	0.0580569	-0.000902174	-0.00445505	-0.11143	-0.00347166	-0.0211084	0.014847	0.197123	-0.0572507	-0.0050028
0.0839	-0.000474084	-0.0252512	0.0272744	0.0331994	-7.66353e-05	0.0607348	-0.0771986	-0.0638092	0.027774	0.0162761	-0.028123	-0.0580716	-0.0228438	0.00970475	0.0314024	-0.00668947	0.0279183	-0.113525	0.142385	0.00419467	-0.0197534	-0.0400379	-0.0289559	0.0550765	-0.112574	0.171639	-0.0608754	0.0408921
0.084	0.00467706	-0.0278801	0.0403012	0.0279156	0.00947507	-0.0310551	0.131003	-0.0477233	0.0284628	-0.0143206	-0.0332224	-0.0478779	-0.107398	-0.0443644	0.0568995	0.0552973	0.0370515	-0.202431	0.175684	-0.000902174	0.0233164	-0.0910323	0.00162518	0.039786	-0.0717993	0.212414	-0.0288076	0.0392703
0.0841	-0.00446837	-0.0366783	0.0298471	-0.0179326	0.0101222	-0.0514529	0.0145445	-0.160649	-0.027631	0.0351775	-0.0137239	-0.0835558	-0.102298	0.00663001	0.101781	0.0647027	0.10331	-0.163052	0.167869	-0.0236729	-0.0299522	-0.0521341	0.0113852	0.0193986	-0.0451559	0.18328	-0.0608754	0.00519608
0.0842	-0.00550558	-0.0370197	0.0260779	0.0484899	0.0145719	-0.0616518	-0.082955	0.0848621	0.0641589	-0.000482198	-0.0587196	-0.0550727	-0.0585217	-0.0106826	0.0772973	0.0392055	0.0330177	-0.188536	0.103952	-0.128323	-0.0378457	-0.0419404	-0.00899173	0.0448828	-0.034957	0.198578	-0.0543048	-0.0167949
0.0843	0.00354623	-0.0243855	0.0294233	0.0180908	-0.0109123	-0.0164326	0.0509501	-0.0740028	-0.033388	0.00534424	-0.0341113	-0.0631684	-0.0462045	0.0219283	0.111975	0.0647027	0.0432166	-0.151437	0.103952	-0.125888	0.000117035	-0.00308711	0.0474967	0.0601733	-0.0400565	0.130864	-0.0186088	0.049464
0.0844	0.00253487	-0.0255397	0.0322904	-0.0126722	-0.051071	0.0141485	0.0356518	-0.0289362	0.0335622	0.0213755	-0.0842168	0.00224796	-0.0462045	-0.0290661	0.0976951	0.0137083	0.0370515	-0.163052	0.167869	-0.0851337	-0.0480394	-0.0317468	0.0322062	0.0550765	-0.081993	0.156348	-0.00481013	0.0647545
0.0845	0.00733414	-0.0217491	0.0364617	0.0382962	0.0604435	0.00464094	0.0196413	-0.0136535	0.0481614	-0.02014	-0.0646923	-0.00200634	-0.102298	-0.000488929	0.061999	0.0596032	-0.00163247	-0.168149	0.0353512	-0.0746673	0.031241	0.0160559	0.0576904	0.0910792	-0.0361214	0.207317	-0.10165	0.0392703
0.0846	0.0181205	-0.00843437	0.0460001	0.0431983	0.00947507	-0.000458503	-0.00584289	0.00327106	0.0131645	-0.01942	-0.0383218	0.0162467	-0.0636185	0.0351889	0.122168	0.0749016	0.0636143	-0.132471	0.103952	-0.0518706	0.00802583	0.0925475	-0.0497457	0.0448828	-0.0106372	0.18838	-0.0659722	0.0663893
0.0847	0.011096	-0.0212104	0.0469148	0.043588	-0.00581545	0.0141485	-0.0306409	0.00754659	-0.00280699	0.00534424	-0.0188208	0.0234779	0.00264042	0.0504795	0.0762966	0.0435174	0.124808	-0.163052	0.0784547	-0.186855	0.0465393	-0.0164562	0.0419507	-0.000710656	-0.0412183	0.264871	-0.0302943	-0.0508977
0.0848	0.00516433	-0.0294939	0.0349173	0.0282897	0.0560172	0.0498263	-4.42911e-05	-0.0987177	0.0634519	0.00970629	0.0270508	0.0030905	0.0281246	-0.0086683	0.0568995	0.0333237	0.0931167	-0.168149	0.0376592	-0.189485	0.125253	-0.0693123	-0.0544401	0.0346891	-0.0604542	0.181832	-0.0390065	-0.0101022
0.0849	0.0113099	-0.0182707	0.0446435	0.0588863	0.0050228	0.0148398	-4.42911e-05	-0.0740028	-0.0231943	0.0162761	-0.0383218	-0.0355763	0.0434151	-0.0137677	0.0263029	-0.0110292	0.0891115	-0.169561	0.0325598	-0.0671611	0.120156	0.0874481	0.134143	-0.051705	-0.0412183	0.212414	-0.0608754	0.0239798
0.085	0.00597935	-0.0247488	0.0415933	0.0180908	0.0152217	0.00395477	0.00576022	-0.00774393	0.0284628	0.0417733	-0.0434213	0.0664124	-0.0819006	-0.0290661	0.0721979	0.0698021	0.0931167	-0.178342	0.0376592	-0.13342	0.0538974	-0.0215531	-0.0701226	0.0448828	-0.0372847	0.26126	-0.0492054	-0.0101022
0.0851	0.00912209	-0.0181659	0.0441122	0.00771519	0.0196687	0.0345358	-0.0255415	-0.0892934	0.0182639	0.0155379	-0.0383218	-0.0478779	0.00478988	-0.0290661	0.0568995	0.0588079	0.145205	-0.113525	-0.020714	-0.0671611	0.0516388	0.0313542	0.138741	0.0193986	-0.051412	0.224076	-0.0951003	-0.0203011
0.0852	0.0009819	-0.0291789	0.0355839	0.0384886	-0.0160091	0.0192453	-0.0568113	0.0228371	0.0481614	-0.0558178	-0.00353025	-0.0223937	-0.0432311	-0.0290661	0.0406188	0.0129364	0.113504	-0.156536	0.00477015	-0.0620642	0.0386069	-0.0145407	0.0877989	0.0553832	-0.161342	0.237898	-0.0645037	-0.00660125
0.0853	0.00879886	-0.0140626	0.0408105	0.00279249	-0.0414933	-0.000458503	-0.0306409	-0.0273256	-0.00790383	-0.0405273	0.0108489	-0.0427811	0.00264042	0.0627238	0.0762966	0.0443049	0.0636143	-0.0698455	0.0325598	-0.0875484	0.13035	-0.0285583	0.0729809	0.0143018	-0.0310246	0.210952	-0.0812627	-0.0183866
0.0854	0.0179483	-0.0119561	0.0516685	0.0282897	0.0196687	-0.0164326	-4.42911e-05	-0.0638092	0.0590594	0.0206348	-0.130112	0.0285747	0.0332215	0.00153057	0.133391	0.0698021	0.0891115	-0.0764056	0.00986699	-0.0977421	0.12813	-0.0285583	0.0525936	0.070367	-0.0768962	0.236423	-0.0390065	-0.00819807
0.0855	0.020695	-0.0101665	0.0570334	0.0231902	-0.0567838	-0.0368199	0.029835	-0.0536155	-0.00790383	-0.0398178	-0.0221285	-0.0151786	0.0230278	0.0372266	0.061999	0.0290066	0.165603	-0.127374	-0.033733	-0.0416769	0.102633	0.194536	0.118364	0.070367	-0.081993	0.197123	-0.0659722	0.0392703
0.0856	0.0171247	-0.0116811	0.0493598	0.0231902	-0.0160091	0.0345358	0.0138356	-0.07832	0.0532582	0.0111766	-0.028123	-0.0733621	-0.0105084	0.0300921	0.016104	0.0486142	0.0625357	-0.0953427	-0.0235341	-0.0161927	0.13323	0.143542	0.129046	0.0757809	-0.10125	0.181832	-0.0965532	0.00519608
0.0857	0.0158925	-0.0129132	0.0550639	0.00261835	-0.051687	0.029439	-0.0517144	-0.032425	-0.0728885	-0.02014	0.00757311	0.0468122	0.0200882	-0.0086683	0.00590516	0.0995826	0.140106	-0.112084	0.00706256	-0.120793	0.117931	0.0160559	0.0678841	0.0859798	-0.0412183	0.28017	-0.0288076	0.00519608
0.0858	0.012841	-0.0135411	0.0434246	0.0129914	-0.00581545	-0.00623891	0.015254	-0.0332281	0.0641589	-0.00994627	-0.029905	-0.0550727	0.048512	0.0504795	0.061999	0.0435174	0.0982136	-0.106987	-0.0716824	0.0194852	0.115059	0.00902795	0.0627873	0.0193986	-0.0706531	0.213877	-0.106747	-0.0218918
0.0859	0.0021212	-0.0308088	0.0348443	-0.0378495	0.00373431	-0.0310551	0.0560495	-0.0536155	-0.00213382	-0.0361419	-0.0944157	-0.00200634	-0.0759205	0.00970475	0.0202314	0.101216	0.0880199	-0.0764056	-0.105125	0.024582	0.0946721	0.0854805	0.0729809	0.0652702	-0.111449	0.20222	-0.169324	0.0239798
0.086	0.014888	-0.0133428	0.0482358	-0.0125058	-0.0408721	0.0607348	0.0662484	-0.0595016	0.00296562	-0.0347183	-0.044305	-0.0763719	0.00988932	0.0443685	0.0272786	0.0757055	0.0789126	-0.0647461	-0.115324	0.0755504	0.0437037	0.0772492	0.0368565	0.0901056	0.0160373	0.242995	-0.0492054	-0.0830538
0.0861	0.00106786	-0.0282866	0.0298989	0.0637804	0.0145719	-0.0820495	0.0196413	-0.0638092	0.00296562	-0.0704144	-0.0952734	-0.0304769	0.0608837	0.00663001	0.0263029	0.0545038	0.0279183	-0.0560183	-0.0461982	0.0347757	0.0924343	0.107846	-0.0548399	0.0853356	-0.122768	0.161445	-0.122037	0.00868927
0.0862	-0.00917721	-0.0364802	0.0184346	0.0179089	-0.0669775	0.029439	0.0400287	-0.0179376	-0.0174321	-0.0456242	-0.0689185	-0.0253775	0.0383183	-0.0412636	-0.00429371	0.0859096	0.0442859	-0.137568	-0.0258109	-0.0161927	0.109963	0.00393111	-0.105782	0.0652702	-0.10125	0.146155	-0.120598	-0.0132923
0.0863	0.0018726	-0.0229651	0.0286832	-0.00247849	-0.0363965	0.0192453	-0.00514373	0.0483213	0.0291523	-0.0762052	-0.0494018	-0.0712724	-0.0687153	0.0249953	0.0721979	0.0333237	0.0687138	-0.00715623	-0.0461982	-0.000902174	0.0261416	0.126255	-0.0187622	0.0961787	-0.0972835	0.132286	-0.10165	-0.047376
0.0864	0.00629579	-0.0267729	0.0405783	-0.0125058	0.0145719	0.00974037	0.000658183	-0.0477233	0.0131645	-0.0863989	-0.125012	0.0387684	0.0281246	-0.016856	0.0467007	0.0239072	0.0432166	-0.131039	-0.0156172	0.113542	0.0284132	0.100771	-0.0085685	0.151916	-0.132961	0.21751	-0.1002	-0.00150441
0.0865	0.0208321	-0.00307738	0.0534778	0.0588863	0.0356194	0.0199393	-0.0721018	0.00754659	0.00738669	0.000247405	-0.0578428	0.0030905	-0.0330375	-0.00356886	0.0365018	0.0545038	0.0493879	-0.066212	0.0302543	0.0806473	0.077136	0.0447058	0.0220125	0.0958512	-0.0706531	0.249573	-0.0863596	0.0290766
0.0866	0.00613872	-0.0286817	0.0402215	-0.0278041	-0.000718614	-0.0113357	0.00944763	-0.0477233	0.0488606	-0.0500166	-0.114813	0.0307164	0.0230278	-0.0361668	0.0365018	0.120797	0.0789126	-0.142665	-0.020714	0.108912	0.0516388	-0.0266499	0.0373031	0.157013	-0.162443	0.197123	-0.106747	-0.00150441
0.0867	0.0234506	-0.00361208	0.0556924	0.0433931	0.0451529	0.0301381	-4.42911e-05	-0.0732205	0.00296562	-0.0449172	-0.0995151	-0.0151786	-0.0228438	0.00460791	0.0670984	0.104679	0.124808	-0.0407278	-0.00542353	0.101035	0.0414399	0.0568514	0.0373031	0.0805607	-0.0870898	0.237898	-0.0506817	0.0392703
0.0868	-0.00682749	-0.0390217	0.0246018	0.0688773	0.00437823	0.00395477	-0.0619081	-0.0790997	0.0233634	-0.101011	-0.160708	-0.0151786	-0.00245642	-0.092232	-0.0348903	0.0647027	0.0778262	-0.100442	-0.0461982	0.0732164	0.0589942	0.00585704	0.103082	0.100948	-0.0859514	0.156348	-0.0659722	-0.0626665
0.0869	0.0119564	-0.0217868	0.0440443	0.0639858	-7.66353e-05	-0.0106574	0.015254	-0.0120273	0.0437611	-0.0456242	-0.0995151	0.0744463	-0.0126501	-0.0290661	0.0100377	0.0893889	0.109509	-0.182033	-0.0949262	0.131616	0.020494	0.0192216	0.0780778	0.0649586	-0.0972835	0.20222	-0.0251975	-0.0183866
0.087	0.00721355	-0.0193015	0.0336005	0.0637804	-0.000718614	-0.0215294	0.0261684	0.00754659	0.0335622	-0.0609147	-0.0731489	0.0468122	-0.0819006	0.0423261	-0.0460275	0.080001	0.10441	-0.112084	-0.0592301	0.0551631	0.0182195	0.07019	0.0780778	0.0448828	-0.0984156	0.144727	-0.0470622	-0.0355994
0.0871	0.0215922	-0.00703482	0.0533674	0.0281025	-0.0459716	0.0250387	0.0145445	-0.0434218	0.0131645	-0.101011	-0.0697892	0.0256169	-0.0411051	0.0148016	0.066103	0.130995	0.0687138	-0.0458246	0.0784547	0.190504	0.0159427	-0.0247396	0.0979874	0.0802413	-0.10351	0.176736	-0.00481013	-0.0167949
0.0872	0.00792766	-0.0199427	0.0379968	0.0331994	-0.0567838	-0.000458503	0.0342126	-0.0281313	0.0386617	-0.11121	-0.0944157	0.0256169	0.00478988	0.0270278	0.0323806	0.0757055	0.0891115	-0.0916962	-0.00313632	0.1571	0.0465393	-0.0553362	0.0113852	0.0346891	-0.111449	0.178181	-0.0557785	0.0121789
0.0873	0.00844447	-0.0199167	0.0367513	0.0382962	0.0349593	-0.0470136	-0.00584289	-0.0485186	0.0233634	-0.0863989	-0.109714	-0.0325874	-0.0360056	0.0117295	0.0365018	0.034106	0.119708	-0.127374	0.0274603	0.152003	0.115059	-0.0521341	0.0831746	0.0598643	-0.0717993	0.0900894	0.00178899	-0.0050028
0.0874	0.0125033	-0.0195924	0.0444133	0.00771519	-0.0262028	-0.0470136	0.060416	-0.0434218	0.0379677	-0.111883	-0.10037	0.0744463	-0.0411051	0.0402858	0.061999	0.0443049	0.0585149	-0.131039	0.093753	0.218262	0.0640911	0.0192216	-0.0085685	0.0706815	-0.143155	0.0900894	-0.021591	0.0341735
0.0875	0.00139671	-0.0300109	0.0272969	-0.0787985	0.0152217	-0.00623891	0.0451255	-0.109681	0.00296562	-0.152658	-0.0995151	0.0489621	-0.0411051	-0.0259731	-0.0256401	0.0603994	0.0789126	-0.147761	0.0325598	0.101035	0.0357767	0.0580438	0.0530484	0.0349854	-0.00436041	0.125767	0.0155772	0.0137861
0.0876	0.0176678	-0.00846101	0.0455539	0.0331994	-0.0669775	0.00464094	0.0757065	-0.0281313	0.0233634	-0.0863989	-0.028123	-0.00200634	0.0281246	0.0321272	0.0467007	0.0901999	0.0228188	-0.0611151	0.127094	0.167294	0.0589942	-0.0215531	-0.0897359	0.0247865	-0.10238	0.0900894	-0.0150038	0.105529
0.0877	0.0111213	-0.0159949	0.0398637	-0.017769	-0.0357727	0.0301381	0.0203535	-0.0375244	0.0335622	-0.0755138	-0.0485207	0.0336715	0.0251876	-0.0106826	0.0263029	0.0647027	0.0279183	-0.112084	0.193353	0.144609	0.0363405	0.0498027	0.0317622	0.029886	-0.157344	0.0187336	0.00897445	-0.0116981
0.0878	0.0142429	-0.00915453	0.0397969	0.0330098	-0.0465902	-0.00114207	0.0349318	-0.038325	0.00806505	-0.0819901	-0.0332224	-0.0325874	0.0353865	0.0790015	-0.00939315	0.0399912	0.0840121	-0.122277	0.165145	0.131616	0.0306825	0.0447058	0.0572334	-0.0060856	-0.0145593	-0.0067506	-0.00331045	-0.00150441
0.0879	0.00645249	-0.0233066	0.0453765	-0.0840279	0.0241113	-0.0476731	-0.0211334	-0.0943902	0.0590594	-0.106786	-0.044305	0.0438652	-0.0462045	0.00663001	-0.0265878	0.0282269	0.094211	-0.127374	0.203547	0.2262	0.0414399	0.00393111	0.0474967	-0.0415062	-0.0451559	-0.0526222	0.0578828	0.051091
0.088	0.0185237	-0.00922807	0.0551774	-0.017769	-0.0204744	0.0651168	-0.0211334	-0.0536155	0.00296562	-0.106786	-0.00262577	0.0409152	0.00264042	0.0117295	-0.0205433	0.0239072	0.0432166	-0.0698455	0.19845	0.223359	0.0918134	-0.087812	0.103562	0.00438878	-0.10238	0.0149987	0.0512551	0.0733098
0.0881	0.00998098	-0.0183186	0.0353018	0.00261835	-0.0363965	0.0556353	-0.067005	0.00754659	0.0131645	-0.101011	-0.0314419	0.0664124	0.00988932	-0.0137677	-0.00429371	0.0952993	0.0738132	-0.0392489	0.160046	0.119111	0.0561537	-0.0196401	-0.0234432	0.0502837	-0.177741	-0.0118474	0.0170873	0.0392703
0.0882	0.0132409	-0.00824149	0.0384982	0.0331994	0.019017	-0.0623041	-0.0160366	-0.0171267	0.0284628	-0.116309	-0.0587196	-0.0508747	-0.005409	-0.00558577	0.0212035	0.034106	0.0381171	-0.00504989	0.167869	0.0959378	0.0510595	0.0345121	0.0725162	-0.00098876	-0.0310246	-0.0169443	0.086933	0.0255938
0.0883	0.0263124	0.00196613	0.0567175	0.0281025	-0.0414933	-0.0259557	-0.0109397	-0.0528228	0.00228985	-0.050721	0.00247367	0.0795431	0.0200882	0.0402858	-0.0205433	0.00860885	0.048316	-0.0101467	0.127094	0.208068	0.13323	0.00585704	0.118364	0.0445816	-0.10238	-0.0308963	0.0425845	0.0765882
0.0884	0.0292479	-1.82641e-05	0.0665415	-0.0230268	0.0349593	-0.0368199	-0.0211334	-0.0136535	0.00806505	-0.0863989	-0.0290145	0.0409152	0.0128341	0.0219283	-0.000155944	0.0596032	0.0931167	-0.0523936	0.106707	0.25394	0.168926	-0.0725215	0.0979874	-0.016009	-0.0950159	0.0544115	0.124176	0.080045
0.0885	0.0277401	0.00247197	0.0573071	0.0179089	0.0400561	-0.0266263	0.0101546	-0.0281313	0.00738669	-0.0806133	-0.0179241	0.0358158	0.0914803	-0.0106826	0.0416012	0.0851004	0.048316	-0.0953427	0.116901	0.154296	0.181318	-0.0387468	0.0220125	0.0143018	-0.0667025	-0.00300651	0.0731811	0.103875
0.0886	0.000344483	-0.0207548	0.0208231	0.0281025	-0.0262028	-0.0463535	0.0145445	-0.0179376	0.0372745	-0.127174	-0.028123	0.0030905	0.0128341	-0.0321621	-0.0144926	0.0188077	-0.00163247	-0.0218282	0.0682558	0.0857441	0.0816249	-0.087812	0.0938439	-0.0262078	-0.0655537	-0.00165376	0.0344457	0.0239798
0.0887	0.00751858	-0.0168333	0.0353045	-0.0636406	-0.0109123	0.0301381	0.00944763	-0.0442189	0.00806505	-0.050721	-0.0179241	0.0103186	0.0688993	-0.0239666	-0.0807853	0.0450933	0.0126199	-0.0334977	0.103952	0.167294	0.0997689	-0.12349	-0.00347166	-0.0466056	-0.0593017	0.0340241	0.0767393	0.0698513
0.0888	0.0103621	-0.0192102	0.0377012	0.0739741	0.0101222	-0.0106574	-0.0211334	-0.0171267	0.0233634	-0.10611	0.00757311	-0.00497971	0.0200882	0.0249953	-0.019592	0.0545038	0.0432166	-0.00865224	0.0302543	0.144609	0.12813	-0.136927	-0.00389748	-0.0211084	-0.149358	-0.0322348	0.132805	0.0885926
0.0889	0.0107382	-0.0129814	0.0326272	-0.00264986	-0.0115484	0.00395477	0.0101546	-0.0477233	0.0226772	-0.142464	0.0627287	-0.0376842	0.00988932	0.0127764	-0.0144926	0.034106	0.048316	-0.0509214	0.111804	0.103813	0.0720365	-0.0145407	0.0877989	-0.0366666	-0.0565088	-0.00165376	0.0767393	0.0204944
0.089	0.00794181	-0.0210777	0.03681	0.0792841	-0.0414933	-0.0215294	0.0101546	-0.0434218	0.0386617	-0.0806133	0.113697	-0.119234	0.0383183	-0.0494638	0.0304251	0.00783952	0.0778262	-0.0152436	-0.0309077	0.0834153	0.0459652	-0.0859329	0.0979874	-0.000710656	-0.0706531	-0.112487	0.139474	0.105529
0.0891	0.0235368	-0.00092297	0.049236	0.0382962	-0.00517607	0.040337	-0.0306409	-0.0740028	-0.0123327	-0.081302	0.0432692	0.0438652	0.101679	0.00663001	0.0925956	0.0690016	0.0330177	4.69518e-05	-0.00542353	0.167294	0.0844784	-0.087812	-0.00347166	0.0346891	-0.0655537	-0.0220411	0.108877	0.098781
0.0892	0.00911994	-0.0204198	0.0336333	-0.00230695	0.0050228	-0.00555794	0.0553192	-0.0281313	0.00806505	-0.0609147	-0.00772521	0.00011973	0.0688993	0.0351889	0.0151346	0.0290066	0.0738132	-0.0356309	0.0149638	0.0959378	0.0895753	-0.159168	0.0984651	-0.031832	-0.126747	-0.0679127	0.132805	0.0255938
0.0893	0.006736	-0.0147942	0.028709	-0.0176053	-0.0414933	0.0345358	-0.0262302	-0.0841965	0.0226772	-0.0806133	0.00247367	-0.0457752	0.0608837	0.00970475	0.0365018	0.0188077	0.094211	0.00364304	0.0659322	0.106131	0.0618376	-0.0604357	-0.0395572	-0.0366666	0.00583846	-0.0730095	0.0512551	0.0918865
0.0894	0.00928118	-0.011939	0.0287923	-0.00264986	-0.015375	-0.0521105	0.0713479	-0.0179376	0.0488606	-0.0602155	0.0219539	0.0336715	0.0149888	-0.0106826	0.0467007	0.0690016	0.0727294	0.0219444	0.0302543	0.0857441	-0.00726468	-0.108199	0.0984651	-0.0213761	-0.0655537	-0.051294	0.0308677	-0.0050028
0.0895	0.0231234	-0.00861975	0.0495153	-0.00264986	0.0196687	0.0345358	-0.0160366	-0.0790997	0.0532582	-0.142464	0.017772	-0.0499784	0.048512	0.0912542	0.0925956	0.0392055	0.10441	-0.0305341	0.0381398	0.0704536	0.0538974	-0.133684	0.0729809	-0.00581009	-0.0286894	0.0353964	0.148095	0.13611
0.0896	0.0162317	-0.0115845	0.0410972	0.0484899	-0.021106	-0.0208563	0.0145445	-0.0485186	0.00806505	-0.106786	0.0738658	0.0285747	0.0659831	-0.00356886	0.0141661	0.0282269	0.10331	-0.0356309	0.0863196	0.126519	0.0488006	-0.13878	0.123459	-0.0366666	-0.0655537	-0.0067506	0.0782806	0.0325559
0.0897	0.0154931	-0.00882169	0.0360502	0.0384886	0.0458183	0.0301381	0.029835	-0.0485186	0.027774	-0.121409	0.00757311	0.0205175	0.0506848	0.00153057	0.0253283	0.034106	0.0625357	-0.00504989	0.0325598	0.024582	0.0640911	-0.113296	0.0725162	-0.0621508	-0.000443566	-0.0359957	0.0527834	0.146304
0.0898	-0.00332905	-0.0257225	0.0215399	-0.0279627	0.0247656	0.00905161	0.00874139	-0.0477233	-0.0174321	-0.101011	-0.028123	-0.0580716	0.150449	0.00460791	0.0467007	-0.00668947	0.0636143	-0.043681	0.0376592	-0.0491701	0.020494	-0.128587	0.0377501	-0.0674917	-0.0208309	-0.00810076	0.0971267	0.0204944
0.0899	0.028653	0.00075752	0.0660604	0.0281025	-0.0363965	-0.0106574	0.00505515	-0.0943902	-0.00723326	-0.0965925	0.0321476	0.041718	0.285259	0.0280591	0.0253283	0.0494044	0.129907	0.0153375	-0.0133352	0.0477192	0.0895753	-0.101231	0.0525936	-0.0315698	-0.000443566	0.0200981	0.154772	0.0867871
0.09	0.0328549	0.00155707	0.0635393	-0.017769	0.0196687	0.0192453	-0.0306409	-0.0732205	0.0583551	-0.11698	0.0168571	0.0795431	0.239364	0.0708668	0.0365018	0.0290066	0.0891115	0.0168449	0.0914164	0.0727878	0.0742847	-0.13878	0.0470449	-0.0162793	0.000739025	0.0557942	0.154772	0.0239798
0.0901	0.0201201	-0.00845248	0.0549721	-0.0125058	-7.66353e-05	0.0243421	0.0465765	-0.0434218	-0.00145997	-0.106786	0.0321476	0.0795431	0.259762	0.0453826	0.0263029	-0.007451	0.00752051	0.0102406	0.040448	0.0806473	-0.0735236	-0.135537	0.0627873	-0.0621508	-0.0298576	0.0251976	0.153192	0.0698513
0.0902	0.0251407	-0.0101826	0.0707752	-0.00757533	-0.0555564	0.086232	-0.0714364	0.00754659	0.027774	-0.0768958	0.00757311	-0.00710318	0.331619	0.0198984	0.0721979	-0.0117889	0.0778262	-0.103336	0.0761259	0.12373	0.0567382	-0.164265	0.174918	-0.0315698	-0.0667025	-0.0104985	0.129275	0.0290766
0.0903	0.029277	-0.00209626	0.0655621	-0.0432532	-7.66353e-05	0.0658342	0.0203535	0.0330308	0.0335622	-0.11121	0.0432692	0.0103186	0.249563	-0.0086683	0.0365018	0.00427693	0.0534155	0.0204343	0.178063	0.106131	-0.0712024	-0.157325	0.0271094	-0.026473	0.0301375	0.00853992	0.173579	0.0408921
0.0904	0.0422481	0.0113061	0.0817851	0.00244439	0.0553466	0.040337	-0.000746049	-0.00692781	0.0335622	-0.0959116	0.0738658	0.018381	0.257482	0.0351889	-0.0348903	-0.00235416	0.0636143	-0.00504989	0.00706256	0.162197	0.0182195	-0.11143	0.236628	-0.031832	0.0238463	0.0886899	0.0512551	0.158179
0.0905	0.0201537	-0.0130647	0.0536152	-0.0228659	0.0254206	-0.00114207	0.0203535	-0.0442189	0.0335622	-0.0354305	0.0566971	-0.0478779	0.221805	0.0555763	0.0467007	-0.000825112	0.10441	-0.0188511	-0.166318	0.101035	-0.0378457	-0.12349	0.0576904	-0.0721028	0.0301375	0.069702	0.148095	0.0953355
0.0906	0.0191149	-0.00928238	0.0511551	-0.0125058	0.0145719	-0.0419168	0.0196413	0.00754659	-0.00790383	-0.0456242	0.0321476	0.021341	0.226901	0.0351889	-0.000155944	0.034106	0.0687138	-0.0472994	0.00477015	0.0347757	-0.0146539	-0.174458	0.0831746	-0.0672477	-0.00554041	0.0747988	0.163386	0.0647545
0.0907	0.0255861	-0.00321216	0.0549444	-0.00247849	0.0566884	-0.00623891	-0.067005	0.0381276	0.0532582	-0.0863989	0.0738658	0.0846399	0.157773	0.0576244	0.0457156	-0.0270872	0.0432166	-0.0167339	0.0529575	0.0602599	-0.0762966	-0.113296	0.0882714	-0.0519572	-0.0361214	0.0812914	0.18887	0.0290766
0.0908	0.0140739	-0.01306	0.0406873	0.0279156	-0.0255738	-0.0514529	0.117243	-0.0528228	-0.0130007	0.00534424	0.0279709	-0.0100791	0.109674	-0.00558577	-0.0144926	-0.000825112	0.0534155	4.69518e-05	0.012162	0.121422	-0.0452506	-0.148974	0.0373031	-0.0623975	-0.0451559	0.0900894	0.137901	0.080045
0.0909	0.0121079	-0.00866633	0.0349663	-0.017769	0.0145719	-0.0259557	0.0101546	-0.0536155	-0.00213382	-0.0500166	0.0474381	-0.0253775	0.109674	-0.0106826	0.0416012	0.0501953	0.0993104	-0.0407278	-0.0920698	0.0398725	0.0182195	-0.00626257	0.0734462	-0.0468603	-0.0247582	0.0224647	0.137901	0.0290766
0.091	0.0149402	-0.00891822	0.0451176	-0.0126722	-0.051071	-0.0463535	-0.0255415	-0.0375244	-0.00723326	-0.02014	0.0270508	-0.0274905	0.140255	-0.0157794	-0.0205433	0.014481	0.0585149	4.69518e-05	-0.00313632	0.126519	-0.121742	-0.0285583	0.123949	-0.00098876	0.0619323	-0.00539907	0.168482	0.0698513
0.0911	0.0230481	-0.00585502	0.0493567	0.00279249	-0.0453524	-0.00182493	-0.0102432	0.0627602	0.0393564	-0.0296189	0.0168571	-0.0406758	0.147574	0.0606731	0.0874962	-0.00159003	0.0115673	-0.00504989	0.0710291	0.118636	-0.0452506	-0.164265	0.00119676	-0.0471148	0.00583846	0.076192	0.148095	0.105529
0.0912	0.0240511	0.00348194	0.0469472	0.0231902	0.0152217	-0.0514529	-0.0153426	0.0381276	0.0335622	-0.00484943	0.0228714	0.0103186	0.0914803	0.103519	0.0294488	0.034106	0.0126199	-0.0203404	-0.0360046	0.106131	-0.0531362	-0.0725215	0.0623277	-0.026473	-0.000443566	0.0710925	0.148095	0.0698513
0.0913	0.0219021	-0.000694652	0.0493896	-0.0840279	0.0247656	0.00464094	-0.0765359	0.0839992	0.00738669	-0.0405273	-0.0332224	0.00011973	0.0870953	0.052525	0.0151346	0.0486142	0.0126199	-0.0509214	0.0353512	0.182584	-0.0508254	-0.0247396	0.0224518	-0.0060856	0.0199438	0.076192	0.127708	0.100432
0.0914	0.0179735	-0.00788736	0.0420609	0.0741846	-0.015375	0.00974037	-0.0167298	-0.0222261	0.0124835	-0.0449172	-0.00862709	0.0307164	0.111878	0.0249953	0.0518001	0.0603994	0.0789126	-0.0902433	0.012162	0.0857441	-0.104105	-0.0929088	0.0933683	-0.0114551	-0.0106372	0.103973	0.122611	-0.0116981
0.0915	0.0154462	-0.00665171	0.0410744	-0.0585437	0.0101222	-0.0215294	0.0400287	0.0534181	0.00228985	-0.0551161	0.0372445	-0.0172969	0.111878	0.0933205	-0.00429371	-0.0161312	-0.0292074	-0.0713088	-0.033733	0.12931	-0.05035	-0.0317468	0.0576904	-0.0165493	-0.0259278	0.0798957	0.127708	0.0663893
0.0916	0.015382	-0.0141019	0.0379158	0.00771519	0.0196687	-0.0164326	0.029835	0.00327106	0.0437611	-0.0157649	0.0414144	0.0409152	0.0587057	0.0861573	-0.00429371	0.0740984	-0.0281756	-0.0596466	0.0251575	0.0500662	-0.154704	-0.131828	-0.0085685	-0.016009	0.0301375	0.069702	0.0971267	0.137781
0.0917	-0.00215445	-0.0288728	0.0249303	-0.00230695	-0.0357727	-0.041254	-0.020442	0.0271005	0.0430646	-0.111883	-0.0995151	0.021341	0.0812815	-0.000488929	0.0416012	0.0333237	0.0166641	-0.0800444	-0.0461982	0.0959378	-0.111543	-0.0336526	-0.0952148	0.0448828	-0.0502554	0.106789	0.127708	0.0341735
0.0918	0.0215201	-0.0101294	0.0494159	0.00789193	-0.00581545	-0.0259557	0.0349318	0.0228371	0.00228985	-0.0660115	0.0279709	0.0256169	0.18103	0.0474255	0.0559093	0.0137083	0.0381171	-0.00504989	0.00706256	0.118636	-0.193464	-0.108199	0.0525936	0.0448828	0.0313357	0.0238304	0.164971	0.0341735
0.0919	0.0125097	-0.0159902	0.0383712	0.0331994	-0.0561705	-0.0470136	0.060416	0.0287683	0.027774	-0.101011	-0.0646923	0.00011973	0.109674	0.0504795	0.0110046	0.0545038	-0.0139169	-0.0305341	0.0200607	0.0273215	-0.16017	-0.0470373	0.15453	-0.00126658	0.0160373	0.106789	0.0971267	0.0341735
0.092	0.00835268	-0.015815	0.0307404	-0.00757533	0.0241113	-0.0266263	0.0247381	-0.00774393	0.0328709	-0.11121	-0.0485207	0.0205175	0.0841899	0.00970475	0.096684	0.0443049	-0.00267837	-0.00865224	0.0376592	-0.013474	-0.129589	-0.0317468	0.138741	-0.0111824	-0.0106372	0.0289273	0.0955766	-0.0203011
0.0921	0.0230993	-0.000365745	0.0455732	0.0279156	0.0400561	-0.00555794	0.0145445	0.0279339	0.0430646	-0.0762052	-0.0341113	0.0387684	0.152674	0.0453826	0.0772973	0.00860885	-0.0495948	0.00154663	-0.0411014	0.068117	-0.111543	-0.00434183	0.0882714	-0.0109095	0.045428	0.0544115	0.117514	0.051091
0.0922	0.0179886	-0.00322389	0.0407606	-0.0126722	0.0400561	-0.0361546	0.0859002	0.0118178	0.0328709	-0.0959116	-0.0179241	0.0642526	0.134493	-0.0157794	0.0813935	0.0588079	-0.0434739	-0.0101467	0.0126686	-0.0467737	-0.0633299	0.039609	0.0729809	-0.0060856	-0.00436041	0.0251976	0.117514	0.0188829
0.0923	0.0185467	-0.00213166	0.0379089	0.0333891	0.00566804	-0.0259557	0.0451255	-0.0179376	0.0124835	-0.0877691	-0.0170265	0.0409152	0.079093	-0.000488929	0.0314024	0.00783952	-0.033275	4.69518e-05	0.0761259	0.0575051	-0.0837173	0.0548995	0.0734462	0.00410808	-0.0247582	0.0710925	0.134374	0.0188829
0.0924	0.00493296	-0.0226614	0.0333016	-0.0227047	-0.0204744	-0.0361546	0.0400287	0.016912	-0.0633271	-0.065315	-0.0842168	0.0336715	0.124965	0.0453826	0.0355219	0.0494044	0.00242107	-0.0152436	-0.0665856	-0.059369	-0.16017	-0.0215531	0.0729809	-0.0162793	0.045428	0.00853992	0.132805	0.146304
0.0925	0.0170719	-0.00293881	0.0387636	-0.0687374	-0.0618807	0.0454364	0.00364715	-0.038325	0.0379677	-0.0449172	-0.0392081	0.0256169	0.111878	-0.0259731	0.0772973	0.0952993	-0.00777781	-0.0239506	-0.00313632	0.0347757	0.002929	0.0466526	0.0220125	-0.0366666	0.045428	0.122087	0.0716425	0.0255938
0.0926	0.00610178	-0.016631	0.0310807	-0.0585437	-0.0459716	-0.00555794	0.00944763	0.00754659	0.00806505	-0.0863989	-0.0341113	0.0205175	0.106779	0.0606731	0.061999	0.00860885	-0.073061	-0.0698455	-0.0331796	0.0500662	-0.104105	0.0690094	0.0113852	-0.00098876	-0.0067192	0.0442178	0.151613	0.0561905
0.0927	0.0218342	-0.000246407	0.0435769	-0.0230268	0.0203211	0.0236463	0.0553192	-0.0645959	0.0743578	0.000247405	-0.074886	-0.0529747	0.0587057	0.0148016	0.0467007	0.0740984	-0.0343042	0.0510153	0.0812227	0.0198596	-0.0531362	0.0568514	-0.0442464	-0.00581009	0.0772306	0.0173705	0.142998	0.0749482
0.0928	0.0104238	-0.0137026	0.0295608	0.0179089	0.0145719	-0.00623891	0.0203535	0.0118178	0.0131645	-0.131608	-0.0188208	0.0591557	0.0608837	-0.0208763	0.066103	0.0333237	-0.0597884	-0.00504989	0.043234	0.101035	-0.096245	0.100771	0.00205403	0.00920492	-0.0337915	0.0289273	0.0527834	-0.00819807
0.0929	0.021715	-0.00104599	0.0442821	0.0179089	0.0706371	0.00464094	0.0400287	0.0126434	0.0634519	-0.081302	-0.0595955	-0.0427811	0.114771	0.0423261	0.0670984	0.00937897	-0.0587722	0.0270438	0.0149638	0.00182428	-0.0633299	0.0498027	0.0734462	-0.0060856	-0.0400565	0.115574	0.127708	0.0341735
0.093	0.0160922	-0.00767224	0.0408561	0.0228214	-0.015375	-0.0215294	0.131003	-0.0841965	0.0284628	-0.101011	-0.0740179	0.0664124	0.111878	0.0423261	0.0568995	0.0392055	-0.0179767	0.0357248	0.116901	-0.0338718	-0.0531362	-0.0349385	0.00672202	-0.00126658	-0.0145593	0.0275589	0.0802938	0.080045
0.0931	0.00256814	-0.0157409	0.0186072	0.00771519	0.0145719	0.0243421	0.0145445	-0.0834194	0.0488606	-0.0449172	-0.0842168	-0.00497971	0.0587057	0.0219283	0.0568995	0.0443049	-0.0587722	-0.0203404	0.0557385	-0.0389712	-0.0457312	-0.00434183	-0.00347166	-0.00126658	0.039129	-0.0233835	0.0512551	0.0392703
0.0932	-0.00282377	-0.0214632	0.0173116	0.00244439	0.0203211	-0.0317231	0.096845	-0.00855922	0.0845566	-0.0558178	-0.0494018	0.0264352	0.0332215	-0.0259731	0.00590516	-0.0678827	-0.033275	-0.0137517	0.0455449	-0.0926453	-0.0197534	0.0141248	-0.0438409	0.0244954	-0.080852	-0.0118474	0.0767393	0.0357927
0.0933	0.00387598	-0.0171793	0.027957	-0.00247849	0.00437823	-0.0419168	0.0764473	-0.00346497	0.0488606	-0.0252368	-0.028123	-0.0682653	0.132276	-0.0137677	0.0457156	-0.00668947	-0.0893688	-0.0545472	0.0427586	0.0755504	-0.0248528	-0.00626257	0.0322062	-0.0619039	-0.0604542	-0.0410951	0.0935789	0.0698513
0.0934	0.016165	-0.00397187	0.0410726	-0.0125058	-0.015375	-0.00997832	0.0909971	-0.0136535	0.0328709	-0.0245194	-0.0587196	0.115221	0.111878	0.00153057	0.0202314	-0.0329352	-0.0434739	0.0102406	0.00477015	-0.0161927	0.00574382	-0.0368436	0.0780778	-0.0109095	-0.0706531	0.030297	0.127708	0.112284
0.0935	0.0167893	-0.00860352	0.0466629	-0.0179326	-0.0414933	0.00464094	0.0808034	-0.00855922	0.0481614	-0.0354305	-0.0341113	0.0103186	0.101679	0.0861573	-0.0297909	0.0537111	-0.0485733	0.00514379	0.0631564	0.0477192	-0.0225552	-0.128587	0.0525936	-0.026473	-0.0565088	-0.0233835	0.122611	0.207466
0.0936	0.00388702	-0.0210768	0.0299794	-0.0381564	0.131799	-0.0259557	-0.0109397	-0.0179376	0.0838393	-0.0660115	-0.0646923	-0.00200634	0.0353865	0.00970475	0.0119725	-0.0219878	-0.0781631	-0.00865224	0.0506417	0.0375204	0.0714364	-0.0196401	0.124441	-0.0267378	-0.122768	-0.0997971	0.0701054	0.0698513
0.0937	-0.000258461	-0.0309485	0.0277743	-0.0128383	0.0764149	-0.00114207	-0.0357404	-0.0536155	0.0801727	-0.0959116	-0.0188208	0.0226561	0.0608837	0.0504795	0.061999	-0.0576839	-0.0597884	-0.11574	0.0455449	0.022222	0.0663422	-0.143877	0.0678841	-0.138396	-0.0208309	-0.0169443	0.0599169	0.146304
0.0938	0.0149176	-0.00520688	0.0370308	0.0484899	-0.051071	0.0447295	0.0451255	0.0118178	0.0328709	-0.0296189	-0.0230235	0.0540589	0.0383183	-0.0086683	0.061999	-0.0482257	-0.033275	-0.0698455	0.0557385	0.0500662	0.0567382	-0.0623278	0.0224518	0.0907544	-0.0553548	-0.0359957	0.0191629	0.151401
0.0939	0.00376789	-0.0254114	0.0275843	0.0177271	0.03052	0.0141485	-0.066337	0.0576659	0.0437611	-0.116309	-0.0230235	0.0460147	0.040486	0.0321272	0.0721979	0.02313	-0.0139169	-0.0815025	0.0965133	0.0602599	0.0233164	-0.131828	0.0118189	-0.118434	-0.0553548	-0.051294	0.0971267	0.080045
0.094	0.0132717	-0.0111044	0.0363074	0.0484899	0.0203211	-0.00114207	0.0808034	0.0279339	0.0634519	-0.116309	-0.0646923	0.0358158	0.0383183	0.0423261	-0.00429371	-0.047485	-0.0587722	-0.0713088	0.10161	0.0528187	0.0946721	-0.0706345	0.0373031	0.00410808	0.0160373	-0.0526222	0.0257709	0.12082
0.0941	0.0136595	-0.0016195	0.0284013	0.0484899	0.0298624	-0.0215294	0.0145445	0.0228371	0.0437611	-0.00412169	-0.0239176	-0.0253775	-0.0105084	0.0402858	-0.019592	0.0180332	0.0330177	-0.0443483	0.0659322	0.0324209	0.0386069	-0.0502368	0.0581479	0.00410808	-0.0310246	-0.0359957	0.0731811	0.080045
0.0942	0.0199341	-0.0126751	0.0439004	0.0584811	0.0719946	-0.0208563	0.0203535	0.0483213	0.027774	-0.10611	-0.0494018	0.0460147	0.076182	0.068813	0.061999	0.0290066	-0.062857	-0.0545472	0.0455449	0.103813	0.107733	-0.182822	0.0322062	-0.00126658	-0.0270962	0.0340241	0.0359646	0.124148
0.0943	0.0021765	-0.0222203	0.027362	-0.0330595	-0.00581545	-0.0215294	-0.0357404	-0.00774393	0.0634519	-0.111883	-0.0179241	0.0307164	-0.0156079	0.0576244	0.0110046	0.00783952	0.00242107	-0.0392489	0.0353512	0.0371281	0.163826	-0.13878	0.0317622	-0.0621508	-0.0667025	0.030297	0.0257709	0.107185
0.0944	0.00781686	-0.0138576	0.0282987	-0.0585437	0.0050228	-0.0113357	0.0305523	0.00754659	0.110054	-0.0609147	-0.0332224	0.0642526	-0.00245642	0.0780222	0.0212035	-0.0278384	0.0279183	-0.0407278	-0.0105204	0.0880705	0.0669371	-0.0929088	0.0220125	-0.103151	-0.000443566	0.0251976	0.0374851	0.0459916
0.0945	0.0198264	-0.00326099	0.0464711	0.0279156	0.0101222	-0.000458503	0.0859002	-0.038325	0.0233634	-0.0965925	0.0126725	0.00011973	0.0251876	0.0270278	0.0202314	0.0588079	0.0789126	-0.0254372	0.0126686	0.077882	0.0284132	-0.101231	0.0780778	-0.0568045	0.0160373	-0.051294	0.0716425	0.202369
0.0946	-0.00898365	-0.041411	0.0196593	-0.017769	-0.0363965	-0.0667512	-0.000746049	0.0134699	0.0532582	-0.0252368	-0.115661	-0.00497971	-0.0738122	0.0831216	0.0976951	-0.0117889	0.0574389	-0.0749449	-0.0156172	0.101035	0.0488006	-0.213419	-0.0391495	0.00410808	-0.117671	-0.0322348	0.0155772	0.14798
0.0947	0.0122913	-0.011133	0.0424084	0.00244439	-0.00517607	-0.0361546	0.015254	0.0279339	0.0284628	-0.0959116	-0.0646923	0.0511141	-0.0156079	0.06577	0.0864903	-0.0168883	0.0472452	-0.0341494	0.0302543	0.17239	0.166028	-0.0553362	0.00715347	-0.0468603	-0.0412183	-0.0818906	0.0170873	0.0714888
0.0948	0.0158482	-0.0113402	0.044953	0.0382962	0.0101222	-0.0724978	0.0356518	0.058515	0.0532582	-0.0551161	-0.00862709	0.00521917	-0.0360056	0.088221	0.0110046	0.0392055	0.0534155	-0.0443483	-0.00313632	0.126519	0.189324	-0.135537	-0.0540398	-0.057054	-0.0361214	0.0238304	0.0323856	0.122483
0.0949	0.0195068	-0.00922661	0.0500508	0.0230057	0.03052	0.10153	0.0101546	-0.0281313	0.0328709	-0.0609147	-0.0842168	-0.0448842	-0.048328	0.0117295	0.101781	0.00274268	0.052342	-0.0611151	-0.0178969	0.103813	0.191512	-0.133684	0.0623277	-0.00098876	-0.0616056	0.0900894	0.08338	0.122483
0.095	0.00294509	-0.0286077	0.0256027	-0.00230695	0.00947507	0.0454364	0.029835	-0.0536155	0.0430646	-0.0354305	0.00247367	0.0919096	0.00988932	0.0708668	0.00590516	0.0333237	0.0472452	-0.0560183	-0.102263	0.0936142	0.0793816	-0.199942	-0.0340527	-0.0366666	-0.0757526	0.0238304	-0.00331045	0.0834983
0.0951	-0.00787818	-0.0354329	0.0163482	0.0433931	-0.021106	-0.0259557	-0.0255415	-0.0485186	0.0175804	-0.0609147	-0.0740179	-0.0355763	-0.0423851	0.00153057	0.0711998	0.0239072	0.0738132	0.0117455	-0.0541307	-0.00327515	0.112832	-0.194846	0.0576904	-0.0417635	-0.0870898	-0.0118474	0.0206741	0.098781
0.0952	0.00281919	-0.0260908	0.0289079	-0.00757533	0.0502498	-0.0259557	0.0145445	-0.0128408	0.00806505	-0.0863989	-0.0697892	0.0817107	0.0638025	0.0300921	0.0314024	0.0545038	0.0432166	-0.112084	-0.0535566	0.0347757	0.125253	-0.159168	-0.0191802	0.0143018	-0.081993	0.0238304	-0.0135093	0.132682
0.0953	0.0180644	-0.00524199	0.0430029	0.00279249	0.0451529	0.029439	0.0101546	-0.0332281	0.0590594	-0.0558178	-0.0179241	-0.00497971	0.0455854	0.0198984	0.0721979	0.0290066	0.0421483	0.00664607	-0.0360046	0.0194852	0.150737	-0.13878	0.15453	0.0445816	-0.0361214	-0.0206974	0.0629823	-0.0050028
0.0954	0.0102418	-0.0209935	0.0355203	-0.0125058	0.0101222	0.0651168	0.0254529	0.0220062	0.0233634	-0.0863989	-0.0137239	0.0642526	0.0149888	0.0402858	0.107894	0.0188077	0.0381171	-0.0305341	-0.0688393	0.0755504	0.120806	-0.194846	-0.00389748	0.0193986	-0.0972835	-0.0118474	-0.0135093	0.137781
0.0955	0.0143847	-0.00630207	0.030679	-0.0176053	0.0413823	0.0301381	-0.00514373	-0.0187477	0.0284628	-0.0310477	0.00247367	0.018381	0.048512	0.0249953	0.0762966	0.0282269	0.052342	-0.0356309	0.0353512	0.00692372	0.0924343	-0.0980057	-0.0191802	0.0499796	-0.0921867	0.0544115	0.0104804	0.0698513
0.0956	0.0179972	-0.0105528	0.0436496	-0.00247849	0.0247656	-0.0208563	-0.00584289	-0.0187477	0.0845566	-0.065315	-0.0137239	0.0307164	0.0616241	0.0708668	0.117071	0.0690016	0.0432166	-0.0101467	-0.0512951	0.00146839	0.0516388	-0.154071	0.0831746	-0.0109095	-0.10125	0.0200981	0.0782806	0.161594
0.0957	-0.00574655	-0.0296861	0.0169771	0.0282897	0.00437823	-0.00555794	-0.0102432	-0.0536155	0.0481614	-0.0660115	-0.0485207	-0.00497971	0.0179309	-0.03107	0.0823967	0.00783952	0.0177194	-0.00865224	-0.0467651	0.0347757	0.0538974	-0.152226	-0.0544401	-0.0165493	-0.10238	-0.0308963	0.0731811	0.12082
0.0958	0.00765153	-0.0146191	0.0280101	0.0431983	-0.00517607	0.0250387	-0.000746049	-0.0179376	0.0284628	-0.0551161	0.0117603	0.0715119	-0.0185687	0.00460791	0.061999	0.0588079	0.00242107	-0.0254372	-0.00313632	0.0653567	0.13035	-0.131828	-0.00347166	-0.0471148	-0.0921867	0.0251976	0.0170873	0.0408921
0.0959	0.0170518	-0.00901379	0.0456001	0.0231902	0.00947507	-0.0266263	-0.0924892	-0.00346497	0.0845566	-0.0609147	-0.0290145	-0.066173	-0.0228438	0.0647766	0.0762966	0.0995826	0.0789126	0.0408217	-0.020714	-0.0596625	0.077136	-0.0623278	0.0423999	0.0598643	-0.081993	0.0455953	0.0512551	0.193875
0.096	0.00064196	-0.0221196	0.0188211	0.0333891	0.0349593	0.0301381	0.0808034	-0.0230344	0.00228985	-0.101689	-0.00862709	-0.0682653	0.00478988	0.0831216	0.0151346	0.0384206	-0.00267837	-0.0305341	-0.0535566	0.0218454	0.0465393	-0.0266499	0.00162518	-0.0060856	-0.127865	-0.0322348	0.0614488	0.0427444
0.0961	0.036865	0.0140916	0.0584098	0.0279156	0.0655403	-0.0106574	0.0655129	0.0330308	0.0685488	-0.0863989	-0.00772521	0.0591557	0.000493154	0.0555763	0.14359	0.0290066	0.00137363	0.0219444	0.114151	-0.0110959	0.0669371	0.00200714	0.103082	-0.0216436	-0.0706531	0.0683129	0.103778	0.0851419
0.0962	0.00630147	-0.0216665	0.0357251	-0.0431025	0.0298624	0.0148398	0.00435079	-0.038325	0.0481614	-0.0965925	-0.0383218	0.0387684	0.0208701	0.0831216	0.0762966	0.0494044	0.0126199	-0.0829591	0.0812227	-0.0824516	0.186415	-0.0776183	0.0118189	-0.0165493	-0.143155	-0.027138	0.0747214	0.0647545
0.0963	0.0178965	-0.00817906	0.0464394	0.0231902	-0.00517607	-0.0572073	0.0698723	-0.038325	0.0481614	-0.0704144	-0.0137239	0.00521917	-0.0177469	0.118818	0.0925956	0.0596032	0.0228188	-0.0305341	0.00986699	-0.0875484	0.176222	-0.0725215	-0.0187622	0.070367	-0.0717993	0.0136368	0.086933	0.125917
0.0964	0.0136181	-0.0217355	0.0461835	0.0331994	0.0298624	0.00974037	0.0247381	0.0330308	0.0284628	-0.162204	-0.0341113	0.0540589	0.0434151	0.0453826	0.0568995	0.0639048	-0.0292074	-0.0320167	-0.0898268	-0.118129	0.176222	-0.00434183	0.0831746	-0.0366666	-0.163542	0.0581244	0.197461	0.0663893
0.0965	0.0266736	-0.00492227	0.0594425	0.0588863	-0.00517607	0.00464094	0.0553192	-0.0128408	0.0838393	-0.0711083	0.0483686	-0.0172969	0.0281246	0.0555763	0.112993	0.100399	0.00647047	-0.0254372	-0.100026	-0.0671611	0.176222	-0.0521341	0.0322062	-0.0364067	-0.131846	0.115574	0.0955766	0.202369
0.0966	0.00585667	-0.0289397	0.0419903	0.00789193	-0.00581545	0.0505359	0.0407512	-0.0638092	-0.0238564	-0.11765	0.0228714	-0.0376842	0.0128341	0.0341644	0.132362	-0.00668947	0.0115673	-0.0560183	-0.2042	-0.0773548	0.206803	-0.0489353	0.0933683	-0.026473	-0.0910509	0.0200981	0.139474	0.131013
0.0967	0.0152278	-0.0156564	0.0479388	0.0741846	0.0050228	-0.00555794	0.0960939	-0.0128408	0.00738669	-0.0965925	-0.0290145	0.0409152	0.048512	0.0729227	0.16804	0.0239072	-0.0638716	-0.0392489	-0.105125	-0.0977421	0.166028	-0.0164562	0.0581479	-0.0468603	-0.126747	0.0710925	0.0374851	0.144629
0.0968	0.0189347	-0.00992271	0.0485299	0.0994583	-0.00581545	0.0549232	0.106288	0.0330308	0.0233634	-0.0908121	0.0321476	-0.0304769	0.0892867	-0.0106826	0.0731969	0.0392055	-0.0383744	-0.0815025	-0.105125	-0.0518706	0.184224	-0.0381334	0.0470449	-0.00636082	-0.10238	0.0798957	0.0563519	0.110626
0.0969	-0.00315719	-0.0336761	0.028043	0.0331994	-7.66353e-05	-0.0463535	0.0400287	-0.068906	0.0233634	-0.106786	0.0363201	-0.0325874	0.0557843	0.0321272	0.078299	0.0348892	-0.0281756	-0.0458246	-0.161219	-0.113033	0.0997689	-0.0776183	-0.0493432	-0.0417635	-0.0870898	0.103973	0.0665456	0.176885
0.097	0.0131668	-0.0200604	0.0455049	0.0637804	0.0254206	-0.087149	0.0349318	-0.0493132	-0.00790383	-0.0609147	-0.0128246	0.0336715	0.10388	0.0933205	0.133391	0.02313	-0.00777781	-0.152858	-0.117554	-0.0875484	0.0895753	-0.087812	0.0317622	-0.026473	-0.00554041	0.12067	0.10732	0.166691
0.0971	0.00559903	-0.023951	0.0387296	0.0231902	-0.000718614	0.10153	0.0349318	-0.0485186	0.0124835	-0.0762052	-0.00772521	0.0256169	0.0200882	0.088221	0.0416012	0.0392055	-0.0179767	-0.0815025	-0.127748	-0.0773548	0.171125	-0.12349	-0.023859	-0.026473	-0.0667025	0.00853992	0.0650111	0.183676
0.0972	0.00896539	-0.0209795	0.039236	-0.00740639	-7.66353e-05	-0.0317231	0.0502223	-0.0222261	0.0634519	-0.101689	0.0168571	0.0336715	-0.000309559	0.088221	0.127265	-0.0372861	-0.00777781	-0.0647461	-0.127748	-0.0365801	0.104866	0.0192216	-0.0693381	-0.0111824	-0.121648	0.0581244	0.164971	0.131013
0.0973	0.000822821	-0.0227807	0.0266752	0.0433931	-0.0102755	0.0141485	0.0662484	0.0228371	0.0335622	-0.0449172	-0.044305	0.0256169	0.0434151	0.06577	0.0864903	-0.0270872	-0.0230761	-0.096793	-0.0767793	-0.0977421	-0.0429426	-0.087812	-0.00304541	-0.026473	-0.0541996	0.0238304	0.0920298	0.141207
0.0974	0.00989201	-0.0218262	0.0377875	0.0892646	-0.000718614	0.0287405	0.0342126	-0.068906	0.0386617	-0.0398178	-0.00353025	-0.0529747	0.119868	0.0219283	0.14359	0.00860885	-0.0536728	-0.0188511	-0.191816	-0.00327515	0.0261416	-0.00944127	-0.0544401	0.0295923	-0.081993	0.0595083	0.142998	0.0816877
0.0975	0.00343276	-0.0300317	0.036016	0.0739741	-0.0204744	0.090601	0.0356518	-0.0230344	0.0226772	-0.101689	-0.063819	0.0438652	0.0587057	0.0423261	0.0365018	-0.0423855	0.0279183	-0.0815025	-0.202014	-0.0953222	0.109963	-0.0725215	-0.0446514	-0.0519572	0.00975011	0.0632186	0.199063	0.0698513
0.0976	-0.00377202	-0.026075	0.0176291	0.0384886	0.0050228	-0.0463535	0.0203535	-0.0943902	0.0481614	-0.0819901	-0.00353025	0.0511141	0.0200882	0.0606731	0.0762966	0.0333237	-0.033275	-0.0545472	-0.112457	-0.0620642	0.0284132	-0.0540295	0.0373031	-0.0573033	-0.0361214	0.00344308	0.0971267	0.0239798
0.0977	0.00153775	-0.0320378	0.0258243	0.0484899	0.0502498	0.0498263	0.0349318	-0.0579222	0.0430646	-0.0609147	-0.028123	0.00011973	0.0332215	0.0300921	0.061999	-0.0168883	-0.00372321	-0.0392489	-0.226761	-0.0722579	-0.00445505	-0.0623278	0.0827047	-0.0774414	-0.00945985	0.076192	0.112417	0.0784041
0.0978	0.00651166	-0.0196031	0.0287265	0.0737638	0.0298624	-0.0361546	0.0502223	-0.00264709	0.0488606	-0.0667074	-0.0383218	0.061313	0.0506848	0.0351889	0.128292	-0.00668947	-0.0190137	-0.0458246	-0.166318	-0.049474	-0.0457312	0.000757606	-0.033642	0.0550765	-0.00945985	0.0289273	0.086933	0.0341735
0.0979	0.00552833	-0.0166862	0.0281483	0.0433931	0.0158721	0.0141485	0.0196413	0.0126434	0.0335622	-0.065315	-0.00772521	0.107208	0.0128341	0.0453826	0.0711998	-0.038032	0.0126199	-0.0560183	-0.102263	-0.0416769	-0.0786204	-0.0349385	-0.0132443	-0.0621508	-0.0145593	0.0900894	0.0665456	0.107185
0.098	0.00164803	-0.0233674	0.0234574	0.0382962	-0.0204744	-0.0120134	0.0145445	-0.0128408	0.0634519	-0.0609147	0.0168571	0.0489621	0.0128341	0.0453826	0.0365018	-0.0372861	-0.0128772	-0.0356309	-0.168522	-0.0416769	-0.0888141	0.0211554	0.0525936	-0.0366666	0.014847	0.0442178	0.137901	0.0239798
0.0981	0.000823381	-0.0299154	0.0271031	0.0639858	-0.0109123	0.0702137	0.0757065	-0.068906	0.0284628	-0.0863989	0.0126725	0.0489621	0.00988932	0.0423261	0.0874962	-0.0168883	0.00752051	-0.0713088	-0.168522	-0.069851	-0.0452506	0.0548995	-0.121065	-0.0060856	-0.081993	0.0595083	0.115954	0.0918865
0.0982	0.0148712	-0.0104729	0.0397649	0.0637804	0.0655403	0.0250387	0.0196413	0.0576659	0.027774	-0.0303336	0.017772	0.0664124	0.0638025	0.101448	0.0508125	-0.0525844	-0.00777781	-0.0611151	-0.127748	-0.0569674	-0.0480394	-0.0349385	0.0224518	-0.0208404	-0.0412183	0.101689	0.148095	0.0188829
0.0983	0.00555565	-0.0192922	0.0321674	0.0433931	-0.0720744	-0.0470136	0.0909971	-0.032425	0.0284628	-0.0921786	0.0228714	0.0664124	0.0383183	0.0168289	0.0518001	0.0239072	0.00242107	-0.0560183	-0.140159	-0.0746673	0.0386069	0.00393111	-0.0391495	0.0499796	0.046634	0.0136368	0.17199	-0.0183866
0.0984	0.00246438	-0.0146712	0.0235605	0.0382962	0.0413823	0.00905161	0.0189299	-0.0340304	0.0437611	-0.0551161	-0.028123	-0.020278	0.0383183	0.00970475	0.0355219	-0.0525844	0.00242107	-0.096793	-0.0229911	0.0092915	-0.0123615	-0.0470373	-0.0442464	-0.0165493	0.0262362	-0.0118474	0.132805	0.096986
0.0985	0.013879	-0.00898951	0.0388159	-0.0126722	0.0050228	0.0396326	0.101191	-0.0485186	0.099855	-0.0908121	-0.00772521	0.0307164	0.0353865	0.0351889	0.016104	-0.00235416	-0.0434739	-0.0320167	-0.130622	-0.00327515	-0.00726468	0.00902795	0.0423999	0.0448828	0.0619323	0.00208773	0.164971	0.0341735
0.0986	0.00674362	-0.0187099	0.0334928	0.0739741	0.0451529	0.029439	0.0254529	-0.00264709	0.05396	-0.0819901	-0.0179241	0.140705	0.0383183	0.06577	0.0568995	-0.047485	-0.0689711	-0.0815025	-0.0920698	-0.107936	-0.0350517	0.00393111	-0.014086	0.0244954	-0.0310246	-0.0067506	0.112417	0.0851419
0.0987	0.0154592	-0.01008	0.0371579	0.0792841	-0.021106	0.0250387	0.0458507	0.0228371	0.0488606	-0.0106707	0.00757311	-0.0529747	0.0434151	0.0504795	0.0212035	-0.0278384	-0.00882005	-0.0305341	-0.143038	-0.0977421	0.0437037	0.0294153	0.0776104	0.0143018	0.0709122	-0.0206974	0.137901	0.080045
0.0988	0.015497	-0.00748778	0.040001	0.0331994	0.03052	0.0250387	0.0400287	0.0177403	0.047463	-0.0565189	-0.0392081	0.0285747	0.00988932	0.0117295	0.0314024	-0.00668947	-0.0128772	-0.0494478	-0.10736	-0.0671611	0.00802583	-0.0451373	0.113756	0.0706815	-0.0208309	0.0544115	0.142998	0.125917
0.0989	0.0118101	-0.0154409	0.0374056	0.00771519	-0.0612699	-0.00623891	-0.0619081	0.00327106	0.0590594	0.000247405	-0.00952806	-0.0406758	0.0434151	0.0474255	0.0670984	-0.0525844	0.00242107	-0.0392489	-0.143038	0.00419467	0.104866	-0.0980057	0.0632473	0.0958512	0.076009	-0.0104985	0.139474	0.100432
0.099	0.0148057	-0.0165431	0.0460237	0.0281025	-0.0714688	-0.0164326	0.16745	0.0729487	0.0342543	-0.116309	0.0933097	0.0642526	0.0200882	0.0453826	0.0721979	-0.0372861	-0.0638716	-0.0560183	-0.140821	-0.0236729	0.00802583	-0.101231	-0.00304541	0.106045	0.0556217	-0.013195	0.137901	0.105529
0.0991	-0.00302454	-0.0370359	0.0277263	0.0839523	0.0247656	-0.0164326	-0.0721018	-0.0790997	0.0794572	-0.0660115	0.0321476	-0.0529747	-0.005409	0.0249953	0.0568995	-0.0278384	-0.0128772	-0.0727706	-0.2042	-0.0341913	0.0284132	-0.148974	-0.0085685	0.0652702	0.018752	0.0136368	0.158289	0.144556
0.0992	0.0105171	-0.0160429	0.0412841	0.0333891	0.0196687	0.025736	0.0553192	-0.0289362	0.0787424	-0.0150431	0.0432692	-0.0122	0.0251876	0.052525	-0.00525278	0.00274268	-0.00267837	-0.0407278	-0.168522	-0.069851	-0.0123615	-0.064218	0.0322062	0.0502837	-0.0157341	-0.0461946	0.214354	0.112284
0.0993	0.013679	-0.0138731	0.0448389	0.00261835	-0.00135994	0.0345358	0.0859002	0.0534181	-0.0123327	-0.0354305	-0.0392081	0.0307164	0.00478988	0.0749807	0.0610061	0.0188077	-0.0434739	-0.0713088	-0.180913	-0.0467737	0.0691879	-0.0470373	0.0122529	0.0145877	0.0199438	0.0136368	0.229644	0.0902387
0.0994	0.0233541	-0.00710133	0.0456426	0.0584811	0.0451529	-0.0368199	0.00435079	-0.0281313	0.0430646	-0.02014	0.0330703	-0.0172969	0.0587057	0.0678233	0.0304251	-0.00668947	0.0126199	-0.066212	-0.183813	-0.0389712	0.0742847	0.0478553	0.0530484	0.0856575	0.0976284	0.069702	0.149673	0.0443671
0.0995	0.0214107	-0.0076898	0.0519457	0.0382962	0.0145719	-0.0374846	0.029835	0.0738055	0.0386617	-0.0565189	-0.00353025	0.0591557	0.0383183	-0.0392649	0.0416012	0.0961137	0.00752051	-0.0865993	-0.117554	-0.0824516	0.125253	-0.075734	0.0734462	0.106045	0.00975011	-0.0373316	0.183773	0.131013
0.0996	0.0336093	0.00332116	0.0655276	0.0586836	-0.0720744	-0.0215294	0.107044	-0.00428202	0.0692583	-0.0667074	0.0126725	0.00011973	0.0251876	0.0300921	0.0527888	0.0239072	0.0166641	-0.0727706	-0.15102	0.0296789	0.0873348	0.00393111	0.0169157	0.171938	0.059506	0.151251	0.219451	0.0816877
0.0997	0.0764494	0.0301485	0.129784	0.134895	-0.015375	0.0243421	0.0720867	-0.00774393	0.0794572	0.00534424	0.128988	0.426128	-0.0462045	0.0861573	0.00590516	0.120797	-0.0128772	-0.0560183	-0.207114	0.0727878	0.21992	0.0650932	0.11327	0.25895	-0.0463151	0.0646052	0.248404	0.146304
0.0998	0.118858	0.0512946	0.295286	0.0535867	-0.0472081	0.00905161	0.0407512	0.0228371	0.120253	-0.00484943	0.0984065	1.25182	0.0281246	0.134116	0.0670984	0.0478249	-0.0230761	-0.12084	-0.10736	0.0880705	0.265815	0.0325726	0.200932	0.335403	0.0442232	-0.0118474	0.316291	0.0698513
0.0999	0.168093	0.0800526	0.411834	0.0482926	-0.00581545	0.0505359	-0.00584289	0.186851	0.094033	-0.0398178	0.148393	1.67784	-0.00755326	0.0708668	0.0263029	0.146294	-0.00267837	-0.0596466	-0.132845	0.0806473	0.42087	0.100771	0.170336	0.396565	0.014847	0.162882	0.433518	0.139535
0.1	0.1925	0.10007	0.460785	0.0535867	0.0451529	-0.00182493	0.0553192	-0.0536155	0.150098	-0.0303336	0.297183	1.82062	0.00773726	0.0810605	0.0559093	0.0901999	0.0534155	-0.0698455	-0.0563919	0.124211	0.402562	0.15884	0.180015	0.442436	0.121881	0.175292	0.448809	0.159912
0.1001	0.239492	0.137421	0.510792	0.0841678	0.0101222	-0.0113357	0.0560495	0.0474775	0.201844	0.0315744	0.39912	1.91241	0.040486	0.08919	0.0813935	0.156493	0.0687138	-0.0953427	-0.0512951	0.238649	0.510588	0.281227	0.236628	0.600438	0.0658153	0.212414	0.527031	0.171788
0.1002	0.281993	0.168089	0.570283	0.0741846	0.0356194	0.0753105	0.0866462	0.0933256	0.227341	0.0868937	0.573611	2.0877	0.0434151	0.0504795	0.0721979	0.136095	0.0442859	-0.0203404	-0.0898268	0.286746	0.525887	0.418912	0.246273	0.666697	0.142268	0.259772	0.635566	0.149658
0.1003	0.319558	0.204779	0.583512	0.0892646	0.100525	0.10663	0.101191	0.175742	0.212043	0.213476	0.701097	1.9991	0.0230278	0.152416	0.102794	0.181132	0.00137363	-0.066212	0.0455449	0.29184	0.653373	0.477937	0.3527	0.83999	0.167752	0.212414	0.538776	0.161594
0.1004	0.380906	0.250082	0.65186	0.196298	0.0546767	0.0549232	0.192934	0.334735	0.291987	0.34774	0.847642	2.12338	-0.0330375	0.116738	0.123192	0.17689	0.0789126	-0.0494478	0.0149638	0.315102	0.632975	0.526	0.394082	0.916442	0.264592	0.344931	0.912621	0.166691
0.1005	0.413285	0.2784	0.67136	0.124706	0.0968127	0.177247	0.14274	0.30826	0.323391	0.448769	0.806867	2.07559	0.0200882	0.123917	0.204783	0.228767	0.110612	-0.00205419	-0.00261417	0.360973	0.672557	0.549293	0.537495	1.06935	0.269689	0.355125	1.00946	0.132682
0.1006	0.472516	0.336216	0.716753	0.119846	0.177671	0.304668	0.198031	0.314337	0.348875	0.587413	0.915273	2.01634	0.0659831	0.137126	0.189485	0.248282	0.156531	-0.0101467	0.152578	0.35078	0.741971	0.627989	0.731274	1.15599	0.342401	0.404533	1.08591	0.23977
0.1007	0.522015	0.3758	0.759145	0.104329	0.219199	0.503445	0.295723	0.379616	0.441517	0.601674	1.06971	1.96537	0.076182	0.220806	0.249589	0.303456	0.221697	-0.0545472	0.114151	0.422136	0.785958	0.587845	0.786538	1.26211	0.367899	0.409627	1.28979	0.198975
0.1008	0.593735	0.430339	0.852428	0.12008	0.218445	0.529883	0.23453	0.37553	0.410921	0.734192	1.10395	2.15905	0.0455854	0.458227	0.316971	0.400296	0.246022	-0.0203404	0.287532	0.3275	0.959339	0.643882	0.888475	1.47709	0.456857	0.548805	1.4223	0.23295
0.1009	0.626338	0.458522	0.872343	0.0637804	0.366254	0.676738	0.218418	0.379616	0.557845	0.856516	1.20084	2.05712	0.0659831	0.437839	0.37701	0.435974	0.290699	-0.0647461	0.279999	0.417039	0.928742	0.74807	0.902878	1.49852	0.473563	0.574289	1.45798	0.181982
0.101	0.66928	0.498178	0.909138	0.150676	0.382381	0.742997	0.0953435	0.344933	0.649588	1.07058	1.23654	1.97047	0.0638025	0.480878	0.434258	0.401266	0.39383	0.0270438	0.341162	0.49137	1.00013	0.809232	0.89534	1.58413	0.534725	0.569192	1.55482	0.212563
0.1011	0.721994	0.5466	0.959494	0.0841678	0.514062	0.855127	0.269386	0.374519	0.68629	1.17385	1.35733	2.02654	0.124965	0.493905	0.439357	0.426763	0.434605	0.061209	0.466012	0.427232	1.09875	0.870394	0.857894	1.6249	0.631565	0.745847	1.55992	0.125917
0.1012	0.777946	0.583749	1.02145	0.0639858	0.579384	0.890805	0.188635	0.318454	0.767881	1.29855	1.40829	2.06539	0.0200882	0.54997	0.602539	0.436962	0.537862	0.0494912	0.522093	0.554653	1.16842	0.962137	1.06784	1.7053	0.738598	0.79855	1.64891	0.156498
0.1013	0.803219	0.605702	1.04756	0.0690852	0.661871	0.951967	0.243902	0.349035	0.77808	1.37783	1.46767	2.0775	0.0251876	0.529582	0.626755	0.53895	0.517464	0.100434	0.471111	0.501569	1.25511	1.02086	1.0108	1.77781	0.735058	0.834228	1.64147	0.159912
0.1014	0.874384	0.668445	1.12734	0.155776	0.779098	1.06022	0.299967	0.400003	0.935011	1.49362	1.6139	2.14376	0.079093	0.529582	0.679031	0.461458	0.624553	0.0933365	0.624095	0.511768	1.41985	1.0182	0.985315	1.82999	0.90515	0.813841	1.79705	0.212563
0.1015	0.91709	0.704666	1.17957	0.12008	0.85555	0.987645	0.336519	0.528513	1.01146	1.5293	1.67509	2.11828	0.0739962	0.55227	0.663733	0.508354	0.665348	0.152952	0.580713	0.562763	1.45553	1.10485	0.95055	1.946	0.962859	1.00429	1.97017	0.195572
0.1016	0.949632	0.724461	1.21896	0.109652	0.835163	1.00294	0.27958	0.686596	1.07385	1.48491	1.77708	2.14886	0.0536088	0.473517	0.77592	0.476749	0.721442	0.132565	0.687747	0.529169	1.51669	1.09975	1.07196	1.99188	1.11576	1.02281	2.0747	0.166691
0.1017	1.00215	0.778078	1.26492	0.175649	0.967681	0.997838	0.382414	0.812847	1.16564	1.43392	1.83317	2.11318	0.0841899	0.573143	0.794951	0.513453	0.838729	0.132565	0.596004	0.687171	1.69508	1.18383	1.02194	1.99697	1.15831	1.11138	2.09513	0.229571
0.1018	1.07011	0.836921	1.33888	0.176173	1.00846	1.10997	0.448706	0.895673	1.18476	1.39534	1.98616	2.12847	0.0732681	0.6621	0.899727	0.646039	0.930519	0.180027	0.726083	0.73814	1.74975	1.19149	1.14231	2.16379	1.23299	1.1381	2.2378	0.214273
0.1019	1.08516	0.846403	1.34333	0.130039	1.19194	1.14055	0.366226	1.03846	1.27783	1.44265	1.93195	2.10299	0.0892867	0.621326	0.903406	0.753127	0.990161	0.164729	0.692843	0.743236	1.78545	1.25519	0.98948	2.06323	1.25338	1.20317	2.21741	0.280566
0.102	1.13895	0.893249	1.40479	0.211308	1.21743	1.28836	0.377314	1.08945	1.32882	1.35459	2.06775	2.05712	0.137375	0.641307	1.02579	0.792753	1.11248	0.244695	0.715885	0.768721	1.84798	1.30872	1.09843	2.15125	1.35022	1.21024	2.34753	0.202369
0.1021	1.15584	0.90291	1.41802	0.165717	1.30917	1.37639	0.463066	1.28176	1.43591	1.38149	1.97404	2.0144	0.0536088	0.626422	1.04109	0.874302	1.15326	0.239598	0.703037	0.702462	1.8276	1.3393	1.07294	2.18695	1.44388	1.15533	2.35503	0.190477
0.1022	1.20106	0.953263	1.46007	0.33901	1.37033	1.48714	0.47326	1.3567	1.5022	1.39678	2.10344	2.13545	0.0710826	0.685216	1.07528	0.901011	1.19059	0.32458	0.782177	0.743236	1.68856	1.39027	1.1637	2.16517	1.36041	1.14707	2.37813	0.248241
0.1023	1.23682	0.980117	1.50665	0.293138	1.47876	1.55997	0.626165	1.51111	1.492	1.27955	2.13404	2.12847	0.0332215	0.628762	1.09871	0.955852	1.21099	0.321148	0.705686	0.748333	1.79565	1.58905	1.23612	2.30424	1.40818	1.18905	2.38833	0.238047
0.1024	1.26196	1.00453	1.52894	0.451543	1.49125	1.61606	0.539519	1.5315	1.6027	1.18271	2.25133	2.10109	0.0528599	0.702875	1.19407	1.04759	1.28238	0.407794	0.705686	0.870657	1.79055	1.59415	1.08216	2.32171	1.41648	1.18395	2.42129	0.127583
0.1025	1.29937	1.03201	1.56437	0.389607	1.52975	1.73845	0.646553	1.64529	1.66896	1.21974	2.26153	2.12338	0.0179309	0.616229	1.19407	1.07949	1.39457	0.423085	0.690387	0.957304	1.80211	1.64002	1.34608	2.26201	1.43687	1.18591	2.4009	0.21766
0.1026	1.32848	1.06357	1.59877	0.476209	1.55525	1.85411	0.738296	1.82202	1.71328	1.12155	2.33592	2.11639	0.0943835	0.64406	1.19917	1.07439	1.39281	0.489344	0.613896	0.942013	1.76134	1.76744	1.36248	2.33336	1.3808	1.18081	2.42129	0.212563
0.1027	1.37002	1.09453	1.63858	0.476624	1.64046	1.91017	0.77907	1.93596	1.67711	1.04	2.34822	2.13357	0.0200882	0.651907	1.33176	1.18148	1.42007	0.565796	0.799877	0.926723	1.8225	1.82636	1.34719	2.37414	1.48783	1.25416	2.47735	0.188776
0.1028	1.39913	1.12135	1.67495	0.517399	1.69653	1.94585	0.724076	2.01245	1.78618	1.01962	2.3095	2.21328	0.0281246	0.631519	1.31136	1.27837	1.47436	0.611668	0.820264	0.972594	1.80211	2.00189	1.39306	2.44549	1.5388	1.16552	2.42129	0.207466
0.1029	1.44299	1.15354	1.72422	0.512736	1.73883	2.00362	0.729175	2.19919	1.80817	0.987801	2.42981	2.22348	0.0332215	0.667197	1.42355	1.32936	1.59855	0.632055	0.858669	1.02356	1.81231	2.12212	1.51029	2.41491	1.48783	1.18081	2.47502	0.197272
0.103	1.46663	1.17963	1.7469	0.589228	1.76433	2.09541	0.753586	2.20938	1.84896	0.880822	2.4757	2.2457	0.0281246	0.669557	1.47454	1.27695	1.65275	0.76967	0.868868	1.08291	1.78682	2.20577	1.42249	2.42152	1.59996	1.26746	2.38561	0.200666
0.1031	1.48305	1.19074	1.77284	0.528035	1.77963	2.07327	0.721935	2.24702	1.85754	0.841226	2.41961	2.31526	0.0506848	0.74365	1.47964	1.30897	1.66994	0.802159	0.830458	1.0931	1.73585	2.28531	1.63261	2.43682	1.63256	1.21649	2.49774	0.176885
0.1032	1.51449	1.21692	1.80799	0.639723	1.81532	2.177	0.651649	2.31332	1.90506	0.827087	2.35631	2.35096	0.0739962	0.649159	1.57477	1.37016	1.71583	0.859476	0.858313	1.10511	1.80211	2.3414	1.55494	2.49291	1.69375	1.30314	2.49032	0.222757
0.1033	1.52166	1.22138	1.80952	0.594327	1.82905	2.1941	0.733199	2.35719	1.96115	0.790258	2.41961	2.23367	0.0892867	0.695405	1.62753	1.33811	1.68524	0.856316	0.822653	1.22744	1.72056	2.40964	1.56248	2.4302	1.82932	1.34595	2.42129	0.146304
0.1034	1.55686	1.25343	1.84946	0.686117	1.89531	2.25676	0.632286	2.39491	2.00195	0.774967	2.56239	2.30507	0.076182	0.700499	1.69565	1.41605	1.68652	0.942962	0.853569	1.17137	1.80585	2.27202	1.60838	2.46742	1.82932	1.39488	2.50283	0.248241
0.1035	1.55592	1.24667	1.84464	0.639723	1.91569	2.30773	0.5701	2.38471	2.02744	0.647546	2.5165	2.25589	0.0914803	0.649159	1.77031	1.44005	1.7343	1.00104	0.965757	1.2139	1.74095	2.28222	1.51928	2.48627	1.91813	1.44794	2.42638	0.204074
0.1036	1.57596	1.26643	1.86488	0.701416	1.85102	2.37399	0.636359	2.4408	2.03593	0.662837	2.50411	2.21328	0.101679	0.679756	1.77541	1.39928	1.66294	1.07548	0.957879	1.25802	1.79055	2.321	1.48481	2.49137	2.01281	1.57033	2.45696	0.187079
0.1037	1.58753	1.27103	1.88486	0.751854	1.88511	2.367	0.493647	2.51309	2.01724	0.679203	2.62359	2.18778	0.0361529	0.700499	1.74296	1.47366	1.69543	1.02961	0.89162	1.32258	1.7882	2.43829	1.51539	2.44549	2.03542	1.53249	2.49264	0.266891
0.1038	1.60313	1.28322	1.90501	0.720733	1.82552	2.35869	0.507977	2.4999	2.04784	0.693418	2.65928	2.18778	0.0587057	0.687584	1.8366	1.39056	1.66804	1.10096	0.965757	1.26649	1.76134	2.52498	1.64281	2.57642	1.96402	1.60385	2.48987	0.268628
0.1039	1.62455	1.31074	1.91949	0.721273	1.86982	2.35869	0.5048	2.52749	2.07161	0.61801	2.60542	2.31196	0.0812815	0.687584	1.8264	1.51958	1.65974	1.18251	0.98846	1.37182	1.75624	2.49438	1.69887	2.53724	2.04849	1.57837	2.42129	0.387654
0.104	1.63627	1.31181	1.93361	0.762047	1.95137	2.44024	0.488551	2.52749	2.02234	0.662837	2.66948	2.22022	0.119868	0.710353	1.9131	1.51294	1.69034	1.17442	0.98846	1.38887	1.76134	2.4657	1.62626	2.57642	2.00771	1.6905	2.54081	0.204074
0.1041	1.67156	1.3536	1.95861	0.787532	1.92751	2.45747	0.507977	2.57339	2.10219	0.601674	2.53979	2.23367	0.175309	0.720551	2.0131	1.56082	1.70053	1.23561	1.16175	1.50776	1.60334	2.40454	1.76757	2.60859	2.06154	1.74147	2.62516	0.360371
0.1042	1.68961	1.36124	1.98789	0.781864	2.0142	2.48612	0.488551	2.56829	2.0767	0.628209	2.61625	2.21002	0.165739	0.687584	2.08648	1.59963	1.73113	1.26111	1.01623	1.50616	1.54217	2.45041	1.86197	2.68505	2.06378	1.83831	2.7271	0.32979
0.1043	1.69064	1.3558	1.99508	0.853791	1.96321	2.45553	0.493647	2.71907	2.10903	0.60375	2.61849	2.15718	0.106779	0.667197	1.99271	1.59296	1.84332	1.25387	1.04453	1.36505	1.56256	2.50458	1.811	2.68159	2.04561	1.86379	2.77806	0.362157
0.1044	1.71849	1.39822	2.01875	0.944879	2.0193	2.49631	0.615972	2.56106	2.03764	0.597612	2.59809	2.19473	0.162872	0.728359	2.07118	1.62003	1.79939	1.33032	1.04225	1.41092	1.45553	2.4759	1.93333	2.73259	2.08926	1.92495	2.86981	0.421533
0.1045	1.73593	1.40249	2.04085	0.976785	1.93608	2.56456	0.591491	2.74167	2.09709	0.61291	2.58789	2.11318	0.122077	0.733456	2.03548	1.65412	1.81782	1.26916	1.07568	1.34976	1.53708	2.56764	1.98939	2.77338	2.15042	2.00888	2.85238	0.401146
0.1046	1.75892	1.42473	2.06183	0.960824	2.0499	2.45553	0.68223	2.70597	2.13277	0.514036	2.58566	2.11828	0.119868	0.748746	2.03858	1.67451	1.81272	1.3376	1.04507	1.40417	1.63246	2.60332	2.12191	2.72415	2.17081	2.01941	2.94626	0.513276
0.1047	1.74578	1.41387	2.05097	1.03728	2.0499	2.59315	0.718977	2.70377	2.16845	0.539508	2.60095	2.11129	0.0994804	0.697778	2.00489	1.70672	1.75153	1.31503	1.02923	1.34466	1.57127	2.56578	2.08623	2.68505	2.12267	1.92729	2.93307	0.438648
0.1048	1.78911	1.45564	2.1029	0.996502	1.97686	2.49631	0.77907	2.77003	2.19062	0.556817	2.58279	2.11318	0.165739	0.692681	2.12013	1.72038	1.76173	1.41475	1.02133	1.39563	1.6645	2.69506	2.06946	2.77338	2.16571	2.07759	3.14504	0.50818
0.1049	1.78497	1.44398	2.09408	1.04237	2.0737	2.41986	0.733199	2.73436	2.18553	0.509931	2.51431	2.22022	0.140255	0.657003	2.19356	1.71692	1.80449	1.4606	0.968073	1.34466	1.74605	2.60147	2.24933	2.64427	2.17081	2.0014	3.13484	0.485944
0.105	1.79471	1.45794	2.10665	1.04237	2.18073	2.52886	0.877059	2.71617	2.16335	0.5609	2.55219	2.10809	0.101679	0.682488	2.17317	1.71018	1.87592	1.40389	0.950459	1.39563	1.62737	2.60332	2.24423	2.70887	2.11701	2.00922	3.18894	0.474344
0.1051	1.80613	1.46452	2.11451	1.05257	2.04821	2.52376	0.748489	2.83346	2.18374	0.622062	2.59012	2.15905	0.137375	0.623662	2.17827	1.73057	1.90249	1.3784	1.12894	1.49247	1.72566	2.639	2.08984	2.68849	2.16571	1.99358	3.16231	0.469245
0.1052	1.84102	1.50496	2.1503	1.09334	2.15015	2.55946	0.818726	2.80286	2.24308	0.703611	2.64683	2.34254	0.122077	0.723262	2.20376	1.72712	1.85352	1.3121	1.12098	1.51286	1.80348	2.67977	2.14382	2.63408	2.17871	1.98575	3.18581	0.569342
0.1053	1.84981	1.50779	2.15539	1.17489	2.21641	2.50141	0.814748	2.85386	2.21283	0.7098	2.60829	2.33056	0.0892867	0.623662	2.28025	1.76115	1.82292	1.34052	1.18503	1.58265	1.87347	2.70346	2.15759	2.6204	2.23707	1.95553	3.14304	0.531792
0.1054	1.85461	1.51497	2.15796	1.11883	2.11957	2.58296	0.794361	2.84931	2.21793	0.776092	2.57259	2.27118	0.104577	0.689955	2.3291	1.67103	1.8249	1.31503	1.4013	1.53834	1.84289	2.74936	2.15759	2.60859	2.26765	1.94534	3.15834	0.538761
0.1055	1.87775	1.53577	2.19125	1.24625	2.26738	2.58296	0.739374	2.88445	2.21102	0.765894	2.60605	2.32215	0.116978	0.720876	2.34949	1.65573	1.77193	1.34561	1.36351	1.40748	1.91934	2.76642	2.27991	2.60859	2.34648	1.89901	3.24503	0.589729
0.1056	1.88149	1.53486	2.18815	1.22076	2.24699	2.56966	0.758683	2.85386	2.30281	0.815742	2.61115	2.25589	0.0965798	0.710353	2.41575	1.61844	1.73816	1.34561	1.34821	1.41602	1.96521	2.7919	2.40568	2.5102	2.41787	1.96534	3.16344	0.559148
0.1057	1.89004	1.53826	2.20247	1.19528	2.31834	2.51866	0.737218	2.84876	2.25509	0.820839	2.70008	2.38331	0.116978	0.702875	2.43834	1.62513	1.76173	1.34852	1.29722	1.37867	1.93973	2.77152	2.41753	2.52038	2.40017	1.98611	3.24697	0.581433
0.1058	1.90133	1.54458	2.22072	1.23096	2.29286	2.53199	0.646553	2.93823	2.25327	0.878081	2.67741	2.2508	0.0710826	0.667197	2.44854	1.57767	1.74133	1.38349	1.42679	1.43477	2.01492	2.82758	2.4685	2.52195	2.41305	1.98884	3.33552	0.561035
0.1059	1.90424	1.54724	2.22357	1.19606	2.28957	2.53396	0.606789	2.94333	2.25	0.841226	2.68478	2.30686	0.104577	0.728359	2.50973	1.54354	1.66294	1.34052	1.38601	1.37357	2.1538	2.81739	2.48379	2.51175	2.43075	2.00888	3.28583	0.655988
0.106	1.91175	1.55043	2.2309	1.26154	2.30305	2.55747	0.609862	2.92015	2.23652	0.882001	2.70008	2.33566	0.127176	0.667197	2.37497	1.53334	1.69034	1.34561	1.4115	1.4415	2.17418	2.78171	2.41753	2.63246	2.49191	2.04458	3.31323	0.579535
0.1061	1.92644	1.56762	2.25225	1.26663	2.40176	2.56767	0.581292	2.93313	2.19062	0.86671	2.66438	2.32036	0.127176	0.804812	2.55053	1.49764	1.64954	1.29974	1.4013	1.41257	2.24044	2.77152	2.42262	2.58821	2.5021	2.07007	3.39478	0.663024
0.1062	1.90484	1.54739	2.22976	1.23096	2.36606	2.54416	0.503841	2.86969	2.26202	0.841226	2.6876	2.21002	0.114771	0.842938	2.51259	1.50631	1.65464	1.27426	1.35543	1.41947	2.22005	2.7478	2.2952	2.65956	2.47152	2.06766	3.3591	0.645794
0.1063	1.91729	1.54911	2.24783	1.3176	2.37116	2.52886	0.442679	2.9841	2.26019	0.86671	2.75896	2.19983	0.0994804	0.677391	2.59923	1.44665	1.5763	1.3609	1.49305	1.41602	2.24554	2.73584	2.38185	2.63917	2.47152	2.03438	3.39665	0.661085
0.1064	1.91105	1.54106	2.24969	1.35242	2.45596	2.61045	0.412098	3.01742	2.22632	0.857683	2.75386	2.25589	0.079093	0.718165	2.6377	1.38036	1.53735	1.3478	1.41359	1.38377	2.24044	2.74426	2.10662	2.65956	2.5021	1.99358	3.44759	0.676375
0.1065	1.91362	1.54495	2.25049	1.36347	2.32854	2.62575	0.340742	2.979	2.23834	0.836129	2.76127	2.33056	0.145352	0.664839	2.72665	1.41966	1.55265	1.3223	1.58479	1.35486	2.27102	2.69686	2.02507	2.67321	2.48172	1.99085	3.44065	0.715184
0.1066	1.90943	1.54076	2.24035	1.41024	2.36606	2.62373	0.314396	3.01468	2.20082	0.892194	2.78444	2.24387	0.127176	0.733456	2.76233	1.33956	1.49656	1.3784	1.52873	1.33957	2.27612	2.59313	2.07094	2.66302	2.57086	1.94534	3.37627	0.719117
0.1067	1.91616	1.54808	2.25793	1.41954	2.48845	2.6839	0.335645	3.00959	2.13277	0.86671	2.77147	2.26281	0.139595	0.748746	2.69607	1.40076	1.45907	1.3376	1.54709	1.38544	2.2393	2.5746	2.1321	2.70887	2.54536	1.85639	3.48471	0.708919
0.1068	1.92732	1.568	2.26122	1.36347	2.49865	2.64921	0.324584	3.06055	2.25692	0.819691	2.73067	2.26099	0.211611	0.791944	2.83099	1.46044	1.42007	1.3274	1.55729	1.39907	2.31069	2.49309	2.18307	2.67995	2.5455	1.87119	3.32152	0.839474
0.1069	1.92657	1.56026	2.26262	1.41444	2.43746	2.73076	0.22943	3.07075	2.17354	0.927872	2.80207	2.20818	0.165739	0.672294	2.8208	1.47063	1.4081	1.30993	1.65301	1.40583	2.35257	2.51158	2.11681	2.80227	2.5174	1.80772	3.28265	0.897598
0.107	1.91968	1.55572	2.25394	1.34904	2.35912	2.68185	0.316121	3.04526	2.20592	0.927872	2.86326	2.25589	0.147574	0.733456	2.74704	1.41095	1.40987	1.3172	1.5695	1.46189	2.42798	2.36377	2.37329	2.7513	2.49701	1.71311	3.31004	0.783409
0.1071	1.90989	1.54373	2.25129	1.31335	2.48335	2.75324	0.269386	3.08333	2.21102	0.999228	2.86326	2.2457	0.0659831	0.72597	2.8004	1.38546	1.35887	1.25387	1.58679	1.39054	2.45451	2.22819	2.3427	2.61717	2.5123	1.70801	3.32662	0.803796
0.1072	1.93805	1.56822	2.27105	1.39494	2.46295	2.76854	0.203933	3.10643	2.23652	1.01452	2.81736	2.32215	0.132276	0.710353	2.72665	1.41457	1.34357	1.3733	1.69498	1.52656	2.51977	2.17009	2.40224	2.75472	2.49701	1.6854	3.30623	0.8823
0.1073	1.95955	1.59343	2.29359	1.42973	2.47825	2.87053	0.248171	3.15472	2.2449	1.08587	2.82756	2.35783	0.135158	0.725651	2.7545	1.45175	1.38612	1.34561	1.68478	1.50267	2.54526	1.97857	2.57043	2.7615	2.50966	1.6854	3.28265	0.979189
0.1074	1.95941	1.59105	2.29185	1.41954	2.47825	2.85818	0.218418	3.08604	2.30281	1.198	2.85542	2.28647	0.0892867	0.751148	2.82349	1.41095	1.34357	1.3172	1.62047	1.65404	2.44941	1.91015	2.73171	2.74453	2.5072	1.65992	3.23168	1.04844
0.1075	1.96311	1.59044	2.30073	1.42973	2.53944	2.85818	0.187837	3.08333	2.26019	1.25034	2.88876	2.33056	0.147574	0.756248	2.74194	1.40076	1.27218	1.33032	1.65105	1.53676	2.42498	1.87957	2.89982	2.80227	2.54798	1.63953	3.26226	0.966895
0.1076	1.98795	1.61691	2.32255	1.38984	2.54964	2.89602	0.192934	3.17025	2.34361	1.3662	2.81736	2.42745	0.167972	0.774231	2.77252	1.49764	1.39633	1.35071	1.64283	1.58931	2.4698	1.83879	2.88134	2.82438	2.53778	1.59582	3.21639	0.985179
0.1077	1.99052	1.6174	2.32056	1.4756	2.5477	2.90112	0.183536	3.11903	2.25509	1.50232	2.88638	2.42409	0.157773	0.707972	2.78272	1.53334	1.41497	1.3529	1.50019	1.58578	2.44328	1.8337	2.87304	2.79718	2.57346	1.67521	3.25523	0.979189
0.1078	2.01165	1.63666	2.34436	1.41864	2.50885	2.90112	0.157256	3.12172	2.28241	1.5176	2.85816	2.41725	0.165739	0.753843	2.89995	1.54709	1.49984	1.3478	1.48285	1.57245	2.51057	1.94801	3.02915	2.73601	2.54798	1.71598	3.26226	1.07098
0.1079	2.02417	1.64832	2.35515	1.50109	2.53434	2.92152	0.0902493	3.0378	2.24818	1.65162	2.92955	2.38156	0.155546	0.832739	2.91768	1.55884	1.49146	1.40965	1.44208	1.53676	2.42393	2.07027	3.03934	2.77169	2.54288	1.71088	3.28775	1.09432
0.108	2.03263	1.66353	2.35102	1.4909	2.53434	2.97032	0.274483	3.05546	2.21612	1.83001	2.85306	2.25917	0.173071	0.779328	2.90504	1.52314	1.54062	1.35581	1.40431	1.62499	2.45347	2.09364	3.09541	2.68505	2.49965	1.8485	3.26226	1.06374
0.1081	2.0575	1.68133	2.3906	1.4858	2.60886	2.96741	0.146286	3.06293	2.31301	2.0084	2.82246	2.43765	0.178171	0.812573	2.9662	1.52824	1.47106	1.38349	1.37371	1.58421	2.49019	2.08854	3.17696	2.73601	2.51476	1.76695	3.36099	1.10961
0.1082	2.08907	1.71277	2.42032	1.47653	2.69243	2.98271	0.157256	3.02488	2.31811	2.10524	2.83541	2.47845	0.201417	0.794618	3.05285	1.58434	1.50676	1.39148	1.30446	1.6571	2.44026	2.1446	3.31457	2.62736	2.53006	2.06766	3.32023	1.15548
0.1083	2.08636	1.7106	2.41395	1.53167	2.69551	3.04167	0.157256	3.04017	2.33155	2.14602	2.82012	2.47845	0.18837	0.789521	2.94828	1.64393	1.50166	1.41697	1.27172	1.69125	2.45451	2.10383	3.29418	2.66812	2.43585	1.98611	3.32852	1.13509
0.1084	2.10889	1.72309	2.4351	1.58675	2.70263	3.08245	0.0960939	3.07075	2.3978	2.41301	2.85306	2.53964	0.168603	0.766446	3.00698	1.62704	1.56795	1.44469	1.34821	1.62345	2.48917	2.05073	3.35321	2.54233	2.40286	2.18752	3.24188	1.08628
0.1085	2.10907	1.731	2.43794	1.55619	2.73832	3.09774	0.161569	3.14478	2.32645	2.42634	2.86836	2.52266	0.186127	0.746049	2.98398	1.61493	1.55591	1.47813	1.35841	1.53166	2.41373	2.04563	3.24322	2.57801	2.42565	2.15676	3.29285	1.20356
0.1086	2.10897	1.7204	2.43691	1.53772	2.86071	3.11812	0.0815467	3.09113	2.3978	2.58129	2.83266	2.49375	0.158415	0.728359	2.9764	1.54864	1.51513	1.43736	1.36053	1.59441	2.41479	2.13742	3.09741	2.60859	2.38488	2.29445	3.28265	1.11763
0.1087	2.13717	1.73362	2.4672	1.4909	2.81481	3.1153	0.0706097	3.1472	2.3742	2.71177	2.86326	2.51924	0.170836	0.682488	2.92033	1.60473	1.53735	1.45999	1.28623	1.72183	2.48611	2.13441	3.16881	2.71563	2.41036	2.45242	3.31833	1.15838
0.1088	2.15948	1.75935	2.49597	1.57852	2.76892	3.13851	0.105532	3.1421	2.31626	2.91852	2.83541	2.50054	0.234265	0.789521	2.90749	1.63533	1.50166	1.3733	1.32995	1.61989	2.51567	2.20067	3.2147	2.79208	2.41277	2.52392	3.38782	1.13727
0.1089	2.17895	1.77188	2.51726	1.53167	2.83011	3.1255	0.178436	3.10133	2.13277	3.04024	2.80716	2.62287	0.165739	0.746049	2.93298	1.61334	1.58325	1.43959	1.39111	1.78663	2.56664	2.07536	3.20754	2.90245	2.33628	2.63341	3.43881	1.16058
0.109	2.17662	1.7668	2.52262	1.50015	2.78216	3.1051	0.218418	3.12681	2.34684	3.07364	2.82246	2.60593	0.201417	0.677391	2.9764	1.58434	1.54245	1.41187	1.26446	1.68105	2.54214	2.10683	3.08831	2.99086	2.28569	2.7377	3.50363	1.1198
0.1091	2.20266	1.79095	2.55485	1.58264	2.82293	3.07225	0.238805	3.17268	2.27038	3.20343	2.85816	2.54474	0.178792	0.697778	3.03497	1.56394	1.54755	1.38129	1.31975	1.72543	2.55546	2.25471	3.21773	3.00615	2.36449	2.77845	3.46614	1.07098
0.1092	2.22655	1.81372	2.57874	1.54282	2.86071	3.0796	0.310161	3.17268	2.32645	3.18577	2.83776	2.68054	0.173071	0.779328	2.99679	1.57414	1.48636	1.47018	1.38601	1.78299	2.61251	2.24144	3.1892	3.03673	2.27275	2.91374	3.5612	1.03315
0.1093	2.24642	1.82247	2.61144	1.60303	2.75667	3.16119	0.330549	3.1421	2.33155	3.26732	2.84796	2.70442	0.111878	0.633861	3.02737	1.59453	1.48126	1.42939	1.45227	1.71673	2.6278	2.28222	3.34006	3.05528	2.24726	3.07174	3.6802	1.09216
0.1094	2.27734	1.85211	2.64861	1.59283	2.93506	3.1255	0.442679	3.16759	2.38251	3.36661	2.90677	2.79461	0.0688993	0.707972	2.95338	1.64393	1.4183	1.41187	1.57969	1.70295	2.67877	2.26693	3.37573	3.15395	2.21668	3.09939	3.73288	1.01488
0.1095	2.29838	1.86843	2.67997	1.6387	2.85561	3.15609	0.477412	3.17268	2.33987	3.4686	2.84051	2.7248	0.076182	0.682124	3.05537	1.55374	1.47616	1.39148	1.57769	1.71164	2.74924	2.27712	3.52132	3.16226	2.23197	3.25013	3.80087	1.05864
0.1096	2.32657	1.89922	2.71073	1.62341	2.87179	3.17649	0.543637	3.18288	2.34174	3.4431	2.88876	2.83031	0.18103	0.740949	3.16756	1.56394	1.44888	1.41697	1.61537	1.76623	2.78071	2.24144	3.4369	3.12015	2.27275	3.3062	3.93505	1.03528
0.1097	2.3484	1.91156	2.74231	1.63971	2.88919	3.10793	0.610875	3.26181	2.37232	3.55021	2.91935	2.78596	0.150449	0.687584	3.08597	1.55884	1.45066	1.46284	1.70518	1.79464	2.7858	2.33432	3.48786	3.13357	2.20139	3.42342	4.07266	0.987282
0.1098	2.35745	1.91834	2.7579	1.60402	2.9576	3.20199	0.534422	3.29501	2.37742	3.63939	2.89386	2.74009	0.173071	0.682488	3.05027	1.53334	1.51513	1.50361	1.78547	1.7728	2.87755	2.27001	3.51844	3.1215	2.15552	3.43672	4.07266	0.964802
0.1099	2.38126	1.94526	2.78026	1.64481	2.97074	3.1538	0.661843	3.28481	2.3978	3.65218	2.88638	2.75892	0.186127	0.692681	3.13186	1.60473	1.58835	1.43449	1.86002	1.69276	2.90813	2.37396	3.46238	3.12337	2.11191	3.52851	4.13892	1.00767
0.11	2.38739	1.95101	2.79215	1.6438	2.99329	3.1204	0.712811	3.27462	2.31116	3.72094	2.93225	2.81655	0.206514	0.753843	3.14206	1.5267	1.63424	1.45774	1.82246	1.69994	2.83252	2.3108	3.50315	3.24377	2.07907	3.51007	4.18479	0.974089
0.1101	2.39128	1.95015	2.79776	1.68458	3.04939	3.1204	0.743393	3.21856	2.41629	3.80759	2.94995	2.8711	0.18837	0.674656	3.19305	1.48083	1.62404	1.4606	1.8906	1.66934	2.87836	2.3261	3.28399	3.16925	2.03032	3.57123	4.20008	0.997476
0.1102	2.39025	1.95634	2.80597	1.6489	3.03919	3.09264	0.839103	3.25423	2.29077	3.82556	2.92715	2.95779	0.18103	0.684855	3.15226	1.49255	1.64954	1.43736	1.83963	1.6148	2.796	2.3159	3.20754	3.19664	2.06378	3.656	4.30342	1.00767
0.1103	2.3851	1.94711	2.80227	1.69581	3.00859	3.0592	0.789264	3.20062	2.33155	3.88914	2.90677	3.06629	0.203668	0.720876	3.21085	1.51294	1.60364	1.43736	1.8906	1.50427	2.83167	2.19352	3.13311	3.15395	2.05136	3.69865	4.29183	0.961798
0.1104	2.41339	1.99235	2.82081	1.71006	3.07488	3.05186	0.989247	3.21856	2.3997	3.88404	2.89386	2.90319	0.346452	0.73585	3.20325	1.46195	1.61894	1.46284	2.0588	1.68615	2.82658	2.22615	3.04132	3.15395	2.06091	3.77838	4.30202	0.946508
0.1105	2.43502	2.01573	2.84224	1.74064	3.07777	2.94483	0.967653	3.15982	2.4558	3.96049	2.94244	3.01532	0.524933	0.751148	3.18027	1.47215	1.67504	1.46284	2.0486	1.66934	2.86653	2.44022	3.00876	3.09789	1.98223	3.77329	4.36181	0.977089
0.1106	2.45039	2.02848	2.85999	1.68458	3.07777	3.00821	0.947266	3.17778	2.4558	3.97812	2.93465	2.99859	0.535132	0.789521	3.35866	1.43135	1.7343	1.4555	2.15903	1.69994	2.84187	2.47399	3.05973	3.10622	1.94655	3.84315	4.28022	0.950679
0.1107	2.46101	2.03624	2.86555	1.69071	3.11568	2.94483	1.03514	3.24404	2.52013	3.96049	2.97545	2.9272	0.519833	0.702875	3.31279	1.38036	1.81585	1.44245	2.2117	1.76623	2.954	2.43512	3.08521	3.14886	1.924	3.74636	4.34789	0.979189
0.1108	2.46935	2.03714	2.87821	1.69477	3.23297	2.91935	1.06064	3.24141	2.4405	4.03185	2.95264	2.90319	0.425678	0.736159	3.37395	1.34976	1.86372	1.47813	2.23719	1.7728	2.89284	2.45359	3.08721	3.17434	1.93419	3.80388	4.39376	0.934237
0.1109	2.47696	2.04612	2.88911	1.75593	3.26126	2.81145	1.10143	3.21082	2.52013	4.12869	2.95264	3.09687	0.47155	0.789521	3.37153	1.3687	1.78722	1.38129	2.12678	1.69635	2.92342	2.46379	3.32986	3.16604	1.92616	3.76819	4.25615	0.91083
0.111	2.50002	2.07025	2.90503	1.7927	3.25846	2.73284	1.26837	3.2161	2.52523	4.07543	3.00117	3.04448	0.524933	0.804812	3.44293	1.37379	1.82292	1.39148	2.13015	1.78153	2.90732	2.52875	3.47767	3.2183	1.80174	3.81078	4.25615	0.951605
0.1111	2.51426	2.08216	2.91803	1.7192	3.26405	2.75834	1.31424	3.18797	2.55581	4.04714	2.98565	3.07139	0.507228	0.802142	3.50922	1.32139	1.83822	1.44245	2.27796	1.80338	2.89284	2.53706	3.5847	3.21512	1.83952	3.82098	4.20883	0.979189
0.1112	2.52429	2.09886	2.92544	1.7366	3.31499	2.66145	1.42127	3.25671	2.51503	4.12359	3.07234	2.98474	0.662617	0.784424	3.58061	1.30244	1.86482	1.38639	2.26101	1.89512	3.02535	2.53518	3.38083	3.28843	1.82932	3.71394	4.23066	0.897598
0.1113	2.53788	2.11032	2.93086	1.7672	3.195	2.64615	1.50939	3.28731	2.65265	4.11622	3.07744	3.04958	0.530294	0.809909	3.69505	1.30897	1.85153	1.40677	2.24228	1.91921	3.01516	2.57087	3.41141	3.34254	1.91381	3.68336	4.10834	0.948592
0.1114	2.53944	2.10604	2.93778	1.73554	3.25846	2.62065	1.5436	3.20327	2.65977	4.19782	3.05194	2.99128	0.499435	0.725651	3.76131	1.30753	1.87392	1.47813	2.29835	1.91181	2.99987	2.52177	3.33199	3.32215	1.99242	3.66807	4.20008	0.941411
0.1115	2.53434	2.10181	2.92727	1.67948	3.30713	2.62373	1.66237	3.21082	2.64755	4.16722	3.02909	3.06119	0.468839	0.764037	3.78459	1.30753	1.79232	1.45774	2.29325	1.97531	2.93871	2.4708	3.44927	3.22213	2.05136	3.66807	4.06094	0.880249
0.1116	2.53513	2.1037	2.9277	1.81709	3.28165	2.62883	1.73728	3.17268	2.64245	4.18475	2.98055	2.96289	0.54533	0.677391	3.90698	1.27695	1.76173	1.47303	2.3579	1.90532	2.96852	2.51988	3.38083	3.27628	1.95674	3.63749	4.02015	0.923095
0.1117	2.56521	2.13642	2.95639	1.7538	3.32242	2.57786	1.80006	3.20572	2.74439	4.23062	3.00604	3.07139	0.639745	0.73585	3.94267	1.32936	1.76998	1.44245	2.35441	1.99706	2.97362	2.48609	3.40848	3.24253	2.08926	3.65788	4.04208	0.900636
0.1118	2.55433	2.12921	2.94606	1.73554	3.28165	2.64412	1.80516	3.23122	2.58129	4.23351	3.00094	3.03429	0.540231	0.774231	3.99877	1.33956	1.7292	1.47813	2.27286	2.16525	2.96419	2.40769	3.37788	3.22213	2.07683	3.70885	3.90956	0.946508
0.1119	2.54926	2.12902	2.94216	1.70601	3.23807	2.55946	1.86979	3.09863	2.75156	4.22043	2.99341	2.99859	0.619358	0.807242	4.03956	1.29367	1.76998	1.44245	2.31711	2.0939	3.06103	2.40259	3.2096	3.0877	2.06091	3.78858	3.96405	0.938393
0.112	2.56024	2.13363	2.95262	1.71516	3.22787	2.66451	1.91734	3.23894	2.74949	4.23062	3.03419	2.98984	0.593874	0.766724	4.02125	1.24637	1.71776	1.41409	2.3764	2.11938	3.1993	2.39945	3.04132	3.0775	2.09436	3.80388	3.96053	0.994487
0.1121	2.55614	2.13463	2.93822	1.70902	3.24317	2.56966	1.96154	3.16759	2.69852	4.20514	2.97812	3.051	0.64222	0.751148	4.00896	1.29082	1.69224	1.46794	2.43243	2.21113	3.13749	2.47272	3.02092	3.084	2.10965	3.75799	3.86206	0.96899
0.1122	2.57191	2.13673	2.96434	1.66419	3.31966	2.56767	2.05838	3.16249	2.75458	4.20004	2.96767	3.04958	0.619358	0.664458	3.99367	1.22737	1.66294	1.50135	2.49356	2.22132	3.27448	2.40964	3.1851	3.03308	2.11701	3.82607	3.95034	0.948592
0.1123	2.57881	2.13789	2.96935	1.71006	3.28396	2.64615	2.01933	3.1523	2.73117	4.11849	3.01114	3.10058	0.548002	0.669557	4.01315	1.18658	1.67314	1.44245	2.39519	2.21622	3.35098	2.53518	3.2687	3.01634	2.12494	3.7853	3.98445	1.05568
0.1124	2.58237	2.14982	2.97443	1.67031	3.28396	2.60535	2.13993	3.16759	2.66794	4.13436	2.99074	3.13902	0.644842	0.804812	3.91422	1.14578	1.67504	1.44245	2.34932	2.19074	3.41271	2.50458	3.12089	3.07935	2.1527	3.86175	4.04718	0.977089
0.1125	2.58855	2.15497	2.97944	1.67438	3.26356	2.62065	2.16031	3.06293	2.66997	4.09811	3.0623	3.10197	0.675423	0.779328	3.94989	1.1954	1.61384	1.49852	2.32221	2.13086	3.4331	2.50138	3.4267	2.90245	2.15552	3.88547	4.04208	1.04844
0.1126	2.60397	2.16138	3	1.68967	3.23068	2.60535	2.18252	3.09623	2.69138	4.01888	2.98565	3.26507	0.626921	0.73075	3.95499	1.18521	1.66484	1.45774	2.35441	2.18055	3.50906	2.56578	3.61246	3.04692	2.17539	3.82938	4.02679	0.959708
0.1127	2.60414	2.17257	2.99753	1.70601	3.24367	2.58805	2.20109	3.02997	2.74232	4.03694	3.02134	3.10058	0.810501	0.768858	3.85088	1.21718	1.78017	1.45265	2.32221	2.1003	3.64164	2.46061	3.78348	2.94498	2.14023	3.81588	3.94366	0.951605
0.1128	2.61161	2.17989	3.00507	1.72535	3.23068	2.63085	2.26225	3.08333	2.671	4.08563	3.04174	3.20767	0.774805	0.73075	3.97837	1.21579	1.76683	1.45999	2.23719	2.06332	3.7644	2.54028	3.57961	2.96537	2.06378	3.83627	3.85696	1.06078
0.1129	2.61219	2.17955	3.0031	1.70496	3.28906	2.68695	2.20291	3.00174	2.75156	4.14907	3.03154	3.2141	0.767166	0.751148	3.82247	1.16108	1.84332	1.44979	2.19982	2.07483	3.77969	2.57597	3.55636	2.93989	2.1889	3.84315	3.8433	1.01786
0.113	2.61403	2.17793	3.01144	1.69581	3.23297	2.56966	2.23677	3.04764	2.67507	4.13888	3.05721	3.30075	0.703413	0.723262	3.9346	1.21718	1.88411	1.46509	2.13697	2.11938	3.79973	2.49948	3.6283	2.94676	2.023	3.84978	3.90607	1.09725
0.1131	2.61876	2.18624	3.01312	1.73045	3.22048	2.70528	2.29793	3.02997	2.724	4.06753	3.0138	3.17332	0.700907	0.697778	3.97327	1.20188	1.94837	1.50361	2.22532	2.04935	3.9275	2.42493	3.54393	2.90245	2.06378	3.85156	3.90286	1.1249
0.1132	2.59779	2.16397	2.99433	1.68458	3.12141	2.69205	2.29283	3.07823	2.6659	4.07543	3.0087	3.11216	0.619186	0.695054	3.93034	1.2005	1.83312	1.49342	2.16073	2.16525	3.98841	2.37083	3.53374	2.84132	2.15552	3.87017	3.78724	1.11687
0.1133	2.60119	2.16072	3.00467	1.71006	3.15138	2.59006	2.38266	3.01194	2.65977	4.04204	2.99074	3.15803	0.484137	0.702875	3.97327	1.17502	1.88921	1.51098	2.18962	2.20093	4.0753	2.36886	3.64077	2.82266	2.0332	3.86352	3.79234	1.15257
0.1134	2.60213	2.169	2.99483	1.72535	3.13608	2.64615	2.43239	2.97114	2.68527	4.01424	3.05194	3.24336	0.655036	0.692681	3.88148	1.15088	1.81585	1.48548	2.17602	2.22132	4.10079	2.20372	3.69452	2.86007	2.06378	3.81078	3.6802	1.19846
0.1135	2.5993	2.16649	2.99962	1.66521	3.10548	2.55946	2.48338	2.95352	2.62408	4.01146	3.04948	3.29946	0.66523	0.677391	4.02936	1.13049	1.84332	1.49852	2.23376	2.21113	4.10588	2.21901	3.62548	2.73601	2.03829	3.80569	3.73458	1.21664
0.1136	2.59997	2.1719	2.99996	1.68458	3.14913	2.52886	2.44574	2.94842	2.64957	3.97578	3.02909	3.14137	0.683015	0.728359	4.03956	1.13049	1.83312	1.4606	2.25592	2.15889	4.15669	2.26183	3.58922	2.79038	2.10171	3.84136	3.77195	1.18385
0.1137	2.60063	2.17796	2.99722	1.78142	3.07488	2.42495	2.55787	2.91275	2.60677	3.96324	2.99584	3.09178	0.698314	0.697778	4.03446	1.14953	1.80252	1.48323	2.17602	2.33463	4.18728	2.3077	3.52354	2.8566	2.09945	3.89743	3.70569	1.19116
0.1138	2.60506	2.17492	3.00288	1.69581	3.12078	2.55859	2.59864	2.97114	2.57619	4.01656	3.07234	3.19237	0.683015	0.761347	4.01916	1.22089	1.81075	1.40168	2.2117	2.17035	4.14649	2.25673	3.50825	2.9144	1.97713	3.86175	3.74137	1.17807
0.1139	2.59667	2.17268	2.98818	1.7111	3.11568	2.39947	2.63228	2.97624	2.57619	4.01656	3.03664	3.06629	0.754407	0.740949	3.99577	1.14953	1.74449	1.3784	2.23719	2.36913	4.13137	2.41983	3.47257	2.87027	1.94145	3.85843	3.65982	1.20356
0.114	2.58617	2.16059	2.98804	1.6489	3.07777	2.40138	2.59557	2.89465	2.62099	4.05733	3.02134	3.05468	0.667839	0.720551	4.12625	1.11519	1.78213	1.39369	2.16413	2.16016	4.19253	2.4708	3.38593	2.9144	2.07173	3.8839	3.58004	1.20135
0.1141	2.62352	2.19233	3.01594	1.757	3.06758	2.44727	2.67	2.95862	2.58838	3.94048	2.98322	3.21277	0.670326	0.723262	4.02125	1.21718	1.84842	1.34052	2.27796	2.26719	4.16195	2.54028	3.61528	2.97226	2.11474	3.89567	3.59356	1.22683
0.1142	2.64742	2.21023	3.04582	1.74574	3.09528	2.33321	2.71587	2.88726	2.61187	3.9119	3.03419	3.16687	0.797747	0.667197	4.11605	1.22228	1.75663	1.40965	2.29835	2.30677	4.19238	2.639	3.71722	3.12337	2.07111	4.00956	3.64789	1.21154
0.1143	2.64206	2.21741	3.0382	1.74574	3.10326	2.28224	2.74944	2.80571	2.58639	3.90952	2.99851	3.12098	0.861496	0.815005	4.08036	1.22598	1.78017	1.33032	2.3834	2.25068	4.25369	2.68487	3.57961	3.12337	2.10455	4.06053	3.57827	1.14237
0.1144	2.6442	2.21869	3.04503	1.7417	3.10038	2.25676	2.68019	2.78756	2.59858	3.87655	2.97545	3.24846	0.841098	0.820102	4.07016	1.31407	1.79742	1.26621	2.33403	2.25578	4.30466	2.70856	3.64077	3.15716	2.0157	4.02485	3.59689	1.19337
0.1145	2.62404	2.20432	3.01347	1.7468	3.05449	2.22618	2.7036	2.72637	2.61187	3.85855	3.02909	3.11078	0.774805	0.812341	4.08241	1.30897	1.83312	1.22839	2.30691	2.29268	4.21788	2.71366	3.45728	3.0826	2.1861	4.07582	3.46104	1.21886
0.1146	2.62493	2.20256	3.02016	1.73045	3.10326	2.25349	2.74135	2.67829	2.60168	3.87145	2.97302	3.15803	0.813038	0.799715	4.01615	1.33446	1.81782	1.16932	2.28141	2.21622	4.28427	2.71035	3.53374	3.12525	2.22688	4.1064	3.41517	1.18096
0.1147	2.64988	2.22276	3.05045	1.7672	3.10835	2.20579	2.74135	2.64988	2.60168	3.82288	3.15393	3.0459	0.759507	0.787101	4.16396	1.30897	1.88921	1.28661	2.33912	2.29147	4.37602	2.67977	3.56941	3.09789	2.26765	4.12169	3.45268	1.25741
0.1148	2.6338	2.21122	3.03194	1.70091	3.15138	2.1668	2.75155	2.64478	2.54874	3.85346	3.07234	3.15157	0.782452	0.820102	4.12828	1.32792	1.86882	1.26406	2.35951	2.22518	4.2384	2.639	3.5847	3.12337	2.22178	4.18285	3.34061	1.20866
0.1149	2.645	2.22634	3.03606	1.76612	3.14118	2.13443	2.68019	2.64988	2.52836	3.83576	3.08253	3.16177	0.833425	0.807242	4.21605	1.39056	1.96061	1.25387	2.43596	2.21498	4.25868	2.68667	3.46238	3.15395	2.21158	4.06562	3.44249	1.25456
0.115	2.63519	2.21256	3.03517	1.7468	3.08508	2.09366	2.65471	2.64988	2.67303	3.85346	3.10803	3.05978	0.833425	0.786844	4.20983	1.33811	1.91576	1.21521	2.29835	2.20478	4.27397	2.61677	3.49296	3.22021	2.23984	4.14371	3.44901	1.22906
0.1151	2.64155	2.21656	3.04565	1.74574	3.08287	2.10561	2.71888	2.56829	2.55581	3.87894	3.10045	3.209	0.889491	0.791944	4.32003	1.33446	1.9708	1.20501	2.33403	2.18564	4.22324	2.58107	3.53374	3.25783	2.20649	4.14208	3.38272	1.22174
0.1152	2.6172	2.20157	3.00927	1.78142	3.10326	2.02402	2.61597	2.5946	2.5844	3.85346	3.10045	3.25619	0.830899	0.75894	4.21493	1.35996	1.88411	1.1978	2.31527	2.257	4.0751	2.60842	3.42378	3.25273	2.19629	4.13698	3.2591	1.27271
0.1153	2.6505	2.22174	3.05329	1.72535	3.15648	2.0325	2.62107	2.60908	2.59348	3.84326	3.10045	3.24978	0.818135	0.776645	4.35573	1.31916	1.94531	1.26192	2.48183	2.24171	4.16195	2.62371	3.50315	3.25589	2.22965	4.12679	3.4949	1.23193
0.1154	2.64034	2.22058	3.02985	1.79161	3.11058	2.11405	2.61903	2.69358	2.59858	3.86125	3.05457	3.18727	0.769706	0.761347	4.29963	1.43495	1.99424	1.25601	2.34932	2.31187	3.9986	2.72055	3.38593	3.37822	2.12494	4.14371	3.32662	1.23703
0.1155	2.62786	2.22092	3.01858	1.73449	3.0268	2.11581	2.61903	2.6579	2.54874	3.87385	3.05704	3.13118	0.866595	0.751148	4.41182	1.41605	1.96875	1.27131	2.3799	2.27107	3.87622	2.64737	3.30947	3.28647	2.1782	4.1064	3.43046	1.28516
0.1156	2.63382	2.21821	3.02887	1.76103	3.10103	2.1905	2.63432	2.63458	2.53542	3.92755	3.01624	3.25866	0.756973	0.753843	4.48321	1.46554	2.0167	1.19271	2.39009	2.257	3.86602	2.67615	3.2249	3.31392	2.17591	4.1013	3.38459	1.24722
0.1157	2.65146	2.23734	3.04551	1.76612	3.11568	2.1854	2.62107	2.71397	2.52523	3.90952	3.0138	3.22429	0.774805	0.789521	4.54622	1.50121	2.04011	1.25897	2.49356	2.27739	3.87653	2.62371	3.18715	3.4037	2.16343	4.06905	3.45085	1.26251
0.1158	2.65012	2.22752	3.04619	1.75083	3.12588	2.1668	2.62617	2.71107	2.53345	3.89423	3.03928	3.33642	0.739109	0.748746	4.50871	1.45534	1.9657	1.26406	2.35093	2.24803	3.90711	2.75113	3.2402	3.37112	2.3441	4.08269	3.38969	1.20866
0.1159	2.66199	2.24277	3.05415	1.73449	3.14403	2.1668	2.6598	2.74167	2.63024	3.86125	2.97035	3.39125	0.741682	0.82254	4.52401	1.40947	2.0014	1.24071	2.40538	2.30287	3.81502	2.73762	3.31457	3.37622	2.26255	4.04524	3.48652	1.26251
0.116	2.66763	2.24648	3.0621	1.71006	3.05229	2.177	2.68322	2.75697	2.56402	3.84595	2.95773	3.40268	0.756973	0.766446	4.60739	1.40586	2.08809	1.23051	2.32731	2.34874	3.88672	2.80719	3.30438	3.37822	2.38488	3.93484	3.51201	1.29309
0.1161	2.65895	2.23952	3.06073	1.7111	3.07268	2.24329	2.63942	2.75187	2.5711	3.90715	2.99341	3.41674	0.807941	0.817441	4.6311	1.41605	2.09319	1.16213	2.33403	2.17545	3.74401	2.78171	3.24114	3.31392	2.3621	4.10805	3.45921	1.22174
0.1162	2.69243	2.27414	3.09759	1.74574	3.05009	2.2127	2.62413	2.78023	2.60368	3.80759	2.96283	3.51991	0.833425	0.820102	4.7399	1.44005	2.0605	1.18761	2.44969	2.36913	3.80517	2.84459	3.25851	3.40571	2.41546	4.05711	3.4949	1.29309
0.1163	2.67243	2.25549	3.08235	1.7264	3.037	2.22618	2.60884	2.79776	2.55778	3.78986	2.92955	3.40268	0.774805	0.822761	4.79087	1.52824	2.0503	1.17742	2.50375	2.18948	3.80517	2.77152	3.27589	3.34056	2.37978	4.12005	3.48143	1.21154
0.1164	2.6793	2.25776	3.08541	1.71411	3.10038	2.25676	2.60681	2.91275	2.54561	3.7872	2.98055	3.28036	0.759507	0.809909	4.74328	1.54553	2.0473	1.15402	2.57507	2.31697	3.83542	2.77837	3.14638	3.37622	2.43075	4.1115	3.4949	1.15548
0.1165	2.69033	2.2713	3.10006	1.73045	3.09018	2.29058	2.64451	2.86916	2.52013	3.77191	3.04174	3.209	0.8258	0.820102	4.83507	1.5267	2.0167	1.17232	2.59396	2.23661	3.84052	2.81565	3.1892	3.47506	2.35939	4.13535	3.47961	1.24499
0.1166	2.65706	2.2295	3.07698	1.81819	3.11345	2.29429	2.66186	2.91275	2.45704	3.74661	2.97812	3.24336	0.703413	0.812341	4.84694	1.41457	1.97385	1.19271	2.4242	2.14487	3.88162	2.73074	3.03424	3.48221	2.32644	4.18098	3.45085	1.10158
0.1167	2.66766	2.24083	3.09352	1.67541	3.02462	2.35548	2.49868	2.94565	2.52013	3.74397	3.00361	3.24468	0.807941	0.807242	4.93868	1.42625	2.01972	1.18551	2.42067	2.14487	3.95271	2.81565	3.01386	3.48015	2.42565	4.12169	3.49672	1.10961
0.1168	2.69955	2.26764	3.13283	1.75083	3.09306	2.36379	2.64961	3.01742	2.49659	3.71075	2.99851	3.367	0.846197	0.761347	4.97436	1.45534	1.95041	1.20588	2.54809	2.28758	4.0649	2.74603	2.93423	3.44447	2.43075	4.21853	3.5408	1.08922
0.1169	2.71064	2.28757	3.14743	1.77122	3.09528	2.37209	2.56806	3.07075	2.5609	3.71847	3.02644	3.35171	0.866595	0.865974	5.07985	1.55572	1.94531	1.26192	2.543	2.23661	4.06511	2.79875	2.72515	3.51583	2.46377	4.17937	3.51711	1.06078
0.117	2.72096	2.29089	3.15689	1.77122	3.14913	2.36568	2.60374	3.03234	2.54561	3.66997	3.08763	3.33642	0.861496	0.789521	5.02885	1.5216	2.03501	1.21819	2.51089	2.31306	4.13119	2.88874	2.71496	3.53112	2.43827	4.2644	3.5663	1.08706
0.1171	2.70982	2.27329	3.14592	1.78651	3.18481	2.31469	2.62617	3.07313	2.52836	3.70055	3.05967	3.27906	0.818135	0.74365	5.01355	1.49612	1.981	1.21309	2.44616	2.33855	4.09059	2.8395	2.7845	3.58419	2.3441	4.26088	3.59356	1.09432
0.1172	2.74358	2.29536	3.19181	1.7621	3.17461	2.39628	2.53238	3.12172	2.50289	3.70827	3.10554	3.29436	0.782457	0.733456	5.03905	1.55884	2.02992	1.20501	2.543	2.34874	4.29447	2.86326	2.95779	3.69128	2.25236	4.3271	3.64789	1.13509
0.1173	2.7426	2.29356	3.18727	1.74574	3.17971	2.3434	2.60884	3.16249	2.59858	3.72604	3.04684	3.31475	0.830899	0.682488	4.99316	1.54199	2.06769	1.23858	2.543	2.2519	4.264	2.85134	3.00052	3.62796	2.3621	4.35614	3.59356	1.05568
0.1174	2.76912	2.32378	3.21503	1.80071	3.21767	2.3536	2.61903	3.1472	2.61187	3.76172	3.04438	3.35298	0.892092	0.76163	5.09514	1.55218	2.16968	1.22541	2.41206	2.27739	4.20272	2.84287	3.08521	3.67598	2.38997	4.36992	3.71588	1.0565
0.1175	2.7644	2.31291	3.20528	1.82109	3.16442	2.27389	2.67	3.17778	2.58639	3.74642	3.10293	3.41797	0.914975	0.740949	5.05279	1.53179	2.19301	1.19482	2.50069	2.27107	4.16179	2.88025	3.25341	3.73499	2.37198	4.19305	3.60375	0.961798
0.1176	2.75925	2.30343	3.1892	1.88845	3.27655	2.228	2.6598	3.26691	2.49464	3.77701	3.12083	3.45365	0.77736	0.689955	4.98296	1.571	2.16968	1.22541	2.44106	2.29777	4.11098	2.90573	3.27589	3.65345	2.47662	4.13861	3.5612	0.956701
0.1177	2.75006	2.30176	3.18198	1.7774	3.27655	2.21598	2.78723	3.25161	2.65572	3.73377	3.12333	3.39249	0.833425	0.771546	5.00494	1.50784	2.17988	1.20501	2.40028	2.257	3.99375	2.78681	3.2504	3.72188	2.43852	4.1488	3.51711	0.951605
0.1178	2.73525	2.29213	3.162	1.7723	3.22558	2.17521	2.70869	3.24914	2.50993	3.81026	3.09796	3.25866	0.935362	0.779328	4.97946	1.56394	2.16458	1.21309	2.43596	2.21622	4.02943	2.8021	3.26569	3.67893	2.46643	4.08091	3.50363	0.900636
0.1179	2.73279	2.29224	3.15511	1.83637	3.26356	2.24656	2.74645	3.19042	2.58639	3.75416	3.04174	3.14647	0.828328	0.789521	4.96068	1.44155	2.20028	1.22839	2.41558	2.20603	4.03963	2.77661	3.31457	3.73281	2.5174	4.07239	3.44575	0.987282
0.118	2.74417	2.3071	3.16038	1.8069	3.23807	2.28224	2.80678	3.24914	2.58639	3.75152	3.02134	3.27526	0.886993	0.776645	4.94216	1.55218	2.23088	1.22541	2.3748	2.27739	3.98841	2.82422	3.28909	3.73063	2.55307	4.01466	3.42721	0.934237
0.1181	2.73003	2.28996	3.1444	1.85277	3.23297	2.28549	2.83605	3.21592	2.55892	3.72094	3.02909	3.32495	0.899684	0.797043	4.97276	1.53179	2.25927	1.17952	2.40028	2.26719	3.96827	2.70526	3.2738	3.85222	2.5174	3.87371	3.31833	0.831305
0.1182	2.73164	2.28653	3.1482	1.81709	3.14913	2.29244	2.81271	3.25423	2.67507	3.77456	3.05704	3.2192	0.835998	0.740949	4.94726	1.51141	2.34306	1.14684	2.52261	2.22132	3.97821	2.76309	3.16676	3.77067	2.54798	3.97388	3.33362	0.887399
0.1183	2.72642	2.28291	3.14006	1.83349	3.2001	2.28919	2.74345	3.20327	2.53032	3.77701	3.06214	3.3772	0.848716	0.774231	4.96256	1.5216	2.40426	1.17742	2.43949	2.20603	3.89691	2.61167	3.36044	3.86526	2.63462	3.8839	3.2011	0.816007
0.1184	2.71886	2.27558	3.12785	1.7417	3.22787	2.24839	2.76684	3.22102	2.61898	3.71075	3.03928	3.44855	0.787554	0.784424	4.90137	1.5165	2.36346	1.208	2.3681	2.23028	3.82046	2.64919	3.21263	3.88564	2.59894	3.90762	3.32852	0.849668
0.1185	2.72678	2.28479	3.14366	1.78543	3.26866	2.2331	2.6649	3.24651	2.61898	3.68787	3.05457	3.27147	0.835998	0.812573	5.01355	1.55374	2.38896	1.19482	2.39519	2.2519	3.92211	2.70346	3.22792	3.75828	2.6652	4.00786	3.21835	0.844571
0.1186	2.70579	2.27265	3.12083	1.8018	3.24317	2.177	2.72907	3.17246	2.55383	3.69036	3.06724	3.30075	0.897192	0.82254	5.00494	1.45025	2.38386	1.18462	2.42067	2.17545	3.9122	2.58479	3.07901	3.81654	2.69578	3.83627	3.27755	0.839474
0.1187	2.71401	2.2746	3.1281	1.69373	3.32986	2.2382	2.81058	3.26181	2.64447	3.68526	3.05194	3.42694	0.846138	0.817441	5.01707	1.49255	2.34082	1.18972	2.4089	2.23028	3.84562	2.61351	2.97818	3.76338	2.71617	3.91272	3.13794	0.861902
0.1188	2.72379	2.29643	3.13133	1.82839	3.37339	2.31979	2.8331	3.24141	2.62207	3.68277	3.05194	3.21787	0.886891	0.82764	5.02023	1.48235	2.38386	1.21819	2.32036	2.26719	3.82046	2.639	2.99661	3.78885	2.72127	3.91447	3.17364	0.928194
0.1189	2.73525	2.29476	3.14986	1.8018	3.48794	2.29429	2.81781	3.18797	2.63226	3.70055	3.00094	3.32113	0.943087	0.797043	5.06455	1.49764	2.35102	1.15703	2.29998	2.20603	3.81027	2.70526	3.24322	3.83693	2.74417	3.92465	3.16033	0.851703
0.119	2.71913	2.29159	3.13508	1.8018	3.48284	2.39947	2.68529	3.23385	2.59968	3.69297	3.00604	3.24468	0.943087	0.835393	5.07985	1.47063	2.43485	1.18551	2.27286	2.23784	3.72872	2.56951	3.32179	3.64112	2.69069	3.91447	3.09917	0.8782
0.1191	2.71617	2.2808	3.13247	1.78034	3.51344	2.25492	2.65471	3.21082	2.53855	3.71075	2.94244	3.40778	0.838522	0.82764	5.04415	1.54709	2.43485	1.14382	2.40538	2.19074	3.76403	2.62045	3.23812	3.71244	2.70344	3.91956	3.07878	0.890443
0.1192	2.70248	2.26751	3.11968	1.87031	3.53139	2.32811	2.64247	3.1421	2.62515	3.67257	2.95505	3.25487	0.843619	0.786844	4.99156	1.48592	2.39916	1.16422	2.41048	2.14487	3.80993	2.53385	3.25132	3.74519	2.66775	3.89409	3.06858	0.826206
0.1193	2.71369	2.28494	3.12586	1.84258	3.59765	2.39437	2.56605	3.28991	2.63736	3.71337	2.87346	3.36065	0.927645	0.812341	5.00845	1.5604	2.39689	1.13664	2.39519	2.07351	3.73382	2.53706	3.28399	3.7299	2.62953	3.81768	3.04615	0.956701
0.1194	2.71593	2.29486	3.12967	1.80289	3.60275	2.36889	2.50378	3.32308	2.59858	3.71337	2.94754	3.39759	1.0322	0.791944	4.99316	1.64043	2.35611	1.09891	2.48338	2.15506	3.78988	2.53196	3.19225	3.59527	2.6652	3.8839	3.00026	0.900636
0.1195	2.71524	2.29056	3.13738	1.84258	3.65873	2.44024	2.5018	3.3536	2.59658	3.63688	2.84796	3.39759	1.00938	0.815005	5.09159	1.59296	2.30737	1.21011	2.38149	2.08371	3.76949	2.54725	3.20244	3.67168	2.56066	3.89233	3.08897	0.85374
0.1196	2.72595	2.2939	3.15587	1.83128	3.5924	2.39247	2.44064	3.3842	2.62207	3.67507	2.93975	3.48543	0.932888	0.766446	5.16503	1.59453	2.27966	1.15402	2.43753	2.17545	3.87653	2.53706	3.1943	3.67678	2.55817	3.91097	3.03291	0.951605
0.1197	2.73041	2.30046	3.1577	1.87826	3.63072	2.36058	2.32153	3.38675	2.62716	3.64449	2.87856	3.65132	0.976137	0.858236	5.13594	1.57257	2.27677	1.19482	2.414	2.16909	3.76913	2.58293	3.28609	3.66874	2.57856	3.84136	3.11137	0.900636
0.1198	2.69616	2.26731	3.12879	1.90884	3.64352	2.29429	2.24002	3.38675	2.59148	3.71337	2.86836	3.37595	0.930265	0.888833	5.18693	1.64553	2.22578	1.10606	2.42067	2.0467	3.74363	2.55745	3.12089	3.67089	2.47907	3.82098	3.13994	0.8823
0.1199	2.71112	2.28411	3.15059	1.7723	3.61294	2.27715	2.23167	3.40714	2.69342	3.6292	2.91186	3.3721	1.01691	0.899032	5.19352	1.62003	2.28476	1.16213	2.29835	2.02764	3.7542	2.63573	3.21263	3.76338	2.49191	3.91447	3.19601	0.872101
0.12	2.69814	2.26311	3.13636	1.85277	3.61543	2.33643	2.10425	3.41224	2.70567	3.71847	2.91186	3.4192	0.988982	0.815005	5.14256	1.62513	2.23889	1.11832	2.30344	2.10279	3.94788	2.50648	2.83547	3.67383	2.52512	3.95349	3.23168	0.841504
0.1201	2.70661	2.27043	3.15491	1.88845	3.60771	2.29753	2.0176	3.4148	2.68323	3.67257	2.95505	3.46384	0.988982	0.764037	5.22263	1.64043	2.15438	1.18251	2.193	2.01369	3.98866	2.54028	2.9476	3.64112	2.63715	3.96706	3.34061	0.908766
0.1202	2.71679	2.28391	3.15529	1.89978	3.57463	2.36889	2.06682	3.4148	2.63024	3.69036	2.91935	3.41164	0.98633	0.764037	5.16654	1.75096	2.14419	1.16932	2.23209	2.03783	4.04472	2.57969	3.03622	3.70951	2.6703	3.90077	3.28649	0.92612
0.1203	2.71389	2.27286	3.15838	1.85787	3.5161	2.25676	1.93605	3.37656	2.70361	3.72867	2.96283	3.50462	1.00428	0.751148	5.17014	1.78831	2.12166	1.14892	2.363	2.05312	4.0751	2.60842	3.02405	3.69932	2.61675	3.88037	3.32723	0.82928
0.1204	2.74785	2.29631	3.19535	1.81709	3.62823	2.38418	1.98702	3.3536	2.74949	3.72357	2.94995	3.74417	0.869103	0.756248	5.12932	1.84611	2.14714	1.16004	2.40538	2.03274	4.10588	2.58617	2.96095	3.79904	2.62443	3.9382	3.524	0.902697
0.1205	2.7463	2.29246	3.19439	1.79161	3.58483	2.28224	1.93774	3.45049	2.73929	3.73377	2.98565	3.67791	0.864006	0.748746	5.10534	1.926	2.14419	1.14684	2.30508	2.0939	4.15685	2.6339	3.03934	3.893	2.627	4.00446	3.29986	0.915927
0.1206	2.75024	2.2949	3.19821	1.78142	3.56443	2.48102	1.93605	3.40714	2.69852	3.67257	3.02909	3.65354	0.800302	0.774231	5.04925	1.95149	2.09829	1.14382	2.31527	2.15379	4.2384	2.6663	2.82204	3.93096	2.55817	4.06729	3.44249	0.943493
0.1207	2.75629	2.30961	3.20826	1.85165	3.52873	2.39628	1.8647	3.44791	2.64447	3.72867	2.97277	3.63714	0.973683	0.748746	5.15124	1.94464	2.06259	1.21309	2.3799	2.14869	4.28427	2.61026	2.89153	3.87261	2.5123	4.03336	3.45268	0.971992
0.1208	2.78474	2.32744	3.23742	1.84369	3.54913	2.37588	1.72041	3.4046	2.64043	3.72867	3.02134	3.66152	0.98633	0.774231	5.03552	2.0109	2.11359	1.21309	2.46499	2.13721	4.36066	2.69506	3.03622	4.11488	2.55817	4.09455	3.524	0.946508
0.1209	2.77371	2.31189	3.23085	1.88449	3.49814	2.35869	1.72708	3.38675	2.67303	3.75926	3.05194	3.58107	0.879297	0.751148	5.09005	1.9464	2.19301	1.18251	2.44813	2.16016	4.34034	2.70526	3.03737	3.97964	2.48417	4.13698	3.5255	0.963891
0.121	2.76735	2.30547	3.22776	1.87826	3.45734	2.41668	1.66082	3.50908	2.62207	3.75416	2.97035	3.63092	0.897192	0.74365	5.07985	1.97522	2.22068	1.17742	2.43949	2.14869	4.32505	2.73584	3.09031	3.96435	2.40017	4.22012	3.33362	0.938393
0.1211	2.77554	2.31844	3.23142	1.84258	3.40635	2.36889	1.72199	3.3842	2.65265	3.75416	3.07481	3.56068	0.886993	0.753843	5.01513	1.9311	2.26147	1.20501	2.50222	2.16399	4.36073	2.64919	3.24322	4.05375	2.43075	4.20993	3.38459	0.971992
0.1212	2.7702	2.3145	3.22096	1.83128	3.32752	2.33831	1.67611	3.39694	2.65062	3.71847	2.97302	3.64622	0.917589	0.85578	5.01865	1.9413	2.20028	1.15703	2.49356	2.18564	4.2486	2.70196	3.42962	3.96715	2.43317	4.25263	3.33552	0.963891
0.1213	2.76375	2.30029	3.21149	1.84656	3.31223	2.45044	1.73569	3.49888	2.65774	3.75907	3.01624	3.53913	0.815601	0.718165	4.92339	1.9464	2.25127	1.13872	2.52261	2.1117	4.20768	2.66776	3.2402	3.96435	2.42056	4.29853	3.48325	0.982186
0.1214	2.76612	2.29546	3.21383	1.84258	3.25616	2.45747	1.71022	3.45049	2.66284	3.78476	3.04948	3.71869	0.723811	0.835393	4.95746	1.92935	2.19811	1.13457	2.56848	2.04293	4.12118	2.68997	3.41358	3.84203	2.48927	4.28989	3.48325	0.912896
0.1215	2.76516	2.31158	3.21231	1.72025	3.22787	2.55436	1.66592	3.50659	2.63736	3.76946	3.09273	3.49324	0.846197	0.830296	4.95236	1.8903	2.23598	1.19271	2.65003	2.09769	4.10059	2.70856	3.2738	3.82897	2.43075	4.35614	3.46614	1.01277
0.1216	2.78241	2.32099	3.23443	1.84767	3.21539	2.55747	1.7067	3.50659	2.71381	3.76946	3.06214	3.63092	0.823232	0.809909	4.96256	1.8801	2.28187	1.17022	2.58017	2.07861	4.15702	2.65101	3.35239	3.79106	2.42297	4.41221	3.56807	1.00767
0.1217	2.77351	2.30397	3.22622	1.80071	3.21029	2.62373	1.66082	3.60347	2.78307	3.77966	3.03664	3.63714	0.774805	0.820102	4.91666	1.80871	2.26147	1.18972	2.63111	1.97667	4.1774	2.6288	3.38083	3.64835	2.38248	4.44131	3.59532	0.971992
0.1218	2.78242	2.32417	3.23344	1.79671	3.22048	2.60334	1.62871	3.59838	2.69138	3.70565	3.16923	3.49833	0.772263	0.84049	4.86057	1.81212	2.27167	1.2029	2.62602	2.13467	4.27397	2.63064	3.31159	3.64621	2.40767	4.48721	3.62924	1.13509
0.1219	2.77375	2.29599	3.23836	1.79779	3.17461	2.61555	1.61343	3.70785	2.74949	3.70565	3.08006	3.59636	0.739109	0.731065	4.92524	1.83251	2.24617	1.16722	2.65513	2.099	4.34537	2.61535	3.37278	3.54942	2.33628	4.50395	3.62924	0.94952
0.122	2.78274	2.31866	3.24264	1.75083	3.13893	2.73284	1.66082	3.70036	2.77497	3.66747	3.11064	3.7737	0.774805	0.82254	4.85547	1.84441	2.24398	1.16932	2.50732	1.99706	4.42699	2.58293	3.2738	3.48015	2.40017	4.46827	3.65136	1.14747
0.1221	2.8052	2.33954	3.27396	1.77632	3.18197	2.62065	1.65217	3.70785	2.78216	3.70827	3.18709	3.78495	0.892092	0.845586	4.88771	1.76282	2.26147	1.18251	2.65003	2.00725	4.54421	2.67468	3.08012	3.50054	2.42565	4.54982	3.73627	1.08922
0.1222	2.81043	2.34049	3.27579	1.77122	3.09306	2.65941	1.66946	3.83527	2.76987	3.67257	3.17432	3.82674	0.835998	0.850683	4.78068	1.77301	2.28697	1.16422	2.57358	2.0161	4.62067	2.73584	2.99152	3.69422	2.37739	4.50905	3.78214	1.15329
0.1223	2.82728	2.36494	3.28641	1.8069	3.09816	2.64921	1.64399	3.85845	2.80854	3.71337	3.21002	3.72781	0.978783	0.848232	4.87752	1.81722	2.27167	1.17952	2.543	2.06841	4.59518	2.78171	2.99347	3.72772	2.43317	4.47337	3.71249	1.21154
0.1224	2.79904	2.3281	3.27544	1.7264	3.0319	2.66655	1.65063	4.02673	2.69647	3.69546	3.14373	3.84	0.790103	0.809909	4.88607	1.79851	2.22068	1.21098	2.39009	1.9957	4.51875	2.72896	2.75392	3.73281	2.41036	4.5841	3.80253	1.22906
0.1225	2.79897	2.3337	3.26307	1.7621	3.08066	2.67165	1.66437	3.92702	2.78007	3.76946	3.24572	3.65752	0.899684	0.786844	4.75348	1.68632	2.29207	1.16513	2.46145	2.07351	4.64113	2.797	2.57043	3.83979	2.47152	4.48866	3.71249	1.14019
0.1226	2.82814	2.35143	3.30304	1.76612	3.03919	2.72264	1.58947	4.01589	2.79236	3.79496	3.22787	3.71976	0.879297	0.753843	4.83165	1.68122	2.29717	1.16213	2.46499	2.0365	4.68183	2.82585	2.76921	3.91111	2.45867	4.56002	3.75666	1.30555
0.1227	2.83441	2.35426	3.31082	1.75486	3.07268	2.83057	1.60324	4.06973	2.74232	3.79496	3.31711	3.71359	0.830899	0.774231	4.79597	1.72202	2.25637	1.20501	2.42734	2.03274	4.70731	2.76132	2.9151	3.93149	2.46133	4.54473	3.71249	1.22174
0.1228	2.83642	2.35866	3.30714	1.89355	2.99622	2.72774	1.57418	4.09521	2.86671	3.77701	3.27631	3.62694	0.823268	0.820102	4.77898	1.74242	2.23088	1.17742	2.45635	2.03274	4.68193	2.77837	2.8336	3.95696	2.49701	4.56002	3.82127	1.22461
0.1229	2.82332	2.35257	3.29946	1.76103	3.03409	2.76644	1.55739	4.1156	2.70871	3.7821	3.30181	3.6983	0.917589	0.807242	4.81299	1.6796	2.21048	1.19271	2.35602	2.10279	4.68692	2.68487	2.86605	3.93149	2.42056	4.50395	3.68702	1.34406
0.123	2.83848	2.37336	3.30869	1.81309	2.9627	2.85523	1.59966	4.18991	2.86885	3.83307	3.28141	3.52383	0.948186	0.876167	4.79597	1.74586	2.23598	1.16513	2.43087	2.08749	4.67673	2.71035	2.80489	3.93149	2.44337	4.53963	3.67174	1.31065
0.1231	2.81283	2.33722	3.29487	1.812	2.90448	2.78893	1.47588	4.21244	2.724	3.84595	3.33241	3.58503	0.925168	0.786844	4.82487	1.71346	2.13695	1.19271	2.40028	2.02764	4.64113	2.62371	2.76228	3.93149	2.41787	4.5484	3.75156	1.31065
0.1232	2.85193	2.37039	3.32674	1.83238	2.8964	2.8378	1.5436	4.21754	2.79236	3.86125	3.29412	3.74014	0.897192	0.812341	4.79428	1.68122	2.19008	1.19182	2.46654	2.0939	4.74809	2.76465	2.9374	4.00003	2.43827	4.5906	3.65472	1.34406
0.1233	2.83511	2.35519	3.31259	1.79562	2.85861	2.88152	1.50939	4.30928	2.75968	3.82797	3.34771	3.6932	0.899684	0.756248	4.78238	1.6898	2.20028	1.15402	2.48183	2.05312	4.62074	2.69506	3.04444	4.00281	2.40257	4.53963	3.59689	1.31575
0.1234	2.85494	2.37592	3.33091	1.812	2.83312	2.91642	1.47079	4.3276	2.76987	3.88914	3.3681	3.67282	0.922689	0.850683	4.77388	1.72038	2.12082	1.17232	2.45281	2.10409	4.64623	2.81403	3.08012	3.99031	2.42056	4.53963	3.65472	1.37464
0.1235	2.86537	2.38045	3.3474	1.79161	2.83011	2.94483	1.5385	4.37554	2.77497	3.87145	3.3298	3.78495	0.892092	0.820102	4.80448	1.71182	2.19008	1.15494	2.57867	2.0518	4.72782	2.77503	3.16371	3.94168	2.42565	4.5535	3.59532	1.31858
0.1236	2.87045	2.38676	3.34892	1.73449	2.77912	2.95722	1.63688	4.40612	2.78216	3.83576	3.414	3.7686	0.965943	0.799715	4.76878	1.64553	2.24107	1.11322	2.5379	2.05312	4.69202	2.83268	3.28399	4.013	2.46133	4.528	3.51891	1.30329
0.1237	2.88957	2.40018	3.37501	1.86806	2.82501	3.04677	1.59098	4.57941	2.82084	3.83576	3.42155	3.74417	0.940459	0.832739	4.78068	1.66593	2.20831	1.13664	2.43087	2.06841	4.86531	2.7919	3.28909	3.95187	2.38997	4.49231	3.57827	1.37974
0.1238	2.89554	2.40955	3.37599	1.87826	2.80971	3.05696	1.60118	4.60296	2.78216	3.87145	3.37567	3.75946	1.00184	0.804812	4.69913	1.68632	2.25127	1.13664	2.35441	2.0939	4.86002	2.81229	3.2738	4.03337	2.47418	4.50905	3.5222	1.43071
0.1239	2.89132	2.40701	3.37698	1.92922	2.78725	3.06206	1.60476	4.63356	2.85652	3.88404	3.3298	3.71359	1.02711	0.815005	4.70423	1.63373	2.29717	1.09793	2.39168	2.0824	4.94177	2.7478	3.2687	3.84998	2.42323	4.54982	3.51711	1.42838
0.124	2.89231	2.4142	3.38036	1.77632	2.76687	3.15099	1.64553	4.57941	2.81065	3.83066	3.3885	3.68701	0.968584	0.848232	4.6056	1.63023	2.34531	1.09891	2.42577	2.0722	5.04399	2.74603	3.17696	3.92639	2.5072	4.56002	3.53419	1.47148
0.1241	2.89894	2.41535	3.38738	1.8069	2.75872	3.1102	1.62668	4.62528	2.82296	3.91225	3.4038	3.63602	0.988982	0.753843	4.6056	1.64043	2.39916	1.12645	2.44616	2.08749	5.01285	2.87345	3.08721	3.98936	2.45889	4.5484	3.60551	1.43071
0.1242	2.91648	2.43315	3.39987	1.812	2.73832	3.22239	1.80354	4.58961	2.80555	3.87385	3.3579	3.68301	1.07298	0.784424	4.54622	1.57414	2.45525	1.14684	2.39519	2.10409	5.00803	2.78856	3.2687	4.06119	2.40526	4.59939	3.60375	1.48677
0.1243	2.92182	2.42575	3.41646	1.80581	2.74852	3.22516	1.59456	4.62019	2.78216	3.9401	3.43174	3.6983	0.925168	0.82764	4.52401	1.71018	2.46545	1.06019	2.52261	2.05954	5.01795	2.71035	3.28189	4.11998	2.48681	4.69254	3.61904	1.44324
0.1244	2.91977	2.4289	3.40653	1.8975	2.67203	3.2534	1.74078	4.52647	2.76176	3.93227	3.414	3.71359	0.884394	0.804812	4.51564	1.75772	2.52664	1.09077	2.39519	2.11429	5.03889	2.75622	3.36554	4.06629	2.3492	4.66705	3.48652	1.53774
0.1245	2.93225	2.44027	3.42703	1.82109	2.65473	3.22516	1.70003	4.50806	2.76987	3.9503	3.41135	3.6932	0.861496	0.835393	4.5954	1.78154	2.54704	1.12438	2.44616	2.08371	5.10518	2.67977	3.2687	4.19371	2.44847	4.66332	3.62589	1.57342
0.1246	2.93299	2.4351	3.42859	1.79161	2.67404	3.33967	1.64553	4.53354	2.76987	3.95814	3.34758	3.72164	0.861496	0.825199	4.5597	1.77135	2.51412	1.104	2.4293	2.11938	5.08448	2.6339	3.23	4.19371	2.38488	4.71668	3.76343	1.6091
0.1247	2.92749	2.43328	3.41901	1.77122	2.66183	3.29888	1.72357	4.45199	2.72607	3.97854	3.42155	3.63092	0.899684	0.853137	4.57681	1.79683	2.52431	1.10606	2.44969	2.07861	4.97744	2.67977	3.20754	4.29565	2.33154	4.76768	3.68702	1.55813
0.1248	2.93823	2.44761	3.43149	1.85787	2.65983	3.31928	1.66747	4.49786	2.75666	3.95304	3.46742	3.61165	1.02468	0.769134	4.64306	1.82401	2.53684	1.04693	2.45989	2.08501	5.02841	2.74093	3.08321	4.28809	2.33154	4.69898	3.76685	1.59381
0.1249	2.94692	2.45803	3.44647	1.77632	2.67203	3.26868	1.66747	4.44689	2.78726	3.89661	3.45479	3.62694	1.06037	0.812573	4.65659	1.76282	2.56508	1.03673	2.60416	2.10789	5.11506	2.76132	3.08212	4.31865	2.30607	4.77408	3.72098	1.63458
0.125	2.96179	2.47604	3.4619	1.8069	2.72609	3.28358	1.6965	4.35309	2.66997	3.91462	3.47009	3.74417	1.14196	0.876167	4.71442	1.79851	2.51644	1.07038	2.59036	2.19458	5.07938	2.61351	3.13925	4.39507	2.25746	4.84544	3.74646	1.63215
0.1251	2.95954	2.47076	3.46428	1.88958	2.70773	3.28868	1.71337	4.2868	2.73929	3.98088	3.4038	3.67282	1.01181	0.868609	4.69565	1.80361	2.52941	1.09587	2.5496	2.18438	5.22247	2.56254	3.12089	4.41035	2.26765	4.79317	3.77871	1.64477
0.1252	2.97218	2.47811	3.48013	1.85277	2.70465	3.322	1.76276	4.35515	2.73626	3.95304	3.36548	3.74821	1.02201	0.853137	4.78238	1.75772	2.49095	1.08567	2.65003	2.22518	5.30406	2.65938	3.2147	4.43836	2.25236	4.65039	3.75324	1.58361
0.1253	2.93839	2.45046	3.4442	1.81709	2.52415	3.27338	1.78315	4.2562	2.68527	3.90205	3.34261	3.7707	0.981234	0.776645	4.64816	1.76282	2.52431	1.10303	2.68571	2.18055	5.33932	2.61677	3.00876	4.36959	2.28019	4.65176	3.81272	1.604
0.1254	2.96432	2.47292	3.47024	1.91903	2.67713	3.22516	1.73728	4.3072	2.69037	3.95304	3.3987	4.0245	1.00938	0.871071	4.78408	1.84951	2.52431	1.05	2.77235	2.21498	5.23738	2.58293	2.81694	4.41287	2.24217	4.63647	3.79909	1.59139
0.1255	2.97022	2.48028	3.46652	1.87826	2.65783	3.29378	1.82046	4.2664	2.71587	3.93264	3.31711	3.8502	1.01448	0.845586	4.70249	1.85971	2.51134	1.12645	2.77745	2.27229	5.19151	2.66958	3.08012	4.41797	2.23707	4.70273	3.80763	1.52755
0.1256	2.96992	2.48712	3.47387	1.83238	2.72099	3.30671	1.90038	4.20011	2.67813	3.94284	3.35019	3.8553	1.06278	0.853326	4.76029	1.8801	2.51134	1.06529	2.70243	2.25068	5.25817	2.61677	3.05973	4.30846	2.24959	4.73331	3.80763	1.56083
0.1257	2.98829	2.50151	3.47819	1.9649	2.7108	3.3169	1.89018	4.23283	2.65265	3.89423	3.34	4.04907	1.09846	0.794618	4.74328	1.9311	2.53684	1.10303	2.74177	2.15506	5.0539	2.65938	3.39102	4.35171	2.21668	4.69254	3.83821	1.56323
0.1258	2.96813	2.4744	3.45556	1.97	2.65983	3.30671	1.85105	4.20225	2.66487	3.96834	3.3834	4.00411	1.07057	0.774231	4.68719	1.89203	2.54194	1.05203	2.67551	2.11049	4.99273	2.61167	3.38593	4.33642	2.32372	4.68608	3.85003	1.4358
0.1259	2.98871	2.49448	3.47871	1.95471	2.72406	3.322	1.95814	4.20011	2.73626	3.91225	3.4395	4.00318	1.06547	0.776645	4.69403	1.9362	2.50625	1.0449	2.63474	2.11429	5.03351	2.61677	3.46238	4.33132	2.28294	4.76899	3.89776	1.52007
0.126	2.97939	2.48712	3.46871	1.89864	2.69243	3.322	1.94284	4.17461	2.70057	3.90443	3.3732	3.96238	1.06037	0.84049	4.83165	1.8852	2.48585	1.07243	2.71996	2.0671	5.07459	2.62371	3.54616	4.34152	2.38728	4.50395	3.8433	1.45619
0.1261	3.00076	2.5047	3.49196	1.92528	2.73628	3.40597	1.93096	4.26042	2.68832	3.9452	3.34	3.93785	1.02978	0.779328	4.78408	1.90386	2.47565	1.08567	2.68205	2.15889	5.08957	2.72564	3.47767	4.30846	2.41036	4.64157	3.97739	1.52517
0.1262	2.98823	2.49681	3.47472	1.89241	2.65983	3.39577	1.89695	4.23495	2.68323	3.91462	3.31451	3.93275	1.02978	0.820102	4.79938	1.9107	2.49837	1.06529	2.77745	2.15506	4.99836	2.71724	3.4369	4.31865	2.38728	4.59799	3.98758	1.49697
0.1263	2.99638	2.50894	3.47485	1.94845	2.65873	3.40355	1.92586	4.26042	2.68323	3.9864	3.29671	3.88589	1.02201	0.771546	4.83507	2.02799	2.52664	1.09077	2.78116	2.14359	4.90099	2.70526	3.48277	4.35171	2.49436	4.52944	3.91626	1.49933
0.1264	2.99529	2.4944	3.47662	1.94451	2.72812	3.43922	1.91734	4.2919	2.67813	3.99384	3.37567	3.86039	0.968584	0.837839	4.80107	1.94974	2.54704	1.05509	2.83352	2.03783	4.8806	2.74093	3.45437	4.31851	2.37468	4.61608	4.04718	1.40754
0.1265	2.98888	2.49429	3.469	1.91279	2.80764	3.46981	1.91225	4.246	2.69547	3.93501	3.28903	3.81655	0.922689	0.787101	4.81468	2.00249	2.50625	1.08567	2.82332	2.10789	4.9216	2.73074	3.4369	4.30832	2.5123	4.5892	3.90956	1.40244
0.1266	2.99496	2.50828	3.4687	1.93942	2.80254	3.51058	1.91057	4.16441	2.74949	4.04435	3.30432	3.97258	1.01958	0.784424	4.83507	1.97699	2.59804	1.09587	2.73809	2.14869	4.80925	2.78505	3.23812	4.31865	2.53778	4.54473	3.8484	1.41819
0.1267	2.99926	2.51795	3.4726	1.90374	2.84541	3.52587	1.87999	4.20225	2.71175	4.00914	3.35529	3.88179	1.10865	0.85578	4.84017	1.96679	2.53684	1.07038	2.84507	2.16399	4.87041	2.84287	3.12599	4.33393	2.55817	4.5382	3.80253	1.42051
0.1268	3.01589	2.52589	3.48914	1.99667	2.83822	3.50548	1.93605	4.20734	2.72194	4.13152	3.39606	4.08145	1.07298	0.769134	4.83507	2.01779	2.53684	1.09283	2.76216	2.07351	4.69712	2.86154	3.32179	4.38229	2.58365	4.51924	3.8806	1.38484
0.1269	3.00063	2.51245	3.47002	1.9649	2.86371	3.4749	1.99894	4.1207	2.75968	4.07543	3.34771	4.03469	0.927788	0.830083	4.72461	2.05858	2.54704	1.08263	2.77606	2.099	4.75318	2.81055	3.2504	4.34152	2.58116	4.57021	3.82292	1.42051
0.127	3.01089	2.51984	3.481	1.89241	2.87091	3.51568	1.95304	4.15128	2.79236	4.15702	3.38587	4.08056	1.01691	0.825199	4.67699	1.99051	2.58274	1.05509	2.83352	2.09259	4.67673	2.89214	3.29928	4.33642	2.58116	4.62257	3.81782	1.38484
0.1271	3.02884	2.54389	3.49684	2.04645	2.98819	3.48773	2.06347	4.10832	2.75156	4.16946	3.38077	3.99392	1.05527	0.863336	4.78578	2.03819	2.43714	1.06529	2.81823	2.12829	4.71241	2.85816	3.40122	4.3645	2.61424	4.57162	3.83821	1.38204
0.1272	3.02571	2.53872	3.48802	1.99157	2.95545	3.51305	2.20619	4.11342	2.7576	4.17966	3.34509	4.15192	1.00938	0.85578	4.70759	2.0109	2.46776	1.02346	2.76356	2.099	4.69213	2.90573	3.2198	4.27544	2.66776	4.5331	3.96915	1.43071
0.1273	3.026	2.54527	3.48135	1.97118	2.98819	3.54116	2.15012	4.12579	2.73929	4.21533	3.36548	4.03888	1.19806	0.84049	4.69739	2.03128	2.45015	1.07038	2.82842	2.13977	4.67173	2.93461	3.23	4.30074	2.70088	4.49231	3.80928	1.32367
0.1274	3.01137	2.53312	3.45997	1.95471	3.03118	3.56924	2.35909	4.13892	2.74439	4.16212	3.32471	4.0194	1.12904	0.817441	4.70423	1.98719	2.44224	1.05509	2.76216	2.03783	4.56974	3.09262	3.04954	4.20633	2.6754	4.45298	3.87388	1.34406
0.1275	3.00144	2.5254	3.44568	1.94219	3.0268	3.55645	2.361	4.13599	2.75156	4.16212	3.35019	3.95824	1.17491	0.835185	4.74328	1.95993	2.47796	1.03673	2.78764	2.062	4.48815	3.12671	2.9476	4.05334	2.6652	4.39542	3.97072	1.29309
0.1276	3.00184	2.52882	3.44075	1.9649	3.05229	3.68134	2.36419	4.14402	2.71891	4.16946	3.35777	3.89708	1.08587	0.865974	4.64816	1.9209	2.45805	1.08567	2.77235	2.09129	4.47795	3.22004	2.89344	4.03295	2.62191	4.40351	3.96563	1.37974
0.1277	2.99897	2.5318	3.43188	1.95588	3.00859	3.59975	2.48141	4.1105	2.724	4.17456	3.36548	3.92766	1.16982	0.871071	4.62268	2.0109	2.48863	1.05	2.64639	2.0263	4.38117	3.37294	2.81184	4.01532	2.68559	4.37653	4.0115	1.31858
0.1278	3.00984	2.53523	3.4469	1.90488	3.07488	3.62014	2.41006	4.21754	2.73929	4.15417	3.3528	4.05417	1.28704	0.830296	4.67699	1.95149	2.39406	1.07753	2.78764	2.02764	4.4015	3.39333	2.7794	3.97734	2.56066	4.35105	4.07624	1.36215
0.1279	3.01456	2.53091	3.45611	1.95078	3.11855	3.62528	2.43554	4.18186	2.76478	4.23351	3.3528	3.99901	1.23608	0.807242	4.69739	1.90896	2.3765	1.06733	2.77096	2.04293	4.41679	3.41738	2.70476	4.03571	2.58615	4.36124	4.16078	1.32367
0.128	3.02397	2.54053	3.45794	2.00058	3.18707	3.59723	2.46103	4.19501	2.75968	4.19272	3.37058	3.89609	1.25925	0.82254	4.64129	1.8801	2.38669	1.03471	2.82979	2.08371	4.34544	3.57036	2.72515	4.03847	2.55059	4.33576	4.27002	1.37185
0.1281	3.01714	2.53565	3.45941	2.02097	3.12874	3.59213	2.48848	4.22051	2.68017	4.21024	3.3783	3.90315	1.11647	0.82254	4.66855	1.875	2.49605	1.10606	2.87805	2.03917	4.3964	3.40862	2.65198	4.02551	2.71617	4.30008	4.24452	1.27271
0.1282	3.02458	2.53696	3.4727	1.98529	3.17687	3.62014	2.56296	4.2736	2.66284	4.2663	3.31961	3.98372	1.09336	0.797043	4.7399	1.80534	2.47844	1.08567	2.86544	2.0467	4.28417	3.47857	2.69096	3.99262	2.68049	4.29343	4.3326	1.30329
0.1283	3.04216	2.55788	3.48793	1.99548	3.20237	3.51815	2.56497	4.17676	2.67303	4.20736	3.38077	4.15616	1.10117	0.776645	4.72289	1.8427	2.46315	1.12852	2.859	2.099	4.43206	3.44288	2.64866	4.0945	2.69323	4.24911	4.36828	1.44366
0.1284	3.03382	2.5589	3.47335	2.04135	3.17971	3.49776	2.54658	4.16872	2.66284	4.25101	3.3528	4.20716	1.13414	0.896555	4.63952	1.78831	2.51412	1.08773	2.82842	2.08371	4.34027	3.38314	2.76921	4.03571	2.69834	4.21343	4.3377	1.38484
0.1285	3.01952	2.53789	3.46917	1.95354	3.14628	3.45961	2.59557	4.20521	2.66997	4.27431	3.34509	4.01848	1.07807	0.871071	4.67189	1.70836	2.42237	1.00614	2.72139	2.16525	4.38111	3.31688	2.9374	4.06864	2.64991	4.20674	4.4332	1.38993
0.1286	3.02228	2.54325	3.46559	1.96373	3.19727	3.52077	2.54968	4.11342	2.66487	4.23062	3.33751	4.10692	1.15453	0.848037	4.6362	1.75096	2.45015	1.08773	2.76586	2.099	4.28947	3.38169	2.88134	4.06629	2.627	4.20164	4.4957	1.34406
0.1287	3.04042	2.55725	3.48733	2.05542	3.17687	3.48246	2.58027	4.09812	2.67303	4.20004	3.29412	4.25895	1.15453	0.842938	4.68719	1.74917	2.36856	1.06529	2.73668	2.23151	4.32497	3.39188	3.02915	4.15564	2.63462	4.26283	4.38357	1.36445
0.1288	3.03265	2.55185	3.47677	1.95471	3.17687	3.38316	2.61597	4.1207	2.58328	4.19495	3.34	4.24366	1.11885	0.84049	4.6107	1.77644	2.45525	1.12342	2.68427	2.13849	4.29437	3.37804	3.12089	4.13255	2.71617	4.22714	4.41925	1.36725
0.1289	3.03132	2.54874	3.47378	1.97	3.23068	3.35497	2.64146	4.13599	2.63736	4.17456	3.34771	4.29895	1.09336	0.865974	4.54441	1.71182	2.49095	1.05203	2.66532	2.26209	4.25868	3.36785	3.15861	4.16823	2.64482	4.17266	4.37711	1.35935
0.129	3.03338	2.54473	3.47171	2.01587	3.21539	3.43413	2.66696	4.1156	2.5711	4.14172	3.24825	4.32011	0.925168	0.911845	4.48136	1.76625	2.49605	1.08567	2.71119	2.22008	4.26378	3.26742	3.28399	4.2141	2.66775	4.24401	4.40531	1.36445
0.1291	3.02405	2.54437	3.45793	1.9751	3.21767	3.38316	2.67	4.21031	2.60878	4.14907	3.27631	4.13576	0.889491	0.868435	4.47487	1.78831	2.45295	1.10096	2.67042	2.2468	4.22298	3.25571	3.4216	4.16313	2.58875	4.20164	4.37847	1.46639
0.1292	3.03806	2.55107	3.47706	1.99548	3.23577	3.34748	2.68226	4.17971	2.61697	4.18189	3.23552	4.1774	0.943087	0.817441	4.55132	1.74076	2.50902	1.14174	2.61945	2.28127	4.31987	3.2236	3.65096	4.08158	2.66776	4.13025	4.38867	1.4358
0.1293	3.02379	2.53204	3.46357	1.99667	3.13893	3.36517	2.70058	4.17461	2.57619	4.15702	3.1718	4.1825	0.973683	0.776645	4.48831	1.71182	2.50115	1.10909	2.67042	2.17928	4.37092	3.2695	3.68664	4.051	2.57606	4.27303	4.27512	1.43071
0.1294	3.0223	2.52931	3.46043	2.00687	3.15648	3.42393	2.70568	4.14911	2.58639	4.20801	3.21258	4.22755	0.935362	0.835393	4.44752	1.66593	2.53684	1.14382	2.61945	2.12577	4.40656	3.24552	3.70425	3.95926	2.65501	4.19144	4.25105	1.37234
0.1295	3.04446	2.55159	3.4803	1.92413	3.17687	3.37027	2.72816	4.19501	2.59858	4.23062	3.25082	4.22409	0.922689	0.891307	4.45772	1.70672	2.54704	1.15193	2.67407	2.16909	4.43718	3.31539	3.9109	3.90829	2.6652	4.17104	4.21902	1.46129
0.1296	3.04481	2.54687	3.48358	2.03626	3.16442	3.38826	2.72306	4.17971	2.52719	4.25391	3.22022	4.36599	0.925168	0.845586	4.40351	1.66083	2.55999	1.09077	2.65877	2.2519	4.33015	3.38169	3.9058	3.92358	2.71108	4.12679	4.25472	1.42561
0.1297	3.04351	2.54978	3.48166	2.00448	3.17687	3.36787	2.68736	4.18186	2.54249	4.2714	3.23806	4.38128	0.978783	0.858236	4.33533	1.63533	2.61333	1.14684	2.64347	2.20603	4.35053	3.37149	3.84974	3.91848	2.6652	4.18285	4.26492	1.41032
0.1298	3.03022	2.53024	3.46889	2.01587	3.14913	3.40087	2.76174	4.17676	2.54052	4.20514	3.23806	4.36164	0.848716	0.789521	4.34745	1.66941	2.57254	1.12342	2.66677	2.19458	4.46266	3.40352	3.69452	3.87771	2.62443	4.13698	4.25472	1.4409
0.1299	3.04274	2.52987	3.49155	2.00058	3.10548	3.39845	2.85858	4.21031	2.5609	4.24881	3.23296	4.50802	0.736585	0.809909	4.35764	1.60473	2.58784	1.11832	2.74828	2.13467	4.52385	3.4392	3.5898	3.93658	2.63972	4.15064	4.34141	1.41032
0.13	3.05279	2.55066	3.49995	2.00687	3.14628	3.43922	2.76174	4.20225	2.53345	4.20292	3.24316	4.39584	1.00915	0.815005	4.46281	1.51804	2.55214	1.16722	2.70752	2.21622	4.49325	3.40862	3.77838	3.79616	2.60145	4.23223	4.36455	1.44324
0.1301	3.03201	2.53292	3.47698	2.02606	3.05449	3.43656	2.77915	4.17971	2.54561	4.26411	3.21512	4.43734	1.00162	0.812341	4.34043	1.59963	2.59057	1.09283	2.71629	2.11429	4.46266	3.41738	3.67645	3.74738	2.55569	4.24401	4.27144	1.41542
0.1302	3.0398	2.54902	3.47449	1.96373	3.17687	3.38585	2.79955	4.17971	2.59458	4.24082	3.24825	4.35579	1.0322	0.812341	4.29963	1.63533	2.57764	1.17742	2.73668	2.16652	4.38621	3.39188	3.57451	3.74009	2.73404	4.21184	4.37711	1.38993
0.1303	3.03884	2.54837	3.4725	2.05664	3.11568	3.43146	2.87897	4.23283	2.55268	4.18985	3.23296	4.38637	0.978783	0.860695	4.29453	1.68632	2.51134	1.14684	2.66897	2.19968	4.4117	3.37294	3.62548	3.71168	2.62443	4.23892	4.32611	1.43071
0.1304	3.04913	2.57084	3.4761	1.98647	3.22787	3.38826	2.86074	4.12872	2.61187	4.18762	3.16161	4.49341	1.13924	0.85578	4.20784	1.71364	2.55214	1.16213	2.68061	2.22008	4.35557	3.32855	3.56207	3.78376	2.73908	4.31537	4.27002	1.48442
0.1305	3.06687	2.57579	3.50113	2.02606	3.20237	3.26318	2.82504	4.13306	2.65977	4.23351	3.29412	4.50427	1.04749	0.891458	4.23136	1.73222	2.53684	1.15402	2.66022	2.15889	4.50854	3.33217	3.84735	3.80413	2.84359	4.28635	4.27144	1.39781
0.1306	3.06817	2.58596	3.49881	1.89864	3.27886	3.30398	2.82504	4.18991	2.57308	4.24371	3.29161	4.29973	1.09846	0.929628	4.22314	1.79851	2.56744	1.13155	2.63474	2.20093	4.62576	3.25571	3.80387	3.85222	2.86908	4.26283	4.2372	1.48168
0.1307	3.08331	2.59909	3.51562	2.04645	3.21767	3.39845	2.87604	4.10832	2.61388	4.21024	3.24572	4.42205	1.09846	1.00612	4.30983	1.77468	2.56234	1.16722	2.65003	2.23151	4.67683	3.2746	3.68154	3.98474	2.8334	4.2695	4.20373	1.37974
0.1308	3.06854	2.58714	3.49848	2.04135	3.22787	3.36787	2.89936	4.14618	2.59348	4.25101	3.25335	4.47371	1.09846	0.883733	4.16195	1.81891	2.55999	1.14382	2.60926	2.18564	4.59518	3.2236	3.47257	4.10197	2.85888	4.2593	4.24452	1.41542
0.1309	3.09043	2.60166	3.53882	2.06174	3.29694	3.30943	2.89936	4.1156	2.60168	4.30708	3.19729	4.6667	1.05259	0.901652	4.17725	1.76958	2.64903	1.16213	2.59906	2.17928	4.68173	3.20984	3.44272	4.22429	2.88681	4.31691	4.27002	1.43304
0.131	3.08362	2.60186	3.52484	1.99429	3.26866	3.3169	2.88407	4.13089	2.60677	4.28159	3.23806	4.57432	1.05769	0.957717	4.19764	1.8801	2.69492	1.13155	2.41558	2.21113	4.65116	3.24042	3.37573	4.24978	2.87417	4.29498	4.27144	1.45109
0.1311	3.08169	2.59339	3.52685	2.03626	3.15138	3.27887	2.88114	4.13892	2.58328	4.2998	3.30432	4.58515	1.02444	0.876167	4.14973	1.84441	2.72042	1.14892	2.52771	2.19584	4.67673	3.19811	3.4369	4.31356	2.91495	4.28479	4.25105	1.37974
0.1312	3.06408	2.58349	3.50315	2.05155	3.27655	3.21496	2.92193	4.10322	2.55268	4.25611	3.28141	4.42715	1.02711	0.904131	4.19254	1.82401	2.67453	1.12645	2.55829	2.14996	4.56464	3.13691	3.29418	4.29302	2.93024	4.33576	4.28163	1.40244
0.1313	3.05846	2.57479	3.50497	2.07194	3.31223	3.1538	2.88624	4.08792	2.58129	4.33766	3.22022	4.64631	0.943087	0.901652	4.11809	1.87673	2.73328	1.09891	2.57867	2.06841	4.52385	3.03145	3.33199	4.35171	2.81811	4.35105	4.22047	1.40013
0.1314	3.07499	2.58326	3.52165	2.04135	3.31966	3.10793	2.89936	4.05732	2.52523	4.33256	3.30181	4.76354	0.937987	0.853137	4.09261	1.926	2.82502	1.14174	2.51751	2.11938	4.38621	3.06203	3.45728	4.42054	2.90476	4.31182	4.31221	1.43071
0.1315	3.08933	2.59014	3.53411	2.00568	3.25107	3.16629	3.00639	4.15421	2.58129	4.35295	3.29161	4.56986	0.981234	0.761347	4.02936	1.95817	2.76122	1.13155	2.49203	2.19074	4.54934	3.05184	3.5417	4.4358	2.95304	4.37295	4.37338	1.43071
0.1316	3.10258	2.60744	3.54577	2.03237	3.23807	3.11812	3.04207	4.16147	2.61898	4.27431	3.26102	4.7018	1.07538	0.850683	4.13645	1.92935	2.75612	1.17742	2.51089	2.1818	4.45755	2.98049	3.72232	4.39758	2.93292	4.38673	4.37474	1.39781
0.1317	3.11767	2.61552	3.57983	2.03237	3.27886	3.06206	3.01882	4.12872	2.52209	4.39882	3.31201	4.91644	1.11885	0.797043	3.94989	1.9158	2.80711	1.10096	2.50732	2.16016	4.5595	3.07733	3.76819	4.4715	3.01451	4.30518	4.43454	1.41542
0.1318	3.12364	2.62881	3.5819	1.97901	3.25846	3.05696	3.04716	4.05953	2.54759	4.38863	3.29161	4.87106	1.18001	0.797043	4.01106	1.9413	2.77142	1.13966	2.60926	2.19709	4.53909	3.18791	3.64587	4.50462	2.91252	4.37143	4.4842	1.42284
0.1319	3.12834	2.63893	3.58591	1.99429	3.26356	2.96522	2.986	4.09012	2.58639	4.37334	3.24316	4.86087	1.1902	0.853137	4.01916	1.94974	2.8556	1.10303	2.66022	2.19968	4.43206	3.11651	3.49806	4.61165	3.00941	4.34085	4.58108	1.54793
0.132	3.10916	2.60513	3.57189	2.09356	3.22787	2.93682	3.06245	4.12579	2.49464	4.31727	3.27883	4.80431	1.11647	0.802142	4.00387	1.89877	2.82502	1.11322	2.54809	2.11809	4.4015	3.06552	3.51622	4.72888	3.01451	4.4188	4.60783	1.34916
0.1321	3.10082	2.60757	3.56176	2.09866	3.28396	2.88877	2.98823	4.05732	2.566	4.3559	3.29922	4.75899	1.1902	0.809909	3.94777	1.875	2.84281	1.08058	2.47828	2.06841	4.37596	3.11459	3.47257	4.79514	2.94821	4.38673	4.53009	1.45854
0.1322	3.11144	2.62016	3.58084	2.07071	3.29694	2.84799	2.97803	4.0296	2.62408	4.3712	3.31961	4.90068	1.1416	0.873535	3.91717	1.875	2.86321	1.10606	2.55319	2.10409	4.38111	3.04512	3.29629	4.84611	2.97371	4.41581	4.62312	1.46913
0.1323	3.08683	2.59449	3.55387	2.00448	3.22048	2.82548	3.04716	4.03693	2.44877	4.36824	3.37058	4.65591	1.06788	0.863336	3.88148	1.9158	2.75876	1.01941	2.63474	2.10409	4.34544	2.99923	3.36258	4.78256	3.02198	4.40562	4.72624	1.46129
0.1324	3.09227	2.59095	3.56301	2.04135	3.24597	2.80722	3.06472	4.00857	2.48129	4.31217	3.3579	4.63612	1.06037	0.888833	3.9346	1.74076	2.85811	1.06529	2.53941	2.03783	4.35053	3.06552	3.39318	4.8614	3.02436	4.44279	4.76583	1.47658
0.1325	3.09085	2.59367	3.57456	2.06807	3.17971	2.72264	3.06755	3.9525	2.46406	4.36314	3.3528	4.65651	1.05259	0.850683	3.79409	1.77301	2.76632	1.07038	2.51242	2.11938	4.25879	3.09262	3.31967	5.04488	3.10353	4.46464	4.92785	1.446
0.1326	3.11389	2.61184	3.60248	2.01587	3.20237	2.68489	3.01882	4.03693	2.51189	4.40901	3.4038	4.7426	1.11375	0.860877	3.84796	1.74242	2.79691	1.10909	2.63111	2.11299	4.31477	3.1232	3.43472	5.11624	3.06276	4.43769	4.84738	1.40013
0.1327	3.1012	2.6098	3.59058	2.05155	3.19273	2.68695	3.03412	3.99837	2.49464	4.3253	3.4293	4.65201	1.14433	0.939827	3.85598	1.66593	2.82502	1.08567	2.63111	2.10919	4.17199	3.06203	3.35025	5.17012	2.99888	4.4275	4.97374	1.39781
0.1328	3.11729	2.62841	3.61111	2.0758	3.23807	2.66451	3.08284	4.01143	2.48955	4.37038	3.4189	4.54372	1.21059	0.909231	3.74889	1.64553	2.74082	1.09587	2.62092	2.10919	4.22821	3.14868	3.25341	5.3405	3.03491	4.54982	5.02067	1.50953
0.1329	3.12297	2.62768	3.62913	2.06807	3.23577	2.70224	2.95032	4.00857	2.50169	4.3559	3.41645	4.7437	1.17256	0.858236	3.703	1.69652	2.75876	1.11116	2.66168	2.0939	4.07021	3.07733	3.33496	5.3588	3.0859	4.67724	5.11653	1.43814
0.133	3.12342	2.62066	3.6369	2.04767	3.2001	2.66655	3.09813	3.9474	2.50484	4.38863	3.36038	4.7579	1.19296	0.817441	3.75112	1.67613	2.75612	1.02451	2.64347	2.08501	4.1723	3.14201	3.2504	5.40469	3.01179	4.66195	5.17262	1.46873
0.1331	3.11189	2.6091	3.63053	2.07826	3.19955	2.64105	3.06982	3.90944	2.47109	4.41199	3.43174	4.77373	1.15962	0.881264	3.7132	1.69652	2.78671	1.00412	2.47164	2.08749	4.07021	3.05184	3.28399	5.43939	3.00398	4.7435	5.11242	1.4358
0.1332	3.12625	2.61842	3.65079	2.07194	3.20237	2.63902	3.00862	3.89414	2.43858	4.40392	3.42399	4.8298	1.07298	0.817667	3.7234	1.72202	2.81731	1.05	2.58377	2.20988	4.18203	3.11968	3.1841	5.52089	2.95813	4.79577	5.143	1.45385
0.1333	3.14781	2.64121	3.66402	2.03116	3.23068	2.6747	3.06982	3.96779	2.44877	4.38353	3.52858	4.70804	1.11375	0.817441	3.703	1.79851	2.78162	1.09587	2.67042	2.18055	4.22808	3.2185	3.1994	5.58515	2.97881	4.74728	5.143	1.48677
0.1334	3.15832	2.6392	3.70391	2.06174	3.22048	2.72057	3.00862	3.83805	2.50169	4.45789	3.50069	5.05366	1.13414	0.786844	3.6775	1.80361	2.8785	1.01432	2.62964	2.23538	4.19253	3.2134	3.13416	5.71767	2.96082	4.76899	5.17454	1.35145
0.1335	3.15615	2.64145	3.69124	2.11271	3.21767	2.66655	2.9911	3.83527	2.46406	4.45998	3.45213	4.7375	1.07057	0.840287	3.67693	1.78664	2.84541	1.01124	2.73158	2.28127	4.27918	3.20321	3.07502	5.80617	3.08824	4.75748	5.18377	1.41264
0.1336	3.17343	2.65939	3.72739	2.10886	3.26356	2.64105	3.02392	3.83805	2.50289	4.46809	3.55168	4.89606	1.07057	0.853137	3.6418	1.81381	2.80726	1.09793	2.68571	2.29657	4.29956	3.1232	3.02405	5.91135	3.01179	4.81486	5.25003	1.40522
0.1337	3.16456	2.64863	3.71935	2.03626	3.24087	2.65431	3.11852	3.81765	2.415	4.45279	3.52348	4.9827	1.09336	0.85578	3.60611	1.75096	2.8938	1.02451	2.66022	2.26088	4.32497	3.14006	2.99033	5.95033	3.00159	4.73331	5.20416	1.45109
0.1338	3.15303	2.63357	3.7049	2.05664	3.20519	2.60535	3.11061	3.79725	2.3793	4.44469	3.50579	4.94702	1.07298	0.858236	3.55002	1.78664	2.90143	0.999028	2.62239	2.26719	4.29956	3.17417	3.04954	5.89605	3.01451	4.73708	5.20416	1.42051
0.1339	3.16121	2.64505	3.70921	2.06174	3.23297	2.63392	3.00862	3.77686	2.4927	4.4294	3.53638	4.85578	1.13687	0.82764	3.38924	1.73222	2.86831	0.990838	2.6908	2.29657	4.27928	3.25723	3.18205	5.91315	3.00941	4.77787	5.28061	1.44324
0.134	3.17501	2.65818	3.72207	2.128	3.29926	2.51866	3.13381	3.7996	2.45897	4.41623	3.4929	4.96232	1.18276	0.863336	3.49902	1.79341	2.90657	0.97864	2.76586	2.26719	4.22311	3.17926	3.1107	5.86364	3.08824	4.80976	5.26951	1.42794
0.1341	3.15938	2.6483	3.71218	2.10761	3.28906	2.56966	3.07775	3.73571	2.45195	4.36824	3.52348	5.06896	1.17766	0.82254	3.47079	1.73732	2.8556	1.01941	2.68061	2.32717	4.21306	3.12829	3.1005	5.80431	2.95063	4.80086	5.28991	1.48677
0.1342	3.1412	2.63222	3.68132	2.01976	3.27655	2.52689	3.03187	3.69766	2.45897	4.40689	3.48029	5.05876	1.20826	0.837839	3.47862	1.82741	2.79181	0.985738	2.6959	2.29657	4.20782	3.09771	3.11781	5.77051	3.06276	4.62628	5.23381	1.42328
0.1343	3.14888	2.65078	3.67162	2.08723	3.27655	2.5402	3.05168	3.73606	2.51699	4.42729	3.52619	4.92664	1.38388	0.871071	3.40213	1.75096	2.84281	0.983737	2.79922	2.32717	4.26389	3.14868	2.97818	5.58005	3.02981	4.67724	5.21945	1.45894
0.1344	3.12199	2.63027	3.63975	2.06561	3.32242	2.48612	3.01658	3.70785	2.49659	4.3763	3.51329	4.78849	1.30233	0.848037	3.36644	1.76792	2.83771	1.00412	2.73158	2.31816	4.24848	3.13849	2.86095	5.56278	3.02981	4.56511	5.26023	1.54284
0.1345	3.12043	2.62888	3.63345	2.07703	3.30203	2.56767	2.97071	3.69256	2.4609	4.34275	3.56935	4.89558	1.27455	0.794618	3.37663	1.82911	2.80711	1.05509	2.84881	2.30797	4.34034	3.14358	2.91893	5.44753	2.98901	4.45808	5.2051	1.44324
0.1346	3.12851	2.63081	3.63885	2.08336	3.33496	2.50847	2.9962	3.66948	2.566	4.3661	3.55168	5.05876	1.27405	0.794618	3.39165	1.74076	2.84281	1.03673	2.77606	2.30047	4.45247	3.14358	3.03424	5.26914	2.97611	4.39182	5.24076	1.50953
0.1347	3.1291	2.63259	3.63448	2.12674	3.37065	2.54728	3.00129	3.64159	2.47109	4.36824	3.58738	5.03367	1.3584	0.876167	3.35866	1.72383	2.77405	1.05	2.75847	2.24048	4.48815	3.25571	3.09541	5.20072	3.00159	4.38163	5.20832	1.40522
0.1348	3.1279	2.63019	3.6336	2.05787	3.353	2.55436	2.95763	3.67727	2.41819	4.39159	3.62817	5.14035	1.32782	0.883733	3.32054	1.71182	2.76632	1.06019	2.77745	2.15889	4.51365	3.32197	3.19734	5.09363	2.97101	4.33576	5.17262	1.50206
0.1349	3.13476	2.63994	3.6362	2.04645	3.36829	2.55237	2.92193	3.62144	2.61898	4.39159	3.66387	5.07954	1.41733	0.883733	3.33827	1.76792	2.77142	1.06325	2.78255	2.10919	4.59524	3.2863	3.24322	5.0194	2.99888	4.33066	5.16435	1.42561
0.135	3.1175	2.62792	3.60221	2.09356	3.39342	2.53199	3.01882	3.6263	2.48955	4.36314	3.56698	4.81451	1.3533	0.868435	3.23385	1.83931	2.71022	1.05509	2.85765	2.23151	4.57989	3.32197	3.21263	4.87669	2.99921	4.31383	5.23381	1.46129
0.1351	3.14341	2.65288	3.64152	2.03626	3.39105	2.56966	2.92484	3.60835	2.55892	4.39372	3.67917	5.22735	1.41223	0.893932	3.23124	1.98541	2.75367	1.02961	2.74036	2.27617	4.69723	3.30668	3.19734	4.84101	3.04	4.28323	5.14202	1.446
0.1352	3.11338	2.62942	3.60566	2.06174	3.47774	2.53396	2.93723	3.53718	2.50993	4.33766	3.60778	5.12541	1.42688	0.929628	3.26182	1.97699	2.72309	1.05	2.67551	2.13977	4.67673	3.25571	3.12906	4.76456	2.99921	4.28323	5.11751	1.40522
0.1353	3.08544	2.60281	3.56312	1.99939	3.42675	2.53708	3.00639	3.54475	2.5609	4.30198	3.64347	4.89653	1.34821	0.922039	3.32564	1.98719	2.74857	1.00412	2.62307	2.14359	4.61047	3.23023	3.01895	4.68544	3.00159	4.20484	5.12261	1.37974
0.1354	3.10333	2.62004	3.58683	2.00958	3.5161	2.52179	2.94743	3.57798	2.57818	4.3865	3.58974	5.10503	1.39184	0.873535	3.30769	2.07898	2.74837	1.0398	2.71996	2.05822	4.52895	3.25571	3.0934	4.61165	2.9914	4.23223	5.12163	1.42051
0.1355	3.08944	2.61817	3.56512	2.0758	3.53649	2.57276	2.94233	3.55758	2.58838	4.3763	3.6611	5.04386	1.36634	0.924529	3.2924	2.01779	2.71532	0.99702	2.61945	2.10919	4.45757	3.2797	3.00876	4.56839	2.96861	4.12679	5.07674	1.49187
0.1356	3.08998	2.61627	3.56636	2.10761	3.44714	2.55946	2.85858	3.52946	2.60878	4.3865	3.656	5.01838	1.41446	0.853137	3.34604	2.00249	2.63134	1.08058	2.73668	2.16016	4.41679	3.2338	2.93933	4.54539	2.9863	4.21343	5.20416	1.44834
0.1357	3.08746	2.62667	3.55572	2.03626	3.51854	2.56456	2.93723	3.48109	2.66997	4.3763	3.59758	5.06935	1.46543	0.91943	3.31789	2.09428	2.75367	0.988834	2.68061	2.0671	4.31477	3.22513	2.83037	4.50462	2.98121	4.22872	5.07674	1.62948
0.1358	3.09423	2.63503	3.56973	2.06174	3.58746	2.5065	2.99333	3.46579	2.62918	4.3865	3.63837	5.07406	1.73047	0.873535	3.40213	2.13832	2.60076	0.968446	2.74687	2.03407	4.42189	3.23328	2.70624	4.43326	2.92782	4.17427	5.16339	1.58871
0.1359	3.10118	2.65103	3.57128	2.05542	3.58993	2.44534	2.95542	3.42499	2.66487	4.43538	3.68427	4.9827	1.82731	0.906749	3.3436	2.13832	2.66433	0.999028	2.68715	2.14487	4.38621	3.29649	2.71824	4.38488	2.9863	4.17937	5.15319	1.60158
0.136	3.09763	2.64531	3.5625	2.14203	3.58993	2.58605	3.00639	3.3383	2.62918	4.39669	3.63327	4.98227	1.71518	0.873535	3.39193	2.14851	2.60551	0.937865	2.78903	2.07351	4.39636	3.244	2.76595	4.29565	2.98391	4.19144	5.18282	1.6729
0.1361	3.0839	2.62774	3.55823	2.13819	3.60013	2.56966	2.86074	3.3944	2.66284	4.39585	3.64071	5.1003	1.67741	0.91433	3.36108	2.10958	2.57254	0.904147	2.71629	2.01235	4.31995	3.2338	2.76411	4.39249	2.93292	4.13025	5.16339	1.6729
0.1362	3.07903	2.629	3.54802	2.09742	3.61033	2.50141	2.93503	3.40204	2.66794	4.4294	3.656	5.08974	1.60305	0.901511	3.46569	2.15224	2.64154	0.97044	2.67042	2.0569	4.1774	3.34089	2.58237	4.3721	2.90476	4.07582	5.11242	1.70841
0.1363	3.09829	2.64514	3.56872	2.10761	3.63842	2.54926	3.02392	3.34088	2.70871	4.42729	3.65367	5.08426	1.67231	0.970424	3.48608	2.16057	2.64633	0.899048	2.71996	2.0416	4.28427	3.21801	2.65708	4.41287	2.98121	4.11659	5.15829	1.63192
0.1364	3.08884	2.64481	3.54388	2.12416	3.65112	2.57786	2.95763	3.37654	2.67813	4.47828	3.65877	4.98737	1.53169	1.00359	3.50137	2.16567	2.59057	0.951172	2.701	2.15889	4.22808	3.18946	2.69785	4.30846	2.99921	4.09111	5.03087	1.72894
0.1365	3.08553	2.63817	3.54813	2.12674	3.63842	2.52179	2.92484	3.3842	2.63938	4.4294	3.63052	4.96232	1.60305	0.891458	3.48372	2.17077	2.59294	0.897091	2.75197	2.17035	4.28417	3.23738	2.55514	4.35171	3.00431	4.17104	5.09103	1.7671
0.1366	3.08094	2.63606	3.54032	2.05033	3.71741	2.51356	2.95032	3.35617	2.65265	4.47828	3.64857	5.03327	1.60305	0.970424	3.39703	2.10122	2.61605	0.888849	2.76726	2.22642	4.28417	3.2827	2.55177	4.23958	3.0757	4.06395	4.96461	1.73391
0.1367	3.07146	2.62811	3.52186	2.08213	3.64352	2.62065	2.96561	3.26443	2.68832	4.39882	3.66619	4.80379	1.58562	0.934728	3.45313	2.03999	2.60076	0.958253	2.69957	2.11049	4.27419	3.35109	2.58398	4.24978	3.0961	4.1115	5.03596	1.72632
0.1368	3.06856	2.61828	3.52496	2.09742	3.66901	2.60026	2.91174	3.27711	2.68832	4.41709	3.68195	4.89048	1.48292	0.909231	3.46569	2.17587	2.68983	0.879853	2.67042	2.15506	4.29956	3.31178	2.38021	4.15833	3.12392	4.14717	5.05533	1.73142
0.1369	3.07892	2.62477	3.52731	2.14203	3.63333	2.65125	3.02168	3.22102	2.69037	4.4294	3.68427	4.83439	1.50621	0.878634	3.51432	2.16057	2.65923	0.86457	2.63984	2.20603	4.36582	3.42901	2.4634	4.13526	3.08314	4.18795	4.96567	1.75441
0.137	3.08981	2.63119	3.5339	2.1675	3.65112	2.65941	2.9962	3.25423	2.69037	4.49358	3.75056	4.6967	1.54698	0.878634	3.50647	2.09428	2.61843	0.8818	2.80294	2.18438	4.38621	3.47998	2.54832	4.07413	3.04237	4.20834	5.01558	1.75691
0.1371	3.11392	2.65738	3.57099	2.09232	3.69702	2.65635	2.92484	3.26704	2.70361	4.42729	3.74546	5.00819	1.63363	0.934728	3.51432	2.11793	2.58784	0.912381	2.7279	2.21622	4.5595	3.44656	2.67926	4.0561	3.1165	4.21694	4.97374	1.74422
0.1372	3.10123	2.63809	3.55746	2.05155	3.60784	2.65941	3.06529	3.19552	2.68832	4.43239	3.80665	4.89096	1.54482	0.937226	3.50412	2.08408	2.63373	0.842954	2.73299	2.16525	4.67163	3.49017	2.64866	3.95696	3.1165	4.16084	4.99519	1.7671
0.1373	3.12272	2.66128	3.58731	2.09356	3.63842	2.6798	2.92703	3.23122	2.71381	4.51398	3.73755	4.97761	1.67741	0.944927	3.52452	2.10958	2.65413	0.830832	2.6959	2.26088	4.76323	3.4443	2.60101	4.04314	3.0702	4.21343	4.99114	1.82826
0.1374	3.10202	2.6379	3.57397	2.12416	3.67152	2.65125	3.00353	3.15472	2.70057	4.50888	3.82481	4.97717	1.53462	0.922039	3.4555	2.11793	2.57254	0.876703	2.65877	2.10409	4.79396	3.4392	2.60787	3.92867	3.0757	4.22012	4.96971	1.7722
0.1375	3.09997	2.62657	3.57963	2.09742	3.69702	2.61354	3.05962	3.23894	2.66181	4.48547	3.71996	5.06425	1.46323	0.91943	3.4606	2.10958	2.67453	0.805348	2.71629	2.14487	4.87551	3.41881	2.39714	3.97455	3.02198	4.31182	4.90745	1.76969
0.1376	3.11259	2.64611	3.58572	2.12165	3.70212	2.60951	3.05736	3.21082	2.71891	4.55478	3.74265	5.03367	1.51932	0.916942	3.52176	2.05858	2.68983	0.841025	2.71996	2.14487	4.81435	3.34236	2.50927	3.91338	3.12669	4.25773	4.94315	1.84865
0.1377	3.09901	2.62311	3.59448	2.11146	3.6792	2.64718	3.01658	3.18288	2.69852	4.58537	3.71207	5.21175	1.55502	0.85578	3.48335	2.09428	2.57764	0.820638	2.51394	2.12829	4.8959	3.34236	2.49398	3.91566	2.95841	4.33066	4.985	1.78749
0.1378	3.09036	2.62372	3.57057	2.128	3.67662	2.62575	3.06755	3.18532	2.71891	4.45489	3.75794	5.08464	1.54189	0.860877	3.43273	2.06878	2.64903	0.846122	2.60416	2.13849	4.79906	3.2644	2.41919	3.85956	3.1165	4.34442	4.93511	1.8002
0.1379	3.10536	2.62941	3.58871	2.07071	3.64862	2.61863	3.16671	3.12413	2.77196	4.58537	3.78342	5.1458	1.52952	0.916942	3.42492	2.07388	2.61605	0.78496	2.62307	2.20603	4.81435	3.34746	2.57727	3.92867	3.0706	4.33576	4.89835	1.67781
0.138	3.11758	2.64159	3.59756	2.10637	3.75311	2.74605	3.18201	3.20081	2.73323	4.52624	3.73016	5.11522	1.48072	0.983201	3.40723	2.08735	2.65923	0.834005	2.58017	2.14359	4.77867	3.34599	2.57888	3.86751	3.06785	4.43621	4.98096	1.71613
0.1381	3.08665	2.61546	3.56606	2.03626	3.66391	2.67165	3.2483	3.19307	2.74646	4.58537	3.75284	5.1407	1.42976	0.9654	3.39193	2.13183	2.60823	0.835929	2.58017	2.12577	4.59524	3.20475	2.46172	3.87486	3.05256	4.41731	4.93403	1.64743
0.1382	3.11435	2.64795	3.59702	2.07826	3.73781	2.74605	3.21026	3.18288	2.77196	4.53948	3.74265	5.28851	1.54992	0.957717	3.35624	2.11793	2.67453	0.823816	2.58887	2.18055	4.59518	3.32197	2.4685	3.84713	3.0706	4.41071	4.95441	1.74671
0.1383	3.12273	2.65664	3.61081	2.10252	3.69959	2.61555	3.2483	3.20327	2.71381	4.56192	3.77606	5.49239	1.52442	0.955126	3.36376	2.20647	2.66702	0.851219	2.55829	2.23151	4.5646	3.25571	2.51608	3.85956	3.12624	4.42091	4.89215	1.75691
0.1384	3.12176	2.64945	3.61931	2.09232	3.69449	2.63392	3.32989	3.15982	2.92278	4.51605	3.76813	5.54321	1.5215	0.955126	3.30769	2.17077	2.63644	0.834005	2.56338	2.20603	4.54418	3.2812	2.42939	3.79904	3.08824	4.39692	5.05635	1.68555
0.1385	3.11417	2.65244	3.58265	2.11781	3.72761	2.61045	3.34009	3.17268	2.73929	4.57007	3.77606	5.11996	1.54698	0.957717	3.26197	2.22496	2.62863	0.849287	2.51751	2.33227	4.54418	3.20119	2.6163	3.78885	3.08314	4.39842	5.06655	1.7722
0.1386	3.11549	2.64276	3.59676	2.06561	3.74801	2.56058	3.39618	3.17002	2.87395	4.54458	3.74546	5.19135	1.46543	0.888986	3.27974	2.30846	2.57254	0.810444	2.48183	2.26719	4.59003	3.33217	2.64179	3.77797	3.11882	4.35462	5.10633	1.701
0.1387	3.12197	2.65984	3.5902	2.08599	3.76331	2.53199	3.31459	3.21856	2.77706	4.54968	3.75056	5.08426	1.43485	0.896555	3.32054	2.37673	2.57528	0.8818	2.47828	2.33855	4.48305	3.37149	2.64688	3.74009	3.28478	4.40202	5.08083	1.7671
0.1388	3.10901	2.63689	3.59148	2.01467	3.75311	2.55946	3.39375	3.22102	2.85142	4.53643	3.73245	5.21206	1.40204	0.871071	3.29504	2.36965	2.57254	0.810444	2.52261	2.31306	4.44226	3.43778	2.41409	3.74519	3.1216	4.36634	5.16435	1.71103
0.1389	3.12718	2.66053	3.60611	2.08723	3.76585	2.56966	3.41414	3.21592	2.84633	4.57517	3.67407	5.30354	1.52952	0.924529	3.35356	2.30846	2.66192	0.886897	2.50222	2.32717	4.26909	3.50407	2.35799	3.79616	3.15219	4.39032	5.18982	1.67026
0.139	3.10891	2.64557	3.57963	2.05664	3.77094	2.54926	3.41148	3.25933	2.84845	4.53438	3.69678	5.05876	1.50111	0.970424	3.30769	2.3371	2.72042	0.849287	2.47674	2.25068	4.19763	3.49017	2.16269	3.87545	3.12115	4.37653	5.21945	1.79768
0.1391	3.09139	2.63135	3.56585	1.99429	3.75821	2.63085	3.37068	3.22365	2.84633	4.58231	3.62583	5.22194	1.48582	0.990822	3.26445	2.29316	2.82241	0.951172	2.3681	2.33737	4.14666	3.46469	1.9792	3.75029	3.04237	4.37653	5.10732	1.77729
0.1392	3.08824	2.61996	3.56823	2.06561	3.78623	2.54416	3.40394	3.22875	2.8922	4.50585	3.70697	5.31426	1.45303	0.916942	3.34871	2.37475	2.81235	0.844193	2.414	2.26841	3.99375	3.47857	1.95371	3.78596	3.07805	4.31027	5.17868	1.678
0.1393	3.0996	2.63529	3.57788	2.04014	3.73017	2.56767	3.39108	3.33069	2.85652	4.58027	3.73245	5.27322	1.53169	0.904131	3.27974	2.37985	2.83771	0.904147	2.3764	2.27229	4.15669	3.42248	1.9741	3.78307	3.091	4.38371	5.09103	1.72123
0.1394	3.10841	2.65167	3.57385	2.04767	3.80913	2.49827	3.4702	3.28991	2.882	4.63837	3.69678	5.17129	1.55502	0.965324	3.32564	2.39713	2.8938	0.932769	2.46654	2.24558	4.16721	3.35109	2.03673	3.70148	3.14431	4.33576	5.01558	1.79258
0.1395	3.1006	2.63471	3.58506	2.00058	3.80662	2.56257	3.43188	3.26443	2.85865	4.60269	3.70977	5.44122	1.56012	0.924529	3.2975	2.36455	2.9448	0.86651	2.4191	2.16909	4.15193	3.44939	2.08984	3.66659	3.01179	4.36482	4.95441	1.72123
0.1396	3.10995	2.6491	3.58004	2.00448	3.8143	2.58805	3.51098	3.27972	2.86671	4.66186	3.74036	5.25313	1.53462	0.965324	3.32054	2.37475	2.87599	0.920607	2.48693	2.21113	4.18743	3.46469	2.00103	3.69206	3.04747	4.35105	4.90345	1.80787
0.1397	3.11144	2.64885	3.58923	2.03505	3.8296	2.60334	3.57981	3.3103	2.8871	4.58537	3.71716	5.43122	1.49092	0.927136	3.27711	2.32885	2.9499	0.920607	2.3799	2.19584	4.04472	3.4392	2.13568	3.72772	3.08314	4.30363	4.92383	1.79768
0.1398	3.11528	2.64984	3.59112	1.99429	3.81681	2.58805	3.6384	3.30261	2.8922	4.64857	3.75794	5.29388	1.50621	1.02398	3.30524	2.33395	2.9091	0.917478	2.43596	2.15506	4.07042	3.42391	2.05565	3.71461	3.091	4.39032	4.95951	1.7722
0.1399	3.12366	2.6667	3.60465	2.06684	3.8423	2.56966	3.62311	3.28221	2.87986	4.70973	3.73016	5.39533	1.59795	0.983201	3.26955	2.34415	2.904	0.950042	2.52771	2.05822	4.00929	3.37804	2.15249	3.68403	2.95063	4.5127	4.93403	1.84611
0.14	3.12013	2.64512	3.61117	2.03747	3.88307	2.67165	3.73274	3.29751	2.88415	4.72816	3.69957	5.41084	1.5215	0.967838	3.26445	2.32571	2.9397	0.884947	2.51751	2.0314	4.00904	3.39477	2.09792	3.54131	3.02471	4.56144	5.01662	1.66781
0.1401	3.12062	2.65075	3.61069	2.04135	3.8449	2.64921	3.81679	3.36636	2.84845	4.68028	3.69168	5.42592	1.45235	0.957717	3.16498	2.25746	2.95754	0.897091	2.49049	2.10789	3.97337	3.42391	2.12191	3.55961	2.9965	4.65686	4.94824	1.79265
0.1402	3.13048	2.66829	3.61204	2.13693	3.92649	2.76344	3.7964	3.24914	2.93514	4.68226	3.72226	5.32929	1.5899	1.02142	3.20325	2.30336	2.92186	0.912381	2.3885	2.15506	3.99375	3.37659	2.09282	3.49338	2.99888	4.65549	4.96971	1.74932
0.1403	3.13634	2.66028	3.63822	2.09232	3.8194	2.70224	3.85756	3.26952	2.86671	4.77915	3.72736	5.63	1.39408	1.07494	3.17518	2.23516	2.86831	0.902188	2.47674	2.12448	4.00395	3.47998	2.08263	3.57489	3.06785	4.5906	4.92893	1.7747
0.1404	3.14016	2.67345	3.6309	2.10761	3.90346	2.69714	3.89324	3.29751	2.91259	4.70463	3.77323	5.44652	1.59285	0.980623	3.15226	2.23706	2.8938	0.922575	2.40028	2.11938	3.98841	3.41372	2.1423	3.53622	3.0859	4.63509	4.94932	1.81297
0.1405	3.12766	2.66035	3.61178	2.10761	3.85249	2.55946	3.89324	3.29241	2.92788	4.69953	3.78626	5.3038	1.51932	1.03672	3.14206	2.14342	2.9448	0.956267	2.41715	2.18438	4.03963	3.53604	2.13362	3.5587	3.00669	4.67079	4.86665	1.71613
0.1406	3.13513	2.66167	3.62764	2.10761	3.90099	2.54416	3.89083	3.29751	2.93807	4.66696	3.81175	5.44652	1.40427	1.01632	3.05795	2.21667	2.8938	0.953156	2.42577	2.10919	4.00904	3.50546	2.19836	3.57489	3.04237	4.76521	4.91765	1.77988
0.1407	3.13437	2.66314	3.63359	2.09742	3.8704	2.60133	3.86776	3.24404	2.92494	4.70266	3.82705	5.50258	1.39122	0.975523	3.06557	2.21667	2.9295	0.927672	2.43087	2.17545	3.7644	3.4559	2.26462	3.5698	3.11882	4.79447	4.96864	1.7722
0.1408	3.13783	2.66399	3.63422	1.96882	3.94179	2.46257	3.97479	3.33069	2.98614	4.63327	3.72226	5.41084	1.5113	0.947523	3.11911	2.18097	2.8556	0.958253	2.49559	2.13467	3.82012	3.55643	2.29361	3.55661	3.00907	4.84927	5.02474	1.79516
0.1409	3.16249	2.6862	3.66273	2.06052	4.01828	2.38288	4.01791	3.30261	2.95846	4.5925	3.75794	5.66568	1.47853	0.967911	3.10382	2.20647	2.94735	0.985738	2.48183	2.10789	3.86124	3.52585	2.41243	3.50564	3.17998	4.78807	4.96354	1.86139
0.141	3.14876	2.67184	3.64294	2.05155	4.00781	2.42687	4.03361	3.23647	3.01452	4.73011	3.75284	5.32393	1.47853	0.939929	3.05795	2.21157	2.87341	0.93589	2.45479	2.2468	3.9122	3.57682	2.39204	3.50357	2.95841	4.85947	5.03493	1.79
0.1411	3.1462	2.66273	3.65097	2.04645	4.00808	2.28409	4.02066	3.23122	3.01163	4.70266	3.76076	5.47182	1.55208	0.893932	3.07324	2.19627	2.94225	0.939843	2.43087	2.10279	3.88702	3.50546	2.3529	3.54131	3.06785	4.95247	5.00643	1.75691
0.1412	3.15808	2.67642	3.6557	1.99667	4.03358	2.1719	4.10731	3.23632	2.93004	4.68934	3.72736	5.33413	1.49092	0.909231	3.04775	2.21797	2.97029	0.948059	2.54148	2.23151	3.85104	3.65837	2.49398	3.58719	3.04237	4.9066	5.06246	1.84099
0.1413	3.16457	2.68197	3.67547	2.05664	4.06418	2.1956	4.1175	3.27723	2.99923	4.75875	3.71207	5.50258	1.3533	0.967911	3.01457	2.28296	2.98049	1.01432	2.55319	2.257	3.85072	3.52722	2.33436	3.55661	2.98121	4.92189	5.12869	1.7722
0.1414	3.15614	2.68281	3.65618	2.02097	4.02848	2.177	4.08692	3.29751	2.96865	4.62308	3.70467	5.40043	1.43773	0.978104	3.02987	2.26958	2.98302	0.999028	2.49559	2.33345	3.83575	3.46838	2.34455	3.58719	2.99411	4.90026	5.16339	1.8512
0.1415	3.16841	2.69273	3.66964	2.04645	4.14067	2.10561	4.15828	3.21346	2.97084	4.65876	3.74546	5.44632	1.44283	1.00359	2.97116	2.25746	3.01109	0.973543	2.45635	2.41105	3.85582	3.50917	2.45321	3.50054	3.03491	4.87986	5.1328	1.89452
0.1416	3.16016	2.66999	3.67814	1.99548	4.13047	2.00701	4.1407	3.25423	2.97884	4.79128	3.73245	5.5993	1.37879	0.944927	2.94072	2.26766	2.98559	0.948059	2.44772	2.42519	3.74911	3.53977	2.42772	3.50564	3.13411	4.83397	5.15319	1.75691
0.1417	3.17802	2.69545	3.68416	1.99039	4.14301	1.96624	4.26309	3.30771	2.97594	4.65876	3.73016	5.53301	1.50621	0.955126	2.95338	2.28806	2.98812	1.00211	2.5379	2.40481	3.83575	3.57172	2.40733	3.55151	3.18228	4.78297	5.15319	1.81297
0.1418	3.15406	2.67718	3.64946	1.9892	4.15087	1.95604	4.16847	3.19817	3.01673	4.77089	3.73526	5.25764	1.65103	0.927136	2.96605	2.27786	2.97793	0.942962	2.54809	2.42519	3.73382	3.57036	2.20346	3.58209	3.16979	4.71802	5.18377	1.80535
0.1419	3.15483	2.67723	3.65072	2.02606	4.13557	1.84554	4.13279	3.27462	2.95044	4.76579	3.72736	5.31373	1.55718	0.957717	2.96358	2.33395	3.00347	0.980639	2.54809	2.44955	3.74439	3.52957	2.25795	3.57999	3.17489	4.71292	5.17868	1.80026
0.142	3.17982	2.69031	3.68052	1.99939	4.18888	1.83534	4.20924	3.34598	3.01452	4.83205	3.78852	5.52806	1.61111	0.929628	2.95091	2.25746	2.93715	0.893948	2.56848	2.54752	3.74363	3.54623	2.36656	3.64325	3.14431	4.59429	5.20832	1.85884
[truncated: 8,580 more rows]

## Sheet: KD-Ron2
Transient (nS)				1	2	3	4	5	6	7	8	9	10	11	12	13	14	15	16	17	18	19	20	21	22	23	24	25	26	27	28	29	30
[truncated: 10,001 more rows]
