# Supplementary material for: The invasion pore induced by Toxoplasma gondii
Source: EMBO Rep. 2025 Sep 19;26(20):5009–26. doi: 10.1038/s44319-025-00565-8 (PMC12549902; doi:10.1038/s44319-025-00565-8)
Supplement: Supplementary file 4 — Source data Fig. 3 [file 44319_2025_565_MOESM4_ESM.zip]

Archive with 6 entries (3 files):
- Figure 3/
- Figure 3/.DS_Store
- Figure 3/Figure 3a/
- Figure 3/Figure 3a/Figure 3a.xlsx
- Figure 3/Figure 3b/
- Figure 3/Figure 3b/Figure 3b.xlsx
