# Supplementary material for: The invasion pore induced by Toxoplasma gondii
Source: EMBO Rep. 2025 Sep 19;26(20):5009–26. doi: 10.1038/s44319-025-00565-8 (PMC12549902; doi:10.1038/s44319-025-00565-8)
Supplement: Supplementary file 4 — Source data Fig. 3 [file 44319_2025_565_MOESM4_ESM.zip › Figure 3/Figure 3b/Figure 3b.xlsx]

## Sheet: Raw Normalized Signal
Time (ms)	G (nS)
0.1	0
0.2	-0.0075753
0.3	-0.0075753
0.4	-0.017769
0.5	-0.0279627
0.6	-0.0279627
0.7	-0.0279627
0.8	-0.0279627
0.9	-0.038003
1	-0.038003
1.1	-0.0329036
1.2	-0.0329036
1.3	-0.0329036
1.4	-0.0174414
1.5	-0.0329036
1.6	-0.038003
1.7	-0.038003
1.8	-0.0329036
1.9	-0.038003
2	-0.038003
2.1	-0.04835
2.2	-0.038003
2.3	-0.038003
2.4	-0.04835
2.5	-0.0381564
2.6	-0.0279627
2.7	-0.0279627
2.8	-0.0279627
2.9	-0.0330595
3	-0.0279627
3.1	-0.0279627
3.2	-0.017769
3.3	-0.017769
3.4	-0.0128383
3.5	-0.0128383
3.6	-0.0128383
3.7	-0.0128383
3.8	-0.0024785
3.9	-0.0128383
4	-0.017769
4.1	-0.017769
4.2	-0.0024785
4.3	-0.017769
4.4	-0.017769
4.5	-0.017769
4.6	-0.0383096
4.7	-0.0383096
4.8	-0.0330595
4.9	-0.0228659
5	-0.017769
5.1	-0.017769
5.2	-0.0126722
5.3	-0.0126722
5.4	-0.0228659
5.5	-0.017769
5.6	-0.0126722
5.7	-0.017769
5.8	-0.017769
5.9	-0.0279627
6	-0.0279627
6.1	-0.0279627
6.2	-0.0279627
6.3	-0.0279627
6.4	-0.0279627
6.5	-0.0279627
6.6	-0.0279627
6.7	-0.0279627
6.8	-0.0225434
6.9	-0.0225434
7	-0.0279627
7.1	-0.0225434
7.2	-0.0279627
7.3	-0.0225434
7.4	-0.0225434
7.5	-0.0126722
7.6	-0.0126722
7.7	-0.0125058
7.8	-0.0125058
7.9	-0.0125058
8	-0.0126722
8.1	-0.0125058
8.2	-0.0126722
8.3	-0.0228659
8.4	-0.0228659
8.5	-0.0228659
8.6	-0.0431025
8.7	-0.0228659
8.8	-0.0228659
8.9	-0.0330595
9	-0.0330595
9.1	-0.0330595
9.2	-0.0230268
9.3	-0.0230268
9.4	-0.0330595
9.5	-0.0230268
9.6	-0.0230268
9.7	-0.0228659
9.8	-0.0227047
9.9	-0.0074064
10	-0.0074064
10.1	-0.0074064
10.2	-0.0075753
10.3	-0.0075753
10.4	-0.0074064
10.5	-0.0075753
10.6	-0.0075753
10.7	-0.017769
10.8	-0.017769
10.9	-0.017769
11	-0.017769
11.1	-0.017769
11.2	0.00279249
11.3	0.00771519
11.4	0.00771519
11.5	0.00771519
11.6	0.00771519
11.7	-0.017769
11.8	0.00771519
11.9	-0.0227047
12	-0.0123393
12.1	-0.0123393
12.2	-0.0227047
12.3	-0.0123393
12.4	-0.0227047
12.5	-0.0227047
12.6	-0.0123393
12.7	-0.0123393
12.8	-0.0123393
12.9	0.00279249
13	-0.0176053
13.1	-0.0176053
13.2	-0.017769
13.3	-0.0176053
13.4	0.00279249
13.5	0.00771519
13.6	-0.0125058
13.7	-0.0125058
13.8	-0.0125058
13.9	0.00771519
14	0.00771519
14.1	0.00771519
14.2	-0.0125058
14.3	-0.0125058
14.4	-0.0125058
14.5	-0.0174414
14.6	-0.0174414
14.7	-0.0174414
14.8	-0.0174414
14.9	-0.0024785
15	0.00244439
15.1	0.00789193
15.2	0.012812
15.3	0.0126329
15.4	0.0126329
15.5	0.0126329
15.6	0.00789193
15.7	0.00771519
15.8	0.00261835
15.9	0.00261835
16	0.00261835
16.1	0.00261835
16.2	0.00261835
16.3	0.00261835
16.4	-0.002307
16.5	0.00261835
16.6	0.00261835
16.7	0.00753863
16.8	0.0180908
16.9	0.00753863
17	-0.0075753
17.1	-0.0077441
17.2	-0.0077441
17.3	-0.0075753
17.4	-0.0077441
17.5	-0.0075753
17.6	-0.0075753
17.7	-0.0125058
17.8	-0.0125058
17.9	-0.0075753
18	-0.0075753
18.1	-0.0075753
18.2	-0.0075753
18.3	-0.0075753
18.4	-0.0126722
18.5	-0.017769
18.6	-0.017769
18.7	-0.0227047
18.8	-0.0227047
18.9	-0.0228659
19	-0.0228659
19.1	-0.0228659
19.2	-0.0228659
19.3	-0.0228659
19.4	-0.0279627
19.5	-0.0228659
19.6	-0.017769
19.7	-0.0179326
19.8	-0.0126722
19.9	-0.0075753
20	-0.0075753
20.1	-0.0075753
20.2	0.00244439
20.3	0.0129914
20.4	0.00244439
20.5	-0.0024785
20.6	0.00244439
20.7	0.00771519
20.8	0.00244439
20.9	0.00244439
21	-0.0024785
21.1	-0.0024785
21.2	-0.0024785
21.3	0.00771519
21.4	0.0179089
21.5	0.0179089
21.6	0.00771519
21.7	0.0179089
21.8	0.0179089
21.9	0.0179089
22	0.00771519
22.1	0.00771519
22.2	0.00279249
22.3	0.00279249
22.4	0.00279249
22.5	0.00279249
22.6	0.00279249
22.7	0.00279249
22.8	0.00279249
22.9	0.00753863
23	0.00753863
23.1	0.00753863
23.2	0.0180908
23.3	0.0180908
23.4	0.0231902
23.5	0.0180908
23.6	0.012812
23.7	0.012812
23.8	0.012812
23.9	-0.0024785
24	-0.0024785
24.1	-0.0024785
24.2	-0.002307
24.3	-0.002307
24.4	-0.002307
24.5	-0.002307
24.6	-0.002307
24.7	-0.0126722
24.8	-0.002307
24.9	0.0179089
25	0.0179089
25.1	0.0179089
25.2	0.0179089
25.3	-0.0126722
25.4	0.012812
25.5	0.012812
25.6	0.012812
25.7	0.012812
25.8	0.00771519
25.9	0.00771519
26	0.00771519
26.1	0.00771519
26.2	0.00771519
26.3	0.00771519
26.4	0.00771519
26.5	0.0179089
26.6	0.00771519
26.7	-0.002307
26.8	-0.002307
26.9	0.00261835
27	-0.002307
27.1	0.00261835
27.2	0.00261835
27.3	0.012812
27.4	0.012812
27.5	0.0180908
27.6	0.0180908
27.7	0.0279156
27.8	0.0180908
27.9	0.0180908
28	0.0180908
28.1	0.012812
28.2	0.0179089
28.3	0.0179089
28.4	0.0179089
28.5	0.0179089
28.6	0.0179089
28.7	0.0179089
28.8	0.0179089
28.9	0.0179089
29	0.0384886
29.1	0.0384886
29.2	0.0179089
29.3	0.0179089
29.4	0.0179089
29.5	0.00789193
29.6	0.00771519
29.7	0.00771519
29.8	0.00771519
29.9	-0.0074064
30	-0.0074064
30.1	0.00771519
30.2	-0.0125058
30.3	-0.0125058
30.4	-0.0125058
30.5	-0.0125058
30.6	0.00771519
30.7	0.0180908
30.8	0.0180908
30.9	-0.0024785
31	-0.0026499
31.1	-0.0024785
31.2	0.0179089
31.3	-0.0024785
31.4	0.0179089
31.5	0.0179089
31.6	-0.0024785
31.7	-0.0024785
31.8	-0.0075753
31.9	0.0179089
32	-0.0075753
32.1	-0.0075753
32.2	-0.0075753
32.3	-0.0075753
32.4	-0.0075753
32.5	0.00806885
32.6	0.0180908
32.7	0.0180908
32.8	0.0180908
32.9	0.0333891
33	0.0333891
33.1	0.0333891
33.2	0.0333891
33.3	0.0333891
33.4	0.0281026
33.5	0.0230057
33.6	0.0230057
33.7	0.0179089
33.8	0.0179089
33.9	0.0179089
34	0.0179089
34.1	0.0331994
34.2	0.0331994
34.3	0.0331994
34.4	0.0382962
34.5	0.0382962
34.6	0.0433931
34.7	0.0433931
34.8	0.0433931
34.9	0.0433931
35	0.0282897
35.1	0.0282897
35.2	0.0535867
35.3	0.0282897
35.4	0.0282897
35.5	0.0281026
35.6	0.0281026
35.7	0.0281026
35.8	0.0281026
35.9	0.0281026
36	0.0231902
36.1	0.0231902
36.2	0.0281026
36.3	0.0231902
36.4	0.0231902
36.5	0.0231902
36.6	0.0231902
36.7	0.0484899
36.8	0.0228214
36.9	0.012812
37	0.012812
37.1	0.00771519
37.2	0.012812
37.3	0.012812
37.4	0.0382962
37.5	0.0382962
37.6	0.0382962
37.7	0.0382962
37.8	0.0382962
37.9	0.0331994
38	0.0331994
38.1	0.0331994
38.2	0.0228214
38.3	0.0228214
38.4	0.0228214
38.5	0.0228214
38.6	0.0228214
38.7	0.0228214
38.8	0.0179089
38.9	0.0179089
39	0.00753863
39.1	-0.0024785
39.2	-0.0024785
39.3	0.0179089
39.4	-0.0024785
39.5	-0.0024785
39.6	-0.0024785
39.7	-0.0024785
39.8	0.00279249
39.9	0.00279249
40	0.00279249
40.1	-0.002307
40.2	-0.0024785
40.3	-0.002307
40.4	-0.002307
40.5	0.00279249
40.6	0.00279249
40.7	0.00279249
40.8	0.0179089
40.9	0.0330098
41	0.0333891
41.1	0.0333891
41.2	0.0330098
41.3	0.0330098
41.4	0.0330098
41.5	0.0330098
41.6	0.0433931
41.7	0.0382962
41.8	0.0382962
41.9	0.00771519
42	0.00771519
42.1	0.0382962
42.2	0.0382962
42.3	0.0382962
42.4	0.0382962
42.5	0.0179089
42.6	0.00753863
42.7	0.0179089
42.8	0.0230057
42.9	0.0331994
43	0.0331994
43.1	0.0230057
43.2	0.0282897
43.3	0.0230057
43.4	0.0230057
43.5	0.0282897
43.6	0.0282897
43.7	0.0282897
43.8	0.0179089
43.9	0.0179089
44	0.0281026
44.1	0.0228214
44.2	0.0230057
44.3	0.0230057
44.4	0.0228214
44.5	0.0230057
44.6	0.0228214
44.7	0.0228214
44.8	0.0180908
44.9	0.0180908
45	0.012812
45.1	0.012812
45.2	0.0124539
45.3	0.012812
45.4	0.0124539
45.5	0.012812
45.6	0.012812
45.7	0.0230057
45.8	0.012812
45.9	0.00789193
46	0.00261835
46.1	0.00261835
46.2	0.00261835
46.3	0.00261835
46.4	0.00261835
46.5	-0.0024785
46.6	-0.0024785
46.7	0.00261835
46.8	0.00261835
46.9	0.00261835
47	0.012812
47.1	-0.0024785
47.2	-0.0075753
47.3	-0.0125058
47.4	-0.0125058
47.5	-0.0125058
47.6	-0.0125058
47.7	-0.0125058
47.8	-0.017769
47.9	-0.017769
48	-0.017769
48.1	-0.002307
48.2	0.00261835
48.3	0.00261835
48.4	0.0179089
48.5	0.0180908
48.6	0.0230057
48.7	0.0230057
48.8	0.0281026
48.9	0.0281026
49	0.0331994
49.1	0.0331994
49.2	0.0331994
49.3	0.0331994
49.4	0.00279249
49.5	0.00279249
49.6	0.00279249
49.7	-0.0077441
49.8	0.00279249
49.9	-0.0126722
50	0.00279249
50.1	0.00771519
50.2	-0.0126722
50.3	-0.0126722
50.4	-0.0128383
50.5	-0.0128383
50.6	-0.0128383
50.7	-0.0128383
50.8	-0.017769
50.9	-0.017769
51	-0.017769
51.1	-0.0128383
51.2	-0.0024785
51.3	-0.0024785
51.4	-0.0024785
51.5	-0.002307
51.6	-0.002307
51.7	-0.002307
51.8	-0.0024785
51.9	-0.0126722
52	-0.0126722
52.1	-0.0279627
52.2	-0.0126722
52.3	-0.002307
52.4	-0.002307
52.5	-0.0126722
52.6	-0.002307
52.7	-0.002307
52.8	-0.002307
52.9	-0.0126722
53	-0.002307
53.1	-0.002307
53.2	-0.0126722
53.3	-0.0176053
53.4	-0.0176053
53.5	-0.0228659
53.6	-0.0228659
53.7	-0.0228659
53.8	-0.0228659
53.9	-0.0228659
54	-0.0228659
54.1	-0.0176053
54.2	-0.0128383
54.3	0.00771519
54.4	0.00771519
54.5	0.00771519
54.6	0.00771519
54.7	0.012812
54.8	0.00771519
54.9	-0.0128383
55	0.0179089
55.1	-0.0024785
55.2	-0.0024785
55.3	-0.0024785
55.4	-0.0128383
55.5	-0.0128383
55.6	-0.0128383
55.7	-0.0128383
55.8	-0.0128383
55.9	-0.0128383
56	-0.0279627
56.1	-0.0279627
56.2	-0.017769
56.3	-0.0279627
56.4	-0.017769
56.5	-0.017769
56.6	-0.0024785
56.7	-0.0024785
56.8	-0.017769
56.9	-0.0024785
57	-0.0024785
57.1	-0.0024785
57.2	0.00279249
57.3	0.00279249
57.4	0.00261835
57.5	-0.0431025
57.6	0.00261835
57.7	0.00261835
57.8	-0.0074064
57.9	-0.0230268
58	-0.0230268
58.1	-0.0230268
58.2	-0.0230268
58.3	-0.0074064
58.4	-0.0074064
58.5	-0.0074064
58.6	-0.0074064
58.7	-0.017769
58.8	-0.0126722
58.9	-0.0126722
59	-0.017769
59.1	-0.017769
59.2	-0.0179326
59.3	-0.0179326
59.4	-0.0281211
59.5	-0.0281211
59.6	-0.0179326
59.7	-0.0179326
59.8	-0.017769
59.9	-0.017769
60	-0.017769
60.1	-0.017769
60.2	-0.0126722
60.3	-0.0125058
60.4	-0.0125058
60.5	-0.0125058
60.6	-0.0125058
60.7	-0.0125058
60.8	-0.0279627
60.9	-0.017769
61	-0.017769
61.1	-0.0279627
61.2	-0.0279627
61.3	-0.0279627
61.4	-0.0279627
61.5	-0.0330595
61.6	-0.0279627
61.7	-0.017769
61.8	0.0179089
61.9	-0.0330595
62	-0.0125058
62.1	-0.0125058
62.2	-0.0125058
62.3	0.0179089
62.4	0.0279156
62.5	0.0179089
62.6	0.0279156
62.7	0.0279156
62.8	0.0279156
62.9	0.0279156
63	0.0279156
63.1	0.0281026
63.2	0.0279156
63.3	0.00261835
63.4	0.00261835
63.5	0.00261835
63.6	0.00261835
63.7	0.00261835
63.8	0.00261835
63.9	-0.0024785
64	-0.0077441
64.1	-0.0227047
64.2	-0.0077441
64.3	-0.0077441
64.4	-0.0227047
64.5	-0.0227047
64.6	-0.0227047
64.7	-0.0227047
64.8	-0.0227047
64.9	-0.0227047
65	-0.0125058
65.1	-0.0125058
65.2	-0.0125058
65.3	-0.0125058
65.4	0.00244439
65.5	0.00261835
65.6	0.00771519
65.7	0.00771519
65.8	0.00771519
65.9	0.00261835
66	-0.0026499
66.1	-0.0026499
66.2	-0.0026499
66.3	-0.0026499
66.4	-0.0125058
66.5	-0.0125058
66.6	-0.0126722
66.7	-0.0227047
66.8	-0.0227047
66.9	-0.0126722
67	-0.0126722
67.1	-0.0126722
67.2	-0.0126722
67.3	-0.0227047
67.4	-0.0075753
67.5	0.012812
67.6	0.012812
67.7	-0.0075753
67.8	-0.0330595
67.9	-0.017769
68	-0.0330595
68.1	-0.0330595
68.2	-0.038003
68.3	-0.038003
68.4	-0.038003
68.5	-0.038003
68.6	-0.038003
68.7	-0.038003
68.8	-0.038003
68.9	-0.0279627
69	-0.0230268
69.1	-0.0230268
69.2	-0.0432532
69.3	-0.0432532
69.4	-0.0228659
69.5	-0.0227047
69.6	-0.0227047
69.7	-0.0227047
69.8	-0.0228659
69.9	-0.0230268
70	-0.0230268
70.1	-0.0228659
70.2	-0.0228659
70.3	-0.0227047
70.4	-0.0230268
70.5	-0.0230268
70.6	-0.0230268
70.7	-0.0227047
70.8	-0.0176053
70.9	0.012812
71	-0.0077441
71.1	0.012812
71.2	0.0179089
71.3	0.0179089
71.4	0.0179089
71.5	0.012812
71.6	0.0126329
71.7	0.0126329
71.8	0.0126329
71.9	0.012812
72	0.0126329
72.1	-0.017769
72.2	0.00771519
72.3	0.00771519
72.4	0.0126329
72.5	0.00771519
72.6	-0.017769
72.7	-0.0279627
72.8	-0.0279627
72.9	-0.0279627
73	-0.0279627
73.1	-0.0381564
73.2	-0.0381564
73.3	-0.0381564
73.4	-0.0279627
73.5	-0.0279627
73.6	-0.0176053
73.7	-0.0126722
73.8	-0.0126722
73.9	-0.0126722
74	-0.0125058
74.1	-0.0125058
74.2	-0.0126722
74.3	-0.0126722
74.4	-0.0126722
74.5	-0.0126722
74.6	-0.0125058
74.7	-0.0074064
74.8	-0.0074064
74.9	0.00771519
75	0.012812
75.1	0.012812
75.2	0.012812
75.3	0.012812
75.4	0.012812
75.5	0.00771519
75.6	0.00244439
75.7	0.00244439
75.8	-0.0126722
75.9	-0.0126722
76	-0.0126722
76.1	0.00244439
76.2	0.00244439
76.3	0.0129914
76.4	0.0129914
76.5	0.0179089
76.6	0.0382962
76.7	0.0382962
76.8	0.0382962
76.9	0.0179089
77	0.0129914
77.1	0.0179089
77.2	0.0179089
77.3	0.0230057
77.4	0.0231902
77.5	0.0230057
77.6	0.0230057
77.7	0.0230057
77.8	0.0230057
77.9	0.0230057
78	0.00261835
78.1	-0.0381564
78.2	-0.0381564
78.3	-0.0381564
78.4	-0.0179326
78.5	-0.0179326
78.6	-0.0179326
78.7	-0.0179326
78.8	-0.0176053
78.9	-0.0176053
79	-0.0126722
79.1	-0.0126722
79.2	-0.0126722
79.3	-0.0074064
79.4	-0.0024785
79.5	0.00771519
79.6	0.00771519
79.7	0.0180908
79.8	0.0180908
79.9	0.00771519
80	0.00753863
80.1	0.00771519
80.2	0.00771519
80.3	0.00771519
80.4	0.00753863
80.5	0.00771519
80.6	0.00771519
80.7	0.0180908
80.8	0.0431983
80.9	0.0431983
81	0.0433931
81.1	0.0431983
81.2	0.0180908
81.3	0.0331994
81.4	0.0180908
81.5	0.0180908
81.6	0.00771519
81.7	0.00771519
81.8	0.00771519
81.9	0.00771519
82	0.00771519
82.1	0.00771519
82.2	0.00771519
82.3	0.00771519
82.4	0.00771519
82.5	0.00771519
82.6	0.00771519
82.7	0.0228214
82.8	-0.0075753
82.9	0.0228214
83	0.0230057
83.1	0.0433931
83.2	0.0433931
83.3	0.0433931
83.4	0.0433931
83.5	0.0433931
83.6	0.0433931
83.7	0.0433931
83.8	0.0433931
83.9	0.0331994
84	0.0279156
84.1	0.0279156
84.2	0.0331994
84.3	0.0331994
84.4	0.0282897
84.5	0.0382962
84.6	0.0382962
84.7	0.0282897
84.8	0.0382962
84.9	0.0382962
85	0.0282897
85.1	0.0282897
85.2	0.0231902
85.3	0.0231902
85.4	0.0180908
85.5	0.0129914
85.6	0.0129914
85.7	0.0129914
85.8	0.0179089
85.9	0.0129914
86	0.00261835
86.1	0.00261835
86.2	-0.0024785
86.3	-0.0024785
86.4	0.0179089
86.5	0.0433931
86.6	0.0433931
86.7	0.0433931
86.8	0.0433931
86.9	0.0433931
87	0.0382962
87.1	0.0382962
87.2	0.0331994
87.3	0.0331994
87.4	0.0330098
87.5	0.0281026
87.6	0.00771519
87.7	0.00261835
87.8	0.00261835
87.9	0.00261835
88	0.00261835
88.1	0.00261835
88.2	0.0179089
88.3	0.00261835
88.4	0.0179089
88.5	0.0179089
88.6	0.0281026
88.7	0.0281026
88.8	0.0179089
88.9	0.0179089
89	-0.002307
89.1	-0.0026499
89.2	-0.002307
89.3	-0.002307
89.4	-0.002307
89.5	-0.002307
89.6	-0.0026499
89.7	-0.0026499
89.8	-0.0026499
89.9	-0.0075753
90	-0.0075753
90.1	-0.0125058
90.2	-0.0125058
90.3	-0.0125058
90.4	-0.0125058
90.5	-0.0125058
90.6	-0.0125058
90.7	-0.0125058
90.8	-0.0024785
90.9	-0.0125058
91	-0.0024785
91.1	-0.0024785
91.2	0.00279249
91.3	-0.002307
91.4	0.00279249
91.5	0.00771519
91.6	0.00771519
91.7	0.00771519
91.8	0.00771519
91.9	0.00771519
92	0.00771519
92.1	-0.002307
92.2	-0.0075753
92.3	-0.0126722
92.4	-0.0126722
92.5	-0.0126722
92.6	-0.0126722
92.7	0.00771519
92.8	0.00244439
92.9	0.00244439
93	0.00244439
93.1	0.00244439
93.2	0.00244439
93.3	-0.0024785
93.4	-0.0024785
93.5	-0.0024785
93.6	-0.0024785
93.7	-0.0024785
93.8	0.0177271
93.9	0.0177271
94	0.0177271
94.1	0.0279156
94.2	0.0279156
94.3	0.0177271
94.4	0.0279156
94.5	0.0230057
94.6	0.00244439
94.7	0.00244439
94.8	0.00244439
94.9	0.00279249
95	0.00244439
95.1	0.00244439
95.2	-0.002307
95.3	-0.002307
95.4	-0.002307
95.5	0.00279249
95.6	0.00279249
95.7	0.0231902
95.8	0.0231902
95.9	0.0231902
96	0.0279156
96.1	0.0282897
96.2	0.0279156
96.3	0.0279156
96.4	0.0331994
96.5	0.0331994
96.6	0.0331994
96.7	0.0331994
96.8	0.0331994
96.9	0.0433931
97	0.0433931
97.1	0.0637804
97.2	0.0433931
97.3	0.0433931
97.4	0.0484899
97.5	0.0433931
97.6	0.0433931
97.7	0.0484899
97.8	0.0637804
97.9	0.0484899
98	0.0433931
98.1	0.0433931
98.2	0.0433931
98.3	0.0433931
98.4	0.0433931
98.5	0.0433931
98.6	0.0382962
98.7	0.0382962
98.8	0.0333891
98.9	0.0331994
99	0.0333891
99.1	0.0333891
99.2	0.0333891
99.3	0.0382962
99.4	0.0535867
99.5	0.0535867
99.6	0.0535867
99.7	0.0535867
99.8	0.0584811
99.9	0.0586836
100	0.0741846
100.1	0.0841678
100.2	0.0841678
100.3	0.0892646
100.4	0.104329
100.5	0.104329
100.6	0.119846
100.7	0.119846
100.8	0.119846
100.9	0.104329
101	0.104329
101.1	0.104329
101.2	0.109652
101.3	0.109652
101.4	0.12008
101.5	0.12008
101.6	0.130039
101.7	0.155776
101.8	0.165717
101.9	0.175649
102	0.176173
102.1	0.211308
102.2	0.293138
102.3	0.33901
102.4	0.389607
102.5	0.451543
102.6	0.476209
102.7	0.476624
102.8	0.512736
102.9	0.517399
103	0.528035
103.1	0.589228
103.2	0.594327
103.3	0.639723
103.4	0.639723
103.5	0.686117
103.6	0.701416
103.7	0.720733
103.8	0.721273
103.9	0.751854
104	0.762047
104.1	0.781864
104.2	0.787532
104.3	0.853791
104.4	0.944879
104.5	0.960824
104.6	0.976785
104.7	0.996502
104.8	1.03728
104.9	1.04237
105	1.04237
105.1	1.05257
105.2	1.09334
105.3	1.11883
105.4	1.17489
105.5	1.19528
105.6	1.19606
105.7	1.22076
105.8	1.23096
105.9	1.23096
106	1.23096
106.1	1.26154
106.2	1.26663
106.3	1.3176
106.4	1.35242
106.5	1.36347
106.6	1.36347
106.7	1.36347
106.8	1.36347
106.9	1.39494
107	1.41024
107.1	1.41444
107.2	1.39494
107.3	1.41444
107.4	1.41864
107.5	1.41954
107.6	1.42973
107.7	1.42973
107.8	1.4756
107.9	1.47653
108	1.4858
108.1	1.4909
108.2	1.50109
108.3	1.50109
108.4	1.53167
108.5	1.53167
108.6	1.53167
108.7	1.53772
108.8	1.54282
108.9	1.54282
109	1.54282
109.1	1.57852
109.2	1.58264
109.3	1.59283
109.4	1.60303
109.5	1.60402
109.6	1.62341
109.7	1.6387
109.8	1.63971
109.9	1.6438
110	1.64481
110.1	1.6489
110.2	1.68458
110.3	1.68458
110.4	1.69071
110.5	1.69477
110.6	1.69581
110.7	1.71006
110.8	1.7192
110.9	1.7366
111	1.73554
111.1	1.73554
111.2	1.7366
111.3	1.7538
111.4	1.7366
111.5	1.73554
111.6	1.73554
111.7	1.73554
111.8	1.71516
111.9	1.71006
112	1.71006
112.1	1.70902
112.2	1.70601
112.3	1.70601
112.4	1.70601
112.5	1.70496
112.6	1.69581
112.7	1.70496
112.8	1.69581
112.9	1.70496
113	1.70601
113.1	1.70601
113.2	1.70496
113.3	1.70496
113.4	1.69581
113.5	1.71006
113.6	1.69581
113.7	1.71006
113.8	1.7111
113.9	1.7111
114	1.7417
114.1	1.74574
114.2	1.7417
114.3	1.74574
114.4	1.74574
114.5	1.74574
114.6	1.74574
114.7	1.74574
114.8	1.7468
114.9	1.7468
115	1.7468
115.1	1.7468
115.2	1.7468
115.3	1.76103
115.4	1.75083
115.5	1.75083
115.6	1.75083
115.7	1.73449
115.8	1.74574
115.9	1.73449
116	1.73449
116.1	1.73045
116.2	1.73045
116.3	1.7264
116.4	1.7264
116.5	1.73045
116.6	1.74574
116.7	1.75083
116.8	1.7621
116.9	1.7621
117	1.77122
117.1	1.77122
117.2	1.77122
117.3	1.7774
117.4	1.7774
117.5	1.78651
117.6	1.80071
117.7	1.8069
117.8	1.81709
117.9	1.82109
118	1.81709
118.1	1.8069
118.2	1.8069
118.3	1.8069
118.4	1.8069
118.5	1.8018
118.6	1.8018
118.7	1.8018
118.8	1.8018
118.9	1.8018
119	1.8018
119.1	1.80289
119.2	1.82839
119.3	1.83128
119.4	1.84258
119.5	1.84258
119.6	1.84258
119.7	1.84258
119.8	1.85277
119.9	1.85787
120	1.85787
120.1	1.85787
120.2	1.85277
120.3	1.85165
120.4	1.85165
120.5	1.85165
120.6	1.85165
120.7	1.84369
120.8	1.84258
120.9	1.84369
121	1.84369
121.1	1.84369
121.2	1.84369
121.3	1.84258
121.4	1.84258
121.5	1.83128
121.6	1.80071
121.7	1.79779
121.8	1.79671
121.9	1.79671
122	1.79671
122.1	1.77632
122.2	1.77122
122.3	1.76612
122.4	1.76612
122.5	1.76612
122.6	1.76612
122.7	1.76612
122.8	1.76612
122.9	1.79562
123	1.812
123.1	1.812
123.2	1.812
123.3	1.812
123.4	1.812
123.5	1.812
123.6	1.812
123.7	1.8069
123.8	1.812
123.9	1.8069
124	1.812
124.1	1.82109
124.2	1.812
124.3	1.8069
124.4	1.8069
124.5	1.8069
124.6	1.8069
124.7	1.8069
124.8	1.82109
124.9	1.81709
125	1.81709
125.1	1.85277
125.2	1.85277
125.3	1.85277
125.4	1.87826
125.5	1.88958
125.6	1.89864
125.7	1.91903
125.8	1.91903
125.9	1.92528
126	1.94451
126.1	1.94451
126.2	1.93942
126.3	1.92528
126.4	1.92528
126.5	1.93942
126.6	1.93942
126.7	1.94451
126.8	1.94451
126.9	1.9649
127	1.9649
127.1	1.9649
127.2	1.9649
127.3	1.9649
127.4	1.95588
127.5	1.95588
127.6	1.95588
127.7	1.95588
127.8	1.95588
127.9	1.9649
128	1.98529
128.1	1.98529
128.2	1.98529
128.3	1.99548
128.4	1.99548
128.5	1.98529
128.6	1.98529
128.7	1.9751
128.8	1.9751
128.9	1.9751
129	1.99548
129.1	1.99548
129.2	1.99548
129.3	1.99667
129.4	2.00448
129.5	2.00058
129.6	2.00448
129.7	2.00687
129.8	2.00687
129.9	2.00687
130	2.00687
130.1	2.00687
130.2	2.00687
130.3	2.00687
130.4	2.02606
130.5	2.02606
130.6	2.02606
130.7	2.03626
130.8	2.03626
130.9	2.04135
131	2.04135
131.1	2.04135
131.2	2.04135
131.3	2.03626
131.4	2.03237
131.5	2.03237
131.6	2.03237
131.7	2.03237
131.8	2.03237
131.9	2.03237
132	2.03237
132.1	2.04135
132.2	2.04135
132.3	2.05155
132.4	2.06807
132.5	2.06807
132.6	2.05155
132.7	2.05155
132.8	2.06807
132.9	2.06807
133	2.06174
133.1	2.06807
133.2	2.07194
133.3	2.06807
133.4	2.06174
133.5	2.06174
133.6	2.06174
133.7	2.06174
133.8	2.06174
133.9	2.08723
134	2.06561
134.1	2.06561
134.2	2.07703
134.3	2.08336
134.4	2.08336
134.5	2.07703
134.6	2.07703
134.7	2.07703
134.8	2.06561
134.9	2.06174
135	2.05787
135.1	2.05787
135.2	2.05787
135.3	2.04645
135.4	2.06174
135.5	2.05542
135.6	2.06174
135.7	2.06174
135.8	2.0758
135.9	2.09742
136	2.10761
136.1	2.10761
136.2	2.10761
136.3	2.10761
136.4	2.10761
136.5	2.10761
136.6	2.10761
136.7	2.10761
136.8	2.09742
136.9	2.09356
137	2.09356
137.1	2.09742
137.2	2.09742
137.3	2.11146
137.4	2.11146
137.5	2.09742
137.6	2.10637
137.7	2.10637
137.8	2.10637
137.9	2.10252
138	2.10252
138.1	2.10252
138.2	2.09232
138.3	2.08599
138.4	2.08599
138.5	2.08599
138.6	2.08599
138.7	2.08599
138.8	2.06561
138.9	2.06561
139	2.05664
139.1	2.04767
139.2	2.04014
139.3	2.04014
139.4	2.03505
139.5	2.03505
139.6	2.03747
139.7	2.03747
139.8	2.03747
139.9	2.03747
140	2.04135
140.1	2.06684
140.2	2.09232
140.3	2.09742
140.4	2.09742
140.5	2.09742
140.6	2.09742
140.7	2.09232
140.8	2.06052
140.9	2.05664
141	2.05155
141.1	2.04645
141.2	2.04645
141.3	2.04645
141.4	2.02097
141.5	2.02097
141.6	1.99939
141.7	1.99939
141.8	1.99548
141.9	1.99039
142	1.9892
142.1	1.98019
142.2	1.98019
142.3	1.9751
142.4	1.9751
142.5	1.97
142.6	1.97
142.7	1.95471
142.8	1.97
142.9	1.97
143	1.9982
143.1	1.95863
143.2	1.98801
143.3	1.98801
143.4	1.9982
143.5	1.9982
143.6	2.01077
143.7	2.01077
143.8	2.02606
143.9	2.03626
144	2.05033
144.1	2.05155
144.2	2.05155
144.3	2.05155
144.4	2.05155
144.5	2.05542
144.6	2.05542
144.7	2.06052
144.8	2.06052
144.9	2.05542
145	2.06052
145.1	2.07071
145.2	2.07071
145.3	2.07703
145.4	2.07826
145.5	2.08213
145.6	2.07826
145.7	2.07826
145.8	2.07826
145.9	2.07071
146	2.06684
146.1	2.05787
146.2	2.05787
146.3	2.05664
146.4	2.05664
146.5	2.05155
146.6	2.05155
146.7	2.05155
146.8	2.05155
146.9	2.05155
147	2.05155
147.1	2.05664
147.2	2.06807
147.3	2.08213
147.4	2.11271
147.5	2.11271
147.6	2.08599
147.7	2.11271
147.8	2.08599
147.9	2.11271
148	2.08599
148.1	2.08599
148.2	2.04135
148.3	2.04135
148.4	2.04135
148.5	2.08213
148.6	2.08213
148.7	2.08213
148.8	2.08213
148.9	2.10637
149	2.12416
149.1	2.12416
149.2	2.12416
149.3	2.12674
149.4	2.15858
149.5	2.15986
149.6	2.16368
149.7	2.16878
149.8	2.18407
149.9	2.18916
150	2.19426
150.1	2.21085
150.2	2.22615
150.3	2.25542
150.4	2.26562
150.5	2.27714
150.6	2.28091
150.7	2.30129
150.8	2.32168
150.9	2.33324
151	2.37265
151.1	2.38146
151.2	2.40833
151.3	2.40833
151.4	2.41342
151.5	2.42362
151.6	2.4273
151.7	2.46296
151.8	2.48478
151.9	2.50007
152	2.52046
152.1	2.53721
152.2	2.53721
152.3	2.53721
152.4	2.56271
152.5	2.56994
152.6	2.57801
152.7	2.57801
152.8	2.57801
152.9	2.58311
153	2.58311
153.1	2.59541
153.2	2.59541
153.3	2.6071
153.4	2.6239
153.5	2.6239
153.6	2.62749
153.7	2.63768
153.8	2.6392
153.9	2.66164
154	2.66164
154.1	2.66673
154.2	2.66673
154.3	2.66673
154.4	2.66673
154.5	2.66673
154.6	2.65297
154.7	2.62749
154.8	2.62749
154.9	2.62749
155	2.6071
155.1	2.6056
155.2	2.59691
155.3	2.59691
155.4	2.57143
155.5	2.57143
155.6	2.58821
155.7	2.58821
155.8	2.58821
155.9	2.59181
156	2.59181
156.1	2.59331
156.2	2.59181
156.3	2.59181
156.4	2.59181
156.5	2.58013
156.6	2.54084
156.7	2.53868
156.8	2.53575
156.9	2.51536
157	2.50881
157.1	2.48988
157.2	2.48988
157.3	2.50007
157.4	2.50007
157.5	2.50007
157.6	2.50881
157.7	2.50881
157.8	2.54957
157.9	2.55466
158	2.55466
158.1	2.56123
158.2	2.56123
158.3	2.57652
158.4	2.57652
158.5	2.57652
158.6	2.61579
158.7	2.61579
158.8	2.62598
158.9	2.6647
159	2.6698
159.1	2.67336
159.2	2.67336
159.3	2.67336
159.4	2.67336
159.5	2.69375
159.6	2.69375
159.7	2.68865
159.8	2.68865
159.9	2.69375
160	2.69375
160.1	2.70394
160.2	2.70394
160.3	2.69885
160.4	2.7804
160.5	2.79219
160.6	2.79728
160.7	2.80748
160.8	2.81098
160.9	2.82627
161	2.82627
161.1	2.83136
161.2	2.83136
161.3	2.84665
161.4	2.84828
161.5	2.85685
161.6	2.85848
161.7	2.86704
161.8	2.86704
161.9	2.86868
162	2.86868
162.1	2.86868
162.2	2.85685
162.3	2.85175
162.4	2.85175
162.5	2.84156
162.6	2.84156
162.7	2.84156
162.8	2.84156
162.9	2.84156
163	2.85013
163.1	2.85685
163.2	2.85685
163.3	2.85685
163.4	2.86868
163.5	2.90272
163.6	2.90437
163.7	2.91291
163.8	2.91967
163.9	2.91967
164	2.9282
164.1	2.9282
164.2	2.9282
164.3	2.9333
164.4	2.9282
164.5	2.9282
164.6	2.9282
164.7	2.92311
164.8	2.89253
164.9	2.87888
165	2.86868
165.1	2.86704
165.2	2.86704
165.3	2.83808
165.4	2.81447
165.5	2.81447
165.6	2.789
165.7	2.789
165.8	2.74824
165.9	2.74824
166	2.72433
166.1	2.71923
166.2	2.71923
166.3	2.72433
166.4	2.72433
166.5	2.72433
166.6	2.72433
166.7	2.69885
166.8	2.6749
166.9	2.66827
167	2.69885
167.1	2.6647
167.2	2.66317
167.3	2.66317
167.4	2.66317
167.5	2.6647
167.6	2.6922
167.7	2.6922
167.8	2.70394
167.9	2.70394
168	2.70394
168.1	2.70394
168.2	2.70394
168.3	2.70394
168.4	2.70394
168.5	2.70394
168.6	2.70394
168.7	2.72433
168.8	2.70394
168.9	2.70394
169	2.70394
169.1	2.72079
169.2	2.70904
169.3	2.72079
169.4	2.70904
169.5	2.70904
169.6	2.6973
169.7	2.70904
169.8	2.70904
169.9	2.70904
170	2.70904
170.1	2.71059
170.2	2.71059
170.3	2.71059
170.4	2.70394
170.5	2.71059
170.6	2.70394
170.7	2.70394
170.8	2.70394
170.9	2.70239
171	2.69375
171.1	2.68865
171.2	2.68356
171.3	2.68356
171.4	2.67846
171.5	2.67846
171.6	2.67846
171.7	2.67336
171.8	2.67336
171.9	2.66317
172	2.66317
172.1	2.66164
172.2	2.65807
172.3	2.65807
172.4	2.65807
172.5	2.66164
172.6	2.6545
172.7	2.65297
172.8	2.65297
172.9	2.6545
173	2.6596
173.1	2.66317
173.2	2.6596
173.3	2.6545
173.4	2.64788
173.5	2.64278
173.6	2.64788
173.7	2.6596
173.8	2.6596
173.9	2.68356
174	2.64788
174.1	2.68356
174.2	2.68356
174.3	2.68356
174.4	2.69375
174.5	2.69375
174.6	2.68356
174.7	2.68356
174.8	2.68356
174.9	2.68356
175	2.68356
175.1	2.66827
175.2	2.6647
175.3	2.6647
175.4	2.66317
175.5	2.66317
175.6	2.63768
175.7	2.63259
175.8	2.6188
175.9	2.60201
176	2.6188
176.1	2.6188
176.2	2.6188
176.3	2.63768
176.4	2.6392
176.5	2.6545
176.6	2.65807
176.7	2.67336
176.8	2.67846
176.9	2.68356
177	2.71923
177.1	2.76511
177.2	2.80078
177.3	2.82117
177.4	2.82627
177.5	2.84665
177.6	2.88069
177.7	2.88743
177.8	2.88743
177.9	2.88743
178	2.89253
178.1	2.9384
178.2	2.97408
178.3	2.97577
178.4	2.98427
178.5	2.99956
178.6	3.00975
178.7	3.00975
178.8	3.02504
178.9	3.03186
179	3.03861
179.1	3.04206
179.2	3.05053
179.3	3.05736
179.4	3.05736
179.5	3.06072
179.6	3.05736
179.7	3.06072
179.8	3.06582
179.9	3.06072
180	3.06582
180.1	3.06582
180.2	3.06072
180.3	3.06072
180.4	3.05226
180.5	3.06582
180.6	3.03696
180.7	3.02842
180.8	3.02842
180.9	3.02676
181	3.01485
181.1	3.00636
181.2	3.00466
181.3	3.00295
181.4	2.99446
181.5	2.99106
181.6	2.99106
181.7	2.99106
181.8	2.97577
181.9	2.99106
182	2.99106
182.1	2.99106
182.2	2.98937
182.3	2.96047
182.4	2.96047
182.5	2.96047
182.6	2.96047
182.7	2.96047
182.8	2.9282
182.9	2.9282
183	2.9282
183.1	2.9282
183.2	2.9282
183.3	2.91457
183.4	2.88233
183.5	2.88069
183.6	2.88069
183.7	2.86541
183.8	2.85685
183.9	2.84503
184	2.83646
184.1	2.82627
184.2	2.82627
184.3	2.81607
184.4	2.81098
184.5	2.81098
184.6	2.80748
184.7	2.80748
184.8	2.80748
184.9	2.79728
185	2.80748
185.1	2.80748
185.2	2.81768
185.3	2.81768
185.4	2.81768
185.5	2.81768
185.6	2.82117
185.7	2.82117
185.8	2.82117
185.9	2.82117
186	2.82788
186.1	2.82117
186.2	2.82117
186.3	2.82788
186.4	2.8295
186.5	2.8295
186.6	2.8295
186.7	2.84318
186.8	2.8295
186.9	2.8295
187	2.86704
187.1	2.88907
187.2	2.89088
187.3	2.89088
187.4	2.90107
187.5	2.91801
187.6	2.91801
187.7	2.91801
187.8	2.92311
187.9	2.9333
188	2.95369
188.1	2.95369
188.2	2.95369
188.3	2.95369
188.4	2.96388
188.5	2.96388
188.6	2.96388
188.7	2.95537
188.8	2.95537
188.9	2.95369
189	2.95537
189.1	2.95537
189.2	2.9333
189.3	2.93163
189.4	2.93163
189.5	2.93163
189.6	2.91635
189.7	2.88743
189.8	2.88743
189.9	2.85685
190	2.85685
190.1	2.85175
190.2	2.85175
190.3	2.85175
190.4	2.84156
190.5	2.85175
190.6	2.84156
190.7	2.84156
190.8	2.84156
190.9	2.83646
191	2.83808
191.1	2.83646
191.2	2.82975
191.3	2.81768
191.4	2.81098
191.5	2.79059
191.6	2.79059
191.7	2.78199
191.8	2.78199
191.9	2.78199
192	2.78199
192.1	2.7753
192.2	2.77179
192.3	2.75649
192.4	2.77371
192.5	2.75649
192.6	2.74119
192.7	2.73962
192.8	2.73452
192.9	2.72433
193	2.71414
193.1	2.70749
193.2	2.70749
193.3	2.70749
193.4	2.70904
193.5	2.71414
193.6	2.72433
193.7	2.76001
193.8	2.7702
193.9	2.7804
194	2.7804
194.1	2.7804
194.2	2.79409
194.3	2.79918
194.4	2.81607
194.5	2.82975
194.6	2.84503
194.7	2.84665
194.8	2.84665
194.9	2.85685
195	2.86704
195.1	2.86704
195.2	2.8756
195.3	2.89417
195.4	2.89417
195.5	2.89762
195.6	2.90437
195.7	2.92477
195.8	2.92477
195.9	2.92477
196	2.92311
196.1	2.92477
196.2	2.92311
196.3	2.93163
196.4	2.93163
196.5	2.94007
196.6	2.94007
196.7	2.94007
196.8	2.94007
196.9	2.94007
197	2.92311
197.1	2.94007
197.2	2.92311
197.3	2.91635
197.4	2.89927
197.5	2.88907
197.6	2.89927
197.7	2.88907
197.8	2.89927
197.9	2.90782
198	2.90782
198.1	2.90782
198.2	2.90782
198.3	2.90782
198.4	2.90782
198.5	2.90782
198.6	2.91291
198.7	2.91291
198.8	2.88743
198.9	2.88743
199	2.88743
199.1	2.89927
199.2	2.89927
199.3	2.91291
199.4	2.91291
199.5	2.90947
199.6	2.90947
199.7	2.91291
199.8	2.9282
199.9	2.9282
[truncated: 8,001 more rows]

## Sheet: PWC Denoised
Time (ms)	PWC mean G (nS)
100	0.12
100.1	0.12
100.2	0.12
100.3	0.12
100.4	0.12
100.5	0.12
100.6	0.12
100.7	0.12
100.8	0.12
100.9	0.12
101	0.12
101.1	0.12
101.2	0.12
101.3	0.12
101.4	0.12
101.5	0.12
101.6	0.12
101.7	0.12
101.8	0.12
101.9	0.12
102	0.12
102.1	0.12
102.2	0.362
102.3	0.362
102.4	0.644
102.5	0.362
102.6	0.644
102.7	0.644
102.8	0.644
102.9	0.644
103	0.644
103.1	0.644
103.2	0.644
103.3	0.644
103.4	0.644
103.5	0.644
103.6	0.644
103.7	0.644
103.8	0.644
103.9	0.644
104	0.644
104.1	0.644
104.2	0.644
104.3	0.86
104.4	0.86
104.5	1.103
104.6	1.103
104.7	1.103
104.8	1.103
104.9	1.103
105	1.103
105.1	1.103
105.2	1.103
105.3	1.103
105.4	1.103
105.5	1.359
105.6	1.103
105.7	1.103
105.8	1.359
105.9	1.103
106	1.359
106.1	1.359
106.2	1.359
106.3	1.359
106.4	1.359
106.5	1.359
106.6	1.359
106.7	1.359
106.8	1.359
106.9	1.359
107	1.359
107.1	1.359
107.2	1.359
107.3	1.359
107.4	1.359
107.5	1.359
107.6	1.359
107.7	1.59
107.8	1.359
107.9	1.59
108	1.59
108.1	1.59
108.2	1.59
108.3	1.59
108.4	1.59
108.5	1.59
108.6	1.59
108.7	1.59
108.8	1.59
108.9	1.59
109	1.59
109.1	1.59
109.2	1.59
109.3	1.59
109.4	1.59
109.5	1.59
109.6	1.59
109.7	1.59
109.8	1.59
109.9	1.59
110	1.59
110.1	1.808
110.2	1.59
110.3	1.808
110.4	1.808
110.5	1.808
110.6	1.808
110.7	1.808
110.8	1.808
110.9	1.808
111	1.808
111.1	1.808
111.2	1.808
111.3	1.808
111.4	1.808
111.5	1.808
111.6	1.808
111.7	1.808
111.8	1.808
111.9	1.808
112	1.808
112.1	1.808
112.2	1.59
112.3	1.808
112.4	1.808
112.5	1.808
112.6	1.808
112.7	1.808
112.8	1.808
112.9	1.808
113	1.808
113.1	1.808
113.2	1.808
113.3	1.808
113.4	1.808
113.5	1.59
113.6	1.808
113.7	1.808
113.8	1.808
113.9	1.808
114	1.59
114.1	1.808
114.2	1.808
114.3	1.808
114.4	1.808
114.5	1.808
114.6	1.808
114.7	1.808
114.8	1.808
114.9	1.808
115	1.808
115.1	1.808
115.2	1.808
115.3	1.808
115.4	1.808
115.5	1.808
115.6	1.808
115.7	1.808
115.8	1.808
115.9	1.808
116	1.808
116.1	1.808
116.2	1.808
116.3	1.808
116.4	1.808
116.5	1.808
116.6	1.808
116.7	1.808
116.8	1.808
116.9	1.808
117	1.808
117.1	1.808
117.2	1.808
117.3	1.808
117.4	1.808
117.5	1.808
117.6	1.808
117.7	1.808
117.8	1.808
117.9	1.808
118	1.808
118.1	1.808
118.2	1.808
118.3	1.808
118.4	1.808
118.5	1.808
118.6	1.808
118.7	1.808
118.8	1.808
118.9	1.808
119	1.808
119.1	1.808
119.2	1.808
119.3	1.808
119.4	1.808
119.5	1.808
119.6	1.808
119.7	1.808
119.8	1.808
119.9	1.808
120	1.808
120.1	1.808
120.2	1.808
120.3	1.808
120.4	1.808
120.5	1.808
120.6	1.808
120.7	1.808
120.8	1.808
120.9	1.808
121	1.808
121.1	1.808
121.2	1.808
121.3	1.808
121.4	1.808
121.5	1.808
121.6	1.808
121.7	1.808
121.8	1.808
121.9	1.808
122	1.808
122.1	1.808
122.2	1.808
122.3	1.808
122.4	1.808
122.5	1.808
122.6	1.808
122.7	1.808
122.8	1.808
122.9	1.808
123	1.808
123.1	1.808
123.2	1.808
123.3	1.808
123.4	1.808
123.5	1.808
123.6	1.808
123.7	1.808
123.8	1.808
123.9	2.065
124	1.808
124.1	1.808
124.2	1.808
124.3	1.808
124.4	1.808
124.5	1.808
124.6	1.808
124.7	1.808
124.8	1.808
124.9	1.808
125	1.808
125.1	1.808
125.2	1.808
125.3	1.808
125.4	2.065
125.5	1.808
125.6	1.808
125.7	2.065
125.8	2.065
125.9	2.065
126	1.808
126.1	2.065
126.2	1.808
126.3	2.065
126.4	2.065
126.5	1.808
126.6	2.065
126.7	1.808
126.8	2.065
126.9	2.065
127	1.808
127.1	2.065
127.2	2.065
127.3	2.065
127.4	2.065
127.5	2.065
127.6	2.065
127.7	2.065
127.8	1.808
127.9	2.065
128	2.065
128.1	2.065
128.2	2.065
128.3	2.065
128.4	2.065
128.5	2.065
128.6	2.065
128.7	2.065
128.8	2.065
128.9	2.065
129	2.065
129.1	2.065
129.2	2.065
129.3	2.065
129.4	2.065
129.5	2.065
129.6	2.065
129.7	2.065
129.8	2.065
129.9	2.065
130	2.065
130.1	2.065
130.2	2.065
130.3	2.065
130.4	2.065
130.5	2.065
130.6	1.808
130.7	2.065
130.8	2.065
130.9	2.065
131	2.065
131.1	2.065
131.2	2.065
131.3	2.065
131.4	2.065
131.5	2.065
131.6	2.065
131.7	2.065
131.8	2.065
131.9	2.065
132	2.065
132.1	2.065
132.2	2.065
132.3	2.065
132.4	2.065
132.5	2.065
132.6	2.065
132.7	2.065
132.8	2.065
132.9	2.065
133	2.065
133.1	2.065
133.2	2.065
133.3	2.065
133.4	2.065
133.5	2.065
133.6	2.065
133.7	2.065
133.8	2.065
133.9	2.065
134	2.065
134.1	2.065
134.2	2.065
134.3	2.065
134.4	2.065
134.5	2.065
134.6	2.065
134.7	2.065
134.8	2.065
134.9	2.065
135	2.065
135.1	2.065
135.2	2.065
135.3	2.065
135.4	2.065
135.5	2.065
135.6	2.065
135.7	2.065
135.8	2.065
135.9	2.065
136	2.065
136.1	2.065
136.2	2.065
136.3	2.065
136.4	2.065
136.5	2.065
136.6	2.065
136.7	2.065
136.8	2.065
136.9	2.065
137	2.065
137.1	2.065
137.2	2.065
137.3	2.065
137.4	2.065
137.5	2.065
137.6	2.065
137.7	2.065
137.8	2.065
137.9	2.065
138	2.065
138.1	2.065
138.2	2.065
138.3	2.065
138.4	2.065
138.5	2.065
138.6	2.065
138.7	2.065
138.8	2.065
138.9	2.065
139	2.065
139.1	2.065
139.2	2.065
139.3	2.065
139.4	2.065
139.5	2.065
139.6	2.065
139.7	2.065
139.8	2.065
139.9	2.065
140	2.065
140.1	2.065
140.2	2.065
140.3	2.065
140.4	2.065
140.5	2.065
140.6	2.065
140.7	2.065
140.8	2.065
140.9	2.065
141	2.065
141.1	2.065
141.2	2.065
141.3	2.065
141.4	2.065
141.5	2.065
141.6	2.065
141.7	2.065
141.8	2.065
141.9	2.065
142	2.065
142.1	2.065
142.2	2.065
142.3	2.065
142.4	2.065
142.5	2.065
142.6	2.065
142.7	2.065
142.8	2.065
142.9	1.808
143	2.065
143.1	1.808
143.2	2.065
143.3	2.065
143.4	2.065
143.5	1.808
143.6	2.065
143.7	2.065
143.8	2.065
143.9	2.065
144	2.065
144.1	2.065
144.2	2.065
144.3	2.065
144.4	2.065
144.5	2.065
144.6	2.065
144.7	2.065
144.8	2.065
144.9	2.065
145	2.065
145.1	2.065
145.2	2.065
145.3	2.065
145.4	2.065
145.5	2.065
145.6	2.065
145.7	2.065
145.8	2.065
145.9	2.065
146	2.065
146.1	2.065
146.2	2.065
146.3	2.065
146.4	2.065
146.5	2.065
146.6	2.065
146.7	2.065
146.8	2.065
146.9	2.065
147	2.065
147.1	2.065
147.2	2.065
147.3	2.065
147.4	2.065
147.5	2.065
147.6	2.065
147.7	2.065
147.8	2.065
147.9	2.065
148	2.065
148.1	2.065
148.2	2.065
148.3	2.358
148.4	2.065
148.5	2.065
148.6	2.065
148.7	2.065
148.8	2.065
148.9	2.065
149	2.065
149.1	2.065
149.2	2.065
149.3	2.065
149.4	2.065
149.5	2.065
149.6	2.065
149.7	2.358
149.8	2.358
149.9	2.065
150	2.358
150.1	2.358
150.2	2.358
150.3	2.358
150.4	2.358
150.5	2.358
150.6	2.358
150.7	2.358
150.8	2.358
150.9	2.358
151	2.358
151.1	2.358
151.2	2.358
151.3	2.358
151.4	2.637
151.5	2.358
151.6	2.358
151.7	2.358
151.8	2.637
151.9	2.637
152	2.637
152.1	2.637
152.2	2.637
152.3	2.637
152.4	2.637
152.5	2.637
152.6	2.358
152.7	2.637
152.8	2.637
152.9	2.637
153	2.637
153.1	2.637
153.2	2.637
153.3	2.637
153.4	2.637
153.5	2.637
153.6	2.637
153.7	2.637
153.8	2.637
153.9	2.637
154	2.637
154.1	2.637
154.2	2.637
154.3	2.637
154.4	2.637
154.5	2.637
154.6	2.637
154.7	2.637
154.8	2.637
154.9	2.637
155	2.637
155.1	2.637
155.2	2.637
155.3	2.637
155.4	2.637
155.5	2.637
155.6	2.637
155.7	2.637
155.8	2.637
155.9	2.637
156	2.637
156.1	2.637
156.2	2.637
156.3	2.637
156.4	2.637
156.5	2.637
156.6	2.637
156.7	2.637
156.8	2.637
156.9	2.637
157	2.637
157.1	2.637
157.2	2.637
157.3	2.358
157.4	2.637
157.5	2.637
157.6	2.637
157.7	2.637
157.8	2.637
157.9	2.637
158	2.637
158.1	2.637
158.2	2.637
158.3	2.637
158.4	2.637
158.5	2.637
158.6	2.637
158.7	2.637
158.8	2.637
158.9	2.637
159	2.637
159.1	2.637
159.2	2.637
159.3	2.637
159.4	2.637
159.5	2.637
159.6	2.637
159.7	2.637
159.8	2.637
159.9	2.637
160	2.637
160.1	2.637
160.2	2.637
160.3	2.909
160.4	2.909
160.5	2.909
160.6	2.909
160.7	2.637
160.8	2.909
160.9	2.909
161	2.909
161.1	2.909
161.2	2.909
161.3	2.909
161.4	2.909
161.5	2.909
161.6	2.909
161.7	2.909
161.8	2.909
161.9	2.909
162	2.909
162.1	2.909
162.2	2.909
162.3	2.909
162.4	2.909
162.5	2.909
162.6	2.909
162.7	2.909
162.8	2.909
162.9	2.909
163	2.909
163.1	2.909
163.2	2.909
163.3	2.909
163.4	2.909
163.5	2.909
163.6	2.909
163.7	2.909
163.8	2.909
163.9	2.909
164	2.909
164.1	2.909
164.2	2.909
164.3	2.909
164.4	2.909
164.5	2.909
164.6	2.909
164.7	2.909
164.8	2.909
164.9	2.909
165	2.909
165.1	2.909
165.2	2.637
165.3	2.909
165.4	2.909
165.5	2.909
165.6	2.909
165.7	2.637
165.8	2.637
165.9	2.909
166	2.637
166.1	2.637
166.2	2.637
166.3	2.637
166.4	2.637
166.5	2.637
166.6	2.637
166.7	2.909
166.8	2.637
166.9	2.637
167	2.637
167.1	2.637
167.2	2.637
167.3	2.637
167.4	2.637
167.5	2.637
167.6	2.637
167.7	2.637
167.8	2.637
167.9	2.637
168	2.637
168.1	2.637
168.2	2.637
168.3	2.637
168.4	2.637
168.5	2.637
168.6	2.637
168.7	2.637
168.8	2.637
168.9	2.637
169	2.637
169.1	2.637
169.2	2.637
169.3	2.637
169.4	2.637
169.5	2.637
169.6	2.637
169.7	2.909
169.8	2.637
169.9	2.637
170	2.637
170.1	2.637
170.2	2.637
170.3	2.637
170.4	2.637
170.5	2.637
170.6	2.637
170.7	2.637
170.8	2.637
170.9	2.637
171	2.637
171.1	2.637
171.2	2.637
171.3	2.637
171.4	2.637
171.5	2.637
171.6	2.637
171.7	2.637
171.8	2.637
171.9	2.637
172	2.637
172.1	2.637
172.2	2.637
172.3	2.637
172.4	2.637
172.5	2.637
172.6	2.637
172.7	2.637
172.8	2.637
172.9	2.637
173	2.637
173.1	2.637
173.2	2.637
173.3	2.637
173.4	2.637
173.5	2.637
173.6	2.637
173.7	2.637
173.8	2.637
173.9	2.637
174	2.637
174.1	2.637
174.2	2.637
174.3	2.637
174.4	2.637
174.5	2.637
174.6	2.637
174.7	2.637
174.8	2.637
174.9	2.637
175	2.637
175.1	2.637
175.2	2.637
175.3	2.637
175.4	2.637
175.5	2.637
175.6	2.637
175.7	2.637
175.8	2.637
175.9	2.637
176	2.637
176.1	2.637
176.2	2.637
176.3	2.637
176.4	2.637
176.5	2.637
176.6	2.637
176.7	2.637
176.8	2.637
176.9	2.637
177	2.637
177.1	2.909
177.2	2.637
177.3	2.909
177.4	2.909
177.5	2.909
177.6	2.909
177.7	2.909
177.8	2.909
177.9	2.909
178	2.909
178.1	2.909
178.2	2.909
178.3	2.909
178.4	2.909
178.5	2.909
178.6	2.909
178.7	2.909
178.8	2.909
178.9	2.909
179	2.909
179.1	3.232
179.2	2.909
179.3	2.909
179.4	3.232
179.5	3.091
179.6	3.232
179.7	3.232
179.8	2.909
179.9	3.232
180	2.909
180.1	3.232
180.2	3.232
180.3	2.909
180.4	3.232
180.5	3.232
180.6	2.909
180.7	2.909
180.8	2.909
180.9	3.232
181	2.909
181.1	2.909
181.2	2.909
181.3	2.909
181.4	2.909
181.5	2.909
181.6	2.909
181.7	2.909
181.8	2.909
181.9	2.909
182	2.909
182.1	2.909
182.2	2.909
182.3	2.909
182.4	2.909
182.5	2.909
182.6	2.909
182.7	2.909
182.8	2.909
182.9	2.909
183	2.909
183.1	2.909
183.2	2.909
183.3	2.909
183.4	2.909
183.5	2.909
183.6	2.909
183.7	2.909
183.8	2.909
183.9	2.909
184	2.909
184.1	2.909
184.2	2.909
184.3	2.909
184.4	2.909
184.5	2.909
184.6	2.909
184.7	2.909
184.8	2.909
184.9	2.909
185	2.637
185.1	2.909
185.2	2.909
185.3	2.909
185.4	2.909
185.5	2.909
185.6	2.909
185.7	2.909
185.8	2.909
185.9	2.909
186	2.909
186.1	2.909
186.2	2.909
186.3	2.909
186.4	2.909
186.5	2.909
186.6	2.909
186.7	2.909
186.8	2.909
186.9	2.909
187	2.909
187.1	2.909
187.2	2.909
187.3	2.909
187.4	2.909
187.5	2.909
187.6	2.909
187.7	2.909
187.8	2.909
187.9	2.909
188	2.909
188.1	2.909
188.2	2.909
188.3	2.909
188.4	2.909
188.5	2.909
188.6	2.909
188.7	2.909
188.8	2.909
188.9	2.909
189	2.909
189.1	2.909
189.2	2.909
189.3	2.909
189.4	2.909
189.5	2.909
189.6	2.909
189.7	2.909
189.8	2.909
189.9	2.909
190	2.909
190.1	2.909
190.2	2.909
190.3	2.909
190.4	2.909
190.5	2.909
190.6	2.909
190.7	2.909
190.8	2.909
190.9	2.909
191	2.909
191.1	2.909
191.2	2.909
191.3	2.909
191.4	2.909
191.5	2.637
191.6	2.909
191.7	2.909
191.8	2.909
191.9	2.637
192	2.909
192.1	2.909
192.2	2.909
192.3	2.909
192.4	2.637
192.5	2.637
192.6	2.637
192.7	2.637
192.8	2.909
192.9	2.637
193	2.637
193.1	2.637
193.2	2.637
193.3	2.637
193.4	2.637
193.5	2.637
193.6	2.637
193.7	2.637
193.8	2.909
193.9	2.909
194	2.909
194.1	2.909
194.2	2.909
194.3	2.909
194.4	2.909
194.5	2.637
194.6	2.909
194.7	2.909
194.8	2.909
194.9	2.909
195	2.909
195.1	2.909
195.2	2.909
195.3	2.909
195.4	2.909
195.5	2.909
195.6	2.909
195.7	2.909
195.8	2.909
195.9	2.909
196	2.909
196.1	2.909
196.2	2.909
196.3	2.909
196.4	2.909
196.5	2.909
196.6	2.909
196.7	2.909
196.8	2.909
196.9	2.909
197	2.909
197.1	2.909
197.2	2.909
197.3	2.909
197.4	2.909
197.5	2.909
197.6	2.909
197.7	2.909
197.8	2.909
197.9	2.909
198	2.909
198.1	2.909
198.2	2.909
198.3	2.909
198.4	2.909
198.5	2.909
198.6	2.909
198.7	2.909
198.8	2.909
198.9	2.909
199	2.909
199.1	2.909
199.2	2.909
199.3	2.909
199.4	2.909
199.5	2.909
199.6	2.909
199.7	2.909
199.8	2.909
199.9	2.909
200	2.909
200.1	2.909
200.2	2.909
200.3	2.909
200.4	2.909
200.5	2.909
200.6	2.909
200.7	2.909
200.8	3.232
200.9	3.232
201	2.909
201.1	2.909
201.2	2.909
201.3	3.232
201.4	3.232
201.5	3.091
201.6	3.232
201.7	3.232
201.8	3.232
201.9	3.232
202	3.232
202.1	3.232
202.2	3.232
202.3	3.232
202.4	3.232
202.5	3.232
202.6	3.232
202.7	3.232
202.8	3.232
202.9	3.232
203	3.232
203.1	3.232
203.2	3.232
203.3	3.232
203.4	3.232
203.5	3.232
203.6	3.232
203.7	3.232
203.8	3.232
203.9	3.232
204	3.232
204.1	3.232
204.2	3.232
204.3	3.232
204.4	3.232
204.5	3.232
204.6	3.232
204.7	3.232
204.8	3.232
204.9	3.232
205	3.232
205.1	3.232
205.2	3.232
205.3	3.232
205.4	3.232
205.5	3.232
205.6	3.232
205.7	3.232
205.8	3.232
205.9	3.232
206	3.232
206.1	3.232
206.2	3.232
206.3	3.232
206.4	3.232
206.5	3.232
206.6	3.232
206.7	3.232
206.8	3.232
206.9	3.232
207	3.232
207.1	3.232
207.2	3.232
207.3	3.232
207.4	3.232
207.5	3.232
207.6	3.232
207.7	3.232
207.8	3.232
207.9	3.232
208	3.232
208.1	3.232
208.2	3.232
208.3	3.232
208.4	3.232
208.5	3.232
208.6	3.232
208.7	3.232
208.8	3.232
208.9	3.232
209	2.909
209.1	3.232
209.2	2.909
209.3	3.232
209.4	3.232
209.5	3.232
209.6	3.232
209.7	3.232
209.8	3.232
209.9	3.232
210	3.232
210.1	3.232
210.2	3.232
210.3	3.232
210.4	3.232
210.5	3.232
210.6	3.232
210.7	3.232
210.8	3.232
210.9	3.232
211	3.232
211.1	3.232
211.2	3.232
211.3	3.232
211.4	3.232
211.5	3.232
211.6	3.232
211.7	3.232
211.8	3.232
211.9	3.232
212	3.232
212.1	3.232
212.2	3.232
212.3	3.232
212.4	3.232
212.5	3.232
212.6	3.232
212.7	3.232
212.8	3.232
212.9	3.232
213	3.232
213.1	3.232
213.2	3.232
213.3	3.232
213.4	3.232
213.5	3.232
213.6	3.232
213.7	3.232
213.8	3.232
213.9	3.232
214	3.232
214.1	3.232
214.2	3.232
214.3	3.232
214.4	3.232
214.5	3.232
214.6	3.232
214.7	3.232
214.8	3.232
214.9	3.232
215	3.232
215.1	3.232
215.2	3.232
215.3	3.232
215.4	3.232
215.5	3.232
215.6	3.232
215.7	3.232
215.8	3.232
215.9	3.232
216	3.232
216.1	3.232
216.2	3.232
216.3	3.232
216.4	3.232
216.5	3.232
216.6	3.232
216.7	3.232
216.8	3.232
216.9	3.232
217	3.232
217.1	3.232
217.2	3.232
217.3	3.232
217.4	3.232
217.5	3.232
217.6	3.232
217.7	3.232
217.8	3.232
217.9	3.232
218	3.232
218.1	3.232
218.2	3.232
218.3	3.232
218.4	3.232
218.5	3.232
218.6	3.232
218.7	3.232
218.8	3.232
218.9	3.232
219	3.232
219.1	3.232
219.2	3.232
219.3	3.232
219.4	3.232
219.5	3.232
219.6	3.232
219.7	3.232
219.8	3.232
219.9	3.232
220	3.232
220.1	3.232
220.2	3.232
220.3	3.232
220.4	3.232
220.5	3.232
220.6	3.232
220.7	3.232
220.8	3.232
220.9	3.232
221	3.232
221.1	3.232
221.2	3.232
221.3	3.232
221.4	3.232
221.5	3.232
221.6	3.232
221.7	3.232
221.8	3.232
221.9	3.232
222	3.232
222.1	3.232
222.2	3.232
222.3	3.232
222.4	3.232
222.5	3.232
222.6	3.232
222.7	3.232
222.8	3.232
222.9	3.232
223	3.232
223.1	3.232
223.2	3.232
223.3	3.232
223.4	3.232
223.5	3.232
223.6	3.232
223.7	3.232
223.8	3.232
223.9	3.232
224	3.232
224.1	3.232
224.2	3.232
224.3	3.232
224.4	3.232
224.5	3.232
224.6	3.232
224.7	3.232
224.8	3.232
224.9	3.232
225	3.232
225.1	3.232
225.2	3.232
225.3	3.232
225.4	3.232
225.5	3.232
225.6	3.232
225.7	3.232
225.8	3.232
225.9	3.232
226	3.232
226.1	3.232
226.2	3.232
226.3	3.232
226.4	3.232
226.5	3.232
226.6	3.232
226.7	3.232
226.8	3.232
226.9	3.232
227	3.232
227.1	3.232
227.2	3.232
227.3	3.232
227.4	3.232
227.5	3.232
227.6	3.232
227.7	3.232
227.8	3.232
227.9	3.232
228	3.232
228.1	3.232
228.2	2.909
228.3	3.232
228.4	2.909
228.5	2.909
228.6	2.909
228.7	2.909
228.8	2.909
228.9	2.909
229	2.909
229.1	2.909
229.2	2.637
229.3	2.637
229.4	2.637
229.5	2.909
229.6	2.909
229.7	2.909
229.8	2.909
229.9	2.637
230	2.637
230.1	2.637
230.2	2.909
230.3	2.637
230.4	2.637
230.5	2.637
230.6	2.637
230.7	2.637
230.8	2.637
230.9	2.637
231	2.637
231.1	2.637
231.2	2.637
231.3	2.637
231.4	2.637
231.5	2.637
231.6	2.637
231.7	2.637
231.8	2.637
231.9	2.637
232	2.637
232.1	2.637
232.2	2.637
232.3	2.637
232.4	2.637
232.5	2.637
232.6	2.637
232.7	2.637
232.8	2.637
232.9	2.637
233	2.637
233.1	2.637
233.2	2.637
233.3	2.637
233.4	2.637
233.5	2.909
233.6	2.637
233.7	2.637
233.8	2.637
233.9	2.637
234	2.637
234.1	2.637
234.2	2.909
234.3	2.909
234.4	2.909
234.5	2.909
234.6	2.909
234.7	2.909
234.8	2.909
234.9	3.232
235	3.232
235.1	3.232
235.2	3.232
235.3	3.232
235.4	3.551
235.5	3.551
235.6	3.551
235.7	3.551
235.8	3.551
235.9	3.551
236	3.551
236.1	3.551
236.2	3.551
236.3	3.551
236.4	3.551
236.5	3.551
236.6	3.551
236.7	3.551
236.8	3.551
236.9	3.551
237	3.551
237.1	3.551
237.2	3.551
237.3	3.551
237.4	3.551
237.5	3.551
237.6	3.551
237.7	3.551
237.8	3.551
237.9	3.551
238	3.551
238.1	3.551
238.2	3.551
238.3	3.551
238.4	3.551
238.5	3.551
238.6	3.551
238.7	3.551
238.8	3.551
238.9	3.551
239	3.551
239.1	3.551
239.2	3.551
239.3	3.551
239.4	3.232
239.5	3.232
239.6	3.232
239.7	3.232
239.8	3.232
239.9	3.232
240	3.232
240.1	3.232
240.2	3.232
240.3	3.232
240.4	3.232
240.5	3.232
240.6	3.232
240.7	3.232
240.8	3.232
240.9	3.232
241	3.232
241.1	3.232
241.2	3.232
241.3	3.091
241.4	3.232
241.5	3.232
241.6	3.232
241.7	3.232
241.8	2.909
241.9	2.909
242	2.909
242.1	2.909
242.2	2.909
242.3	2.909
242.4	2.909
242.5	2.909
242.6	2.909
242.7	2.909
242.8	2.909
242.9	2.909
243	2.637
243.1	2.637
243.2	2.637
243.3	2.637
243.4	2.637
243.5	2.637
243.6	2.637
243.7	2.637
243.8	2.637
243.9	2.637
244	2.637
244.1	2.637
244.2	2.637
244.3	2.637
244.4	2.637
244.5	2.637
244.6	2.637
244.7	2.637
244.8	2.637
244.9	2.637
245	2.637
245.1	2.637
245.2	2.637
245.3	2.637
245.4	2.637
245.5	2.637
245.6	2.637
245.7	2.637
245.8	2.637
245.9	2.637
246	2.637
246.1	2.637
246.2	2.637
246.3	2.637
246.4	2.637
246.5	2.637
246.6	2.637
246.7	2.637
246.8	2.637
246.9	2.637
247	2.637
247.1	2.637
247.2	2.637
247.3	2.637
247.4	2.637
247.5	2.637
247.6	2.637
247.7	2.637
247.8	2.637
247.9	2.637
248	2.637
248.1	2.637
248.2	2.637
248.3	2.637
248.4	2.637
248.5	2.637
248.6	2.358
248.7	2.637
248.8	2.637
248.9	2.637
249	2.637
249.1	2.637
249.2	2.637
249.3	2.358
249.4	2.637
249.5	2.637
249.6	2.358
249.7	2.637
249.8	2.358
249.9	2.358
250	2.637
250.1	2.358
250.2	2.358
250.3	2.637
250.4	2.358
250.5	2.637
250.6	2.358
250.7	2.637
250.8	2.637
250.9	2.358
251	2.637
251.1	2.637
251.2	2.358
251.3	2.358
251.4	2.358
251.5	2.358
251.6	2.358
251.7	2.358
251.8	2.358
251.9	2.358
252	2.637
252.1	2.358
252.2	2.358
252.3	2.637
252.4	2.358
252.5	2.358
252.6	2.637
252.7	2.358
252.8	2.358
252.9	2.637
253	2.637
253.1	2.358
253.2	2.637
253.3	2.358
253.4	2.637
253.5	2.637
253.6	2.637
253.7	2.358
253.8	2.637
253.9	2.358
254	2.358
254.1	2.637
254.2	2.637
254.3	2.637
254.4	2.358
254.5	2.358
254.6	2.358
254.7	2.358
254.8	2.358
254.9	2.358
255	2.637
255.1	2.358
255.2	2.358
255.3	2.637
255.4	2.637
255.5	2.637
255.6	2.358
255.7	2.358
255.8	2.637
255.9	2.637
256	2.637
256.1	2.637
256.2	2.358
256.3	2.358
256.4	2.358
256.5	2.358
256.6	2.637
256.7	2.358
256.8	2.358
256.9	2.358
257	2.637
257.1	2.637
257.2	2.637
257.3	2.358
257.4	2.637
257.5	2.637
257.6	2.637
257.7	2.637
257.8	2.637
257.9	2.637
258	2.637
258.1	2.637
258.2	2.637
258.3	2.358
258.4	2.637
258.5	2.637
258.6	2.637
258.7	2.637
258.8	2.358
258.9	2.637
259	2.637
259.1	2.637
259.2	2.637
259.3	2.637
259.4	2.358
259.5	2.637
259.6	2.637
259.7	2.637
259.8	2.358
259.9	2.358
260	2.358
260.1	2.358
260.2	2.637
260.3	2.637
260.4	2.637
260.5	2.637
260.6	2.358
260.7	2.637
260.8	2.358
260.9	2.358
261	2.358
261.1	2.637
261.2	2.358
261.3	2.358
261.4	2.358
261.5	2.358
261.6	2.358
261.7	2.358
261.8	2.358
261.9	2.358
262	2.358
262.1	2.358
262.2	2.358
262.3	2.358
262.4	2.358
262.5	2.358
262.6	2.358
262.7	2.358
262.8	2.358
262.9	2.358
263	2.358
263.1	2.358
263.2	2.358
263.3	2.358
263.4	2.358
263.5	2.358
263.6	2.358
263.7	2.358
263.8	2.358
263.9	2.358
264	2.358
264.1	2.358
264.2	2.358
264.3	2.358
264.4	2.358
264.5	2.358
264.6	2.358
264.7	2.358
264.8	2.358
264.9	2.358
265	2.358
265.1	2.358
265.2	2.358
265.3	2.358
265.4	2.358
265.5	2.358
265.6	2.358
265.7	2.358
265.8	2.358
265.9	2.358
266	2.358
266.1	2.358
266.2	2.358
266.3	2.358
266.4	2.358
266.5	2.358
266.6	2.358
266.7	2.358
266.8	2.358
266.9	2.358
267	2.358
267.1	2.358
267.2	2.358
267.3	2.358
267.4	2.358
267.5	2.358
267.6	2.358
267.7	2.358
267.8	2.358
267.9	2.358
268	2.358
268.1	2.358
268.2	2.358
268.3	2.358
268.4	2.358
268.5	2.358
268.6	2.358
268.7	2.358
268.8	2.358
268.9	2.358
269	2.358
269.1	2.358
269.2	2.358
269.3	2.358
269.4	2.358
269.5	2.358
269.6	2.358
269.7	2.358
269.8	2.358
269.9	2.358
270	2.358
270.1	2.358
270.2	2.358
270.3	2.358
270.4	2.358
270.5	2.358
270.6	2.358
270.7	2.358
270.8	2.358
270.9	2.358
271	2.358
271.1	2.358
271.2	2.358
271.3	2.358
271.4	2.358
271.5	2.358
271.6	2.358
271.7	2.358
271.8	2.358
271.9	2.358
272	2.358
272.1	2.358
272.2	2.358
272.3	2.358
272.4	2.358
272.5	2.358
272.6	2.358
272.7	2.358
272.8	2.358
272.9	2.358
273	2.358
273.1	2.358
273.2	2.358
273.3	2.358
273.4	2.358
273.5	2.358
273.6	2.358
273.7	2.358
273.8	2.065
273.9	2.358
274	2.197
274.1	2.065
274.2	2.065
274.3	2.065
274.4	2.065
274.5	2.065
274.6	2.065
274.7	2.065
274.8	2.065
274.9	2.065
275	2.065
275.1	2.065
275.2	2.065
275.3	2.065
275.4	2.065
275.5	2.065
275.6	2.065
275.7	2.065
275.8	2.358
275.9	2.065
276	2.358
276.1	2.065
276.2	2.065
276.3	2.065
276.4	2.358
276.5	2.065
276.6	2.065
276.7	2.358
276.8	2.358
276.9	2.358
277	2.358
277.1	2.358
277.2	2.358
277.3	2.358
277.4	2.358
277.5	2.358
277.6	2.358
277.7	2.358
277.8	2.358
277.9	2.358
278	2.358
278.1	2.358
278.2	2.358
278.3	2.358
278.4	2.358
278.5	2.358
278.6	2.358
278.7	2.358
278.8	2.358
278.9	2.358
279	2.637
279.1	2.358
279.2	2.358
279.3	2.358
279.4	2.358
279.5	2.358
279.6	2.358
279.7	2.358
279.8	2.358
279.9	2.358
280	2.358
280.1	2.358
280.2	2.358
280.3	2.358
280.4	2.637
280.5	2.358
280.6	2.358
280.7	2.358
280.8	2.358
280.9	2.358
281	2.358
281.1	2.358
281.2	2.358
281.3	2.358
281.4	2.358
281.5	2.358
281.6	2.358
281.7	2.358
281.8	2.358
281.9	2.358
282	2.358
282.1	2.358
282.2	2.358
282.3	2.358
282.4	2.358
282.5	2.358
282.6	2.358
282.7	2.358
282.8	2.358
282.9	2.358
283	2.358
283.1	2.358
283.2	2.358
283.3	2.358
283.4	2.358
283.5	2.358
283.6	2.358
283.7	2.358
283.8	2.358
283.9	2.358
284	2.358
284.1	2.358
284.2	2.358
284.3	2.358
284.4	2.358
284.5	2.358
284.6	2.358
284.7	2.358
284.8	2.358
284.9	2.358
285	2.358
285.1	2.358
285.2	2.358
285.3	2.358
285.4	2.358
285.5	2.358
285.6	2.358
285.7	2.358
285.8	2.358
285.9	2.358
286	2.358
286.1	2.358
286.2	2.358
286.3	2.358
286.4	2.358
286.5	2.358
286.6	2.637
286.7	2.358
286.8	2.358
286.9	2.358
287	2.358
287.1	2.358
287.2	2.358
287.3	2.358
287.4	2.358
287.5	2.358
287.6	2.358
287.7	2.358
287.8	2.358
287.9	2.358
288	2.358
288.1	2.358
288.2	2.358
288.3	2.358
288.4	2.358
288.5	2.358
288.6	2.358
288.7	2.358
288.8	2.358
288.9	2.358
289	2.358
289.1	2.358
289.2	2.358
289.3	2.358
289.4	2.358
289.5	2.358
289.6	2.358
289.7	2.358
289.8	2.358
289.9	2.358
290	2.358
290.1	2.358
290.2	2.358
290.3	2.358
290.4	2.358
290.5	2.358
290.6	2.358
290.7	2.358
290.8	2.358
290.9	2.358
291	2.358
291.1	2.358
291.2	2.358
291.3	2.358
291.4	2.358
291.5	2.358
291.6	2.358
291.7	2.358
291.8	2.358
291.9	2.358
292	2.358
292.1	2.358
292.2	2.358
292.3	2.358
292.4	2.358
292.5	2.358
292.6	2.358
292.7	2.358
292.8	2.358
292.9	2.358
293	2.358
293.1	2.358
293.2	2.358
293.3	2.358
293.4	2.358
293.5	2.358
293.6	2.358
293.7	2.358
293.8	2.065
293.9	2.197
294	2.358
294.1	2.358
294.2	2.358
294.3	2.358
294.4	2.358
294.5	2.358
294.6	2.358
294.7	2.358
294.8	2.358
294.9	2.358
295	2.358
295.1	2.358
295.2	2.358
295.3	2.358
295.4	2.358
295.5	2.358
295.6	2.358
295.7	2.358
295.8	2.358
295.9	2.358
296	2.358
296.1	2.358
296.2	2.358
296.3	2.358
296.4	2.358
296.5	2.358
296.6	2.358
296.7	2.358
296.8	2.358
296.9	2.358
297	2.358
297.1	2.358
297.2	2.358
297.3	2.358
297.4	2.358
297.5	2.358
297.6	2.358
297.7	2.358
297.8	2.358
297.9	2.358
298	2.358
298.1	2.358
298.2	2.358
298.3	2.358
298.4	2.358
298.5	2.358
298.6	2.358
298.7	2.358
298.8	2.358
298.9	2.358
299	2.358
299.1	2.358
299.2	2.358
299.3	2.358
299.4	2.358
299.5	2.358
299.6	2.358
299.7	2.358
299.8	2.358
[truncated: 3,840 more rows]
