# Supplementary material for: The invasion pore induced by Toxoplasma gondii
Source: EMBO Rep. 2025 Sep 19;26(20):5009–26. doi: 10.1038/s44319-025-00565-8 (PMC12549902; doi:10.1038/s44319-025-00565-8)
Supplement: Supplementary file 5 — Source data Fig. 4 [file 44319_2025_565_MOESM5_ESM.zip]

Archive with 10 entries (5 files):
- Figure 4/
- Figure 4/.DS_Store
- Figure 4/Figure 4a/
- Figure 4/Figure 4a/Figure 4a.xlsx
- Figure 4/Figure 4b/
- Figure 4/Figure 4b/Figure 4b.xlsx
- Figure 4/Figure 4c/
- Figure 4/Figure 4c/Figure 4c.xlsx
- Figure 4/Figure 4d/
- Figure 4/Figure 4d/Figure 4d.xlsx
