# Supplementary material for: The invasion pore induced by Toxoplasma gondii
Source: EMBO Rep. 2025 Sep 19;26(20):5009–26. doi: 10.1038/s44319-025-00565-8 (PMC12549902; doi:10.1038/s44319-025-00565-8)
Supplement: Supplementary file 5 — Source data Fig. 4 [file 44319_2025_565_MOESM5_ESM.zip › Figure 4/Figure 4b/Figure 4b.xlsx]

## Sheet: Residual Conductances
WT Residual G (nS)	KD-RON2 Resicual G (nS)
0.295622	0.39661
0.62546	0.302788
0.62308	0.403182
0.570665	0.330921
0.664182	0.380834
0.539477	0.307622
0.577575	0.256261
0.444737	0.253152
1.5872	0.465468
0.0814579	0.424635
1.83985	0.25058
0.53856	0.303448
0.265948	0.460665
0.378716	0.347045
0.296613	0.449325
0.442366	0.47002
0.271218	0.389593
0.455398	0.472593
0.288921	0.4333
0.558369	0.856214
0.439743	1.83803
0.364466	0.410016
0.490103	0.28437
0.53507	0.181534
0.311933	0.0851536
	0.263191
	-0.142505
	0.787087
	0.0175475
	0.127718
	0.241095
