# Supplementary material for: The invasion pore induced by Toxoplasma gondii
Source: EMBO Rep. 2025 Sep 19;26(20):5009–26. doi: 10.1038/s44319-025-00565-8 (PMC12549902; doi:10.1038/s44319-025-00565-8)
Supplement: Supplementary file 5 — Source data Fig. 4 [file 44319_2025_565_MOESM5_ESM.zip › Figure 4/Figure 4c/Figure 4c.xlsx]

## Sheet: Transient Durations
WT Transient Duration (ms)	KD-RON2 Transient Duration (ms)
579.2	271.5
87.4	312.1
76.5	104.4
116.6	136.9
132.5	582.6
120.7	369
501.4	366.4
418.9	298.6
606	635
258.4	145.8
859.9	114.1
390.4	490.6
182	84.8
369.3	526.8
49.3	283.9
126.8	358.1
231.8	242.5
93.9	179.6
290.5	242.6
288.6	600.9
151.9	768.7
604.5	258
583.4	350.2
547.2	262.8
385.1	624.1
	687.6
	486.2
	671.1
	153.5
	295.3
	694.6
