# Supplementary material for: The invasion pore induced by Toxoplasma gondii
Source: EMBO Rep. 2025 Sep 19;26(20):5009–26. doi: 10.1038/s44319-025-00565-8 (PMC12549902; doi:10.1038/s44319-025-00565-8)
Supplement: Supplementary file 5 — Source data Fig. 4 [file 44319_2025_565_MOESM5_ESM.zip › Figure 4/Figure 4d/Figure 4d.xlsx]

## Sheet: Peak Durations
WT Peak Duration (ms)	KD-RON2 Peak Duration (ms)
92	78.2
38.2	39.4
39.6	104.4
36.7	136.9
34.7	70.1
27.4	96.6
48.5	170.5
50.8	182.9
52	148.9
258.4	20.4
263.7	25.6
20.7	196.9
58.1	57.8
80.1	132.5
49.3	34.4
98.7	129
61.6	53.2
28.4	74.9
71.4	119.3
32.7	105.5
58.6	21.4
160.4	201.4
68.6	350.2
24.7	95.9
63.9	147.7
	210.3
	118.8
	67.7
	62.1
	22.3
	378.9
