# Supplementary material for: The invasion pore induced by Toxoplasma gondii
Source: EMBO Rep. 2025 Sep 19;26(20):5009–26. doi: 10.1038/s44319-025-00565-8 (PMC12549902; doi:10.1038/s44319-025-00565-8)
Supplement: Supplementary file 6 — Source data Fig. 5 [file 44319_2025_565_MOESM6_ESM.zip]

Archive with 11 entries (6 files):
- Figure 5/
- Figure 5/.DS_Store
- Figure 5/Figure 5a/
- Figure 5/Figure 5a/Figure 5a.xlsx
- Figure 5/Figure 5b/
- Figure 5/Figure 5b/.DS_Store
- Figure 5/Figure 5b/Figure 5b.xlsx
- Figure 5/Figure 5c/
- Figure 5/Figure 5c/Figure 5c.xlsx
- Figure 5/Figure 5d/
- Figure 5/Figure 5d/Figure 5d.xlsx
