# Supplementary material for: The invasion pore induced by Toxoplasma gondii
Source: EMBO Rep. 2025 Sep 19;26(20):5009–26. doi: 10.1038/s44319-025-00565-8 (PMC12549902; doi:10.1038/s44319-025-00565-8)
Supplement: Supplementary file 6 — Source data Fig. 5 [file 44319_2025_565_MOESM6_ESM.zip › Figure 5/Figure 5a/Figure 5a.xlsx]

## Sheet: Raw Normalized and Denoised
Transient (nS)	G 11	G11 Denoised	G 12	G 12 Denoised	G 14	G 14 Denoised
Time m(s)
0.1	-0.0704144	NaN	-0.12668	NaN	0.0279183	NaN
0.2	-0.106786	NaN	-0.0969959	NaN	0.0228188	NaN
0.3	-0.11121	NaN	-0.0817054	NaN	-0.00882005	NaN
0.4	-0.0711083	NaN	-0.203172	NaN	-0.0292074	NaN
0.5	-0.0660115	NaN	-0.0858847	NaN	-0.0292074	NaN
0.6	-0.065315	NaN	-0.13178	NaN	-0.0179767	NaN
0.7	-0.101011	NaN	-0.209126	NaN	-0.0281756	NaN
0.8	-0.0863989	NaN	-0.0450892	NaN	0.0238777	NaN
0.9	-0.0347183	NaN	-0.132674	NaN	-0.0281756	NaN
1	-0.065315	NaN	-0.0858847	NaN	-0.0230761	NaN
1.1	-0.112556	NaN	-0.0552881	NaN	-0.0434739	NaN
1.2	-0.0762052	NaN	-0.0807853	NaN	0.0381171	NaN
1.3	-0.131608	NaN	-0.0826245	NaN	0.0126199	NaN
1.4	-0.0857127	NaN	-0.136879	NaN	0.0268578	NaN
1.5	-0.0762052	NaN	-0.0450892	NaN	0.0370515	NaN
1.6	-0.10611	NaN	-0.0705864	NaN	0.021761	NaN
1.7	-0.0558178	NaN	-0.10719	NaN	0.00857161	NaN
1.8	-0.0914957	NaN	-0.112286	NaN	0.0279183	NaN
1.9	-0.11121	NaN	-0.0766085	NaN	0.0330177	NaN
2	-0.111883	NaN	0.0467007	NaN	0.0177194	NaN
2.1	-0.0863989	NaN	-0.0756859	NaN	0.035987	NaN
2.2	-0.0660115	NaN	-0.0358338	NaN	-0.00777781	NaN
2.3	-0.0398178	NaN	-0.0256401	NaN	-0.0139169	NaN
2.4	-0.065315	NaN	-0.000155944	NaN	-0.00267837	NaN
2.5	-0.0500166	NaN	-0.0103496	NaN	-0.0536728	NaN
2.6	-0.0354305	NaN	-0.0154465	NaN	-0.0852726	NaN
2.7	-0.0150431	NaN	-0.0144926	NaN	-0.0128772	NaN
2.8	-0.000482198	NaN	-0.0501887	NaN	-0.0281756	NaN
2.9	-0.0449172	NaN	0.066103	NaN	-0.0434739	NaN
3	-0.0806133	NaN	0.0263029	NaN	0.0166641	NaN
3.1	-0.081302	NaN	-0.00429371	NaN	-0.0230761	NaN
3.2	-0.0857127	NaN	0.0772973	NaN	0.00137363	NaN
3.3	-0.0143206	NaN	-0.019592	NaN	-0.0852726	NaN
3.4	-0.0609147	NaN	0.0253283	NaN	-0.0740705	NaN
3.5	-0.0602155	NaN	-0.0154465	NaN	-0.0230761	NaN
3.6	-0.0143206	NaN	0.000805724	NaN	-0.0485733	NaN
3.7	-0.0245194	NaN	0.0272786	NaN	-0.0241106	NaN
3.8	-0.0500166	NaN	0.0559093	NaN	-0.104667	NaN
3.9	-0.0347183	NaN	0.0508125	NaN	-0.0373467	NaN
4	-0.0711083	NaN	0.0151346	NaN	-0.0985712	NaN
4.1	-0.0602155	NaN	0.0467007	NaN	-0.0434739	NaN
4.2	0.00607719	NaN	0.0915872	NaN	-0.0587722	NaN
4.3	-0.0704144	NaN	0.0518001	NaN	-0.0434739	NaN
4.4	0.0104411	NaN	-0.0552881	NaN	-0.0587722	NaN
4.5	-0.065315	NaN	0.0151346	NaN	-0.0842694	NaN
4.6	-0.0143206	NaN	0.00397761	NaN	-0.150562	NaN
4.7	-0.00412169	NaN	0.0874962	NaN	-0.150562	NaN
4.8	-0.0296189	NaN	-0.019592	NaN	-0.136241	NaN
4.9	-0.081302	NaN	0.0416012	NaN	-0.0852726	NaN
5	-0.0303336	NaN	0.0416012	NaN	-0.0995677	NaN
5.1	-0.0602155	NaN	0.0355219	NaN	-0.124081	NaN
5.2	-0.0755138	NaN	0.0508125	NaN	-0.109767	NaN
5.3	-0.0660115	NaN	0.000805724	NaN	-0.125065	NaN
5.4	-0.0863989	NaN	-0.030737	NaN	-0.0740705	NaN
5.5	-0.0558178	NaN	0.0457156	NaN	-0.211755	NaN
5.6	-0.0398178	NaN	0.0498258	NaN	-0.160761	NaN
5.7	-0.0361419	NaN	-0.0154465	NaN	-0.0995677	NaN
5.8	-0.0551161	NaN	-0.00939315	NaN	-0.0801758	NaN
5.9	-0.050721	NaN	0.0314024	NaN	-0.120951	NaN
6	-0.0449172	NaN	0.0721979	NaN	-0.135264	NaN
6.1	-0.0245194	NaN	0.0049409	NaN	-0.0995677	NaN
6.2	-0.0806133	NaN	0.096684	NaN	-0.119965	NaN
6.3	-0.0245194	NaN	-0.00525278	NaN	-0.0893688	NaN
6.4	-0.0405273	NaN	0.016104	NaN	-0.0801758	NaN
6.5	-0.00484943	NaN	0.00176837	NaN	-0.0495948	NaN
6.6	-0.081302	NaN	0.0559093	NaN	-0.067959	NaN
6.7	0.0417733	NaN	-0.00111663	NaN	-0.0740705	NaN
6.8	-0.10611	NaN	0.0049409	NaN	-0.07917	NaN
6.9	-0.0245194	NaN	-0.0246915	NaN	-0.0475508	NaN
7	-0.0398178	NaN	0.0559093	NaN	-0.0913691	NaN
7.1	-0.0711083	NaN	0.0151346	NaN	-0.0383744	NaN
7.2	-0.111883	NaN	0.0355219	NaN	-0.104667	NaN
7.3	-0.0143206	NaN	0.096684	NaN	-0.118979	NaN
7.4	-0.0908121	NaN	-0.00525278	NaN	-0.0394011	NaN
7.5	0.00461204	NaN	-0.019592	NaN	-0.0485733	NaN
7.6	-0.101011	NaN	-0.0144926	NaN	-0.07917	NaN
7.7	-0.0347183	NaN	-0.0562212	NaN	-0.075079	NaN
7.8	-0.0609147	NaN	0.101781	NaN	-0.125065	NaN
7.9	-0.00994627	NaN	-0.0154465	NaN	-0.0893688	NaN
8	-0.0660115	NaN	0.0253283	NaN	-0.0944683	NaN
8.1	-0.0449172	NaN	0.0110046	NaN	-0.115854	NaN
8.2	-0.0704144	NaN	0.0263029	NaN	-0.0842694	NaN
8.3	-0.0245194	NaN	0.0304251	NaN	-0.181159	NaN
8.4	0.046119	NaN	-0.00525278	NaN	-0.120951	NaN
8.5	-0.02014	NaN	-0.0205433	NaN	-0.104667	NaN
8.6	-0.0245194	NaN	-0.0246915	NaN	-0.0995677	NaN
8.7	-0.065315	NaN	0.000805724	NaN	-0.151532	NaN
8.8	-0.0405273	NaN	-0.019592	NaN	-0.0689711	NaN
8.9	-0.00922112	NaN	-0.0399898	NaN	-0.119965	NaN
9	-0.00412169	NaN	0.0925956	NaN	-0.146435	NaN
9.1	-0.0252368	NaN	0.000805724	NaN	-0.0903695	NaN
9.2	-0.0347183	NaN	-0.0246915	NaN	-0.0903695	NaN
9.3	-0.00484943	NaN	-0.0450892	NaN	-0.109767	NaN
9.4	0.000977753	NaN	-0.0297909	NaN	-0.0597884	NaN
9.5	0.000977753	NaN	0.0508125	NaN	-0.0597884	NaN
9.6	-0.00412169	NaN	0.0151346	NaN	-0.0893688	NaN
9.7	0.00534424	NaN	0.0212035	NaN	-0.100563	NaN
9.8	-0.0143206	NaN	0.0151346	NaN	-0.07917	NaN
9.9	0.000977753	NaN	0.066103	NaN	-0.0944683	NaN
10	0.00607719	NaN	-0.0562212	NaN	-0.104667	NaN
10.1	0.0876682	NaN	0.0772973	NaN	-0.0434739	NaN
10.2	0.0213755	NaN	0.000805724	NaN	-0.0903695	NaN
10.3	0.0410221	NaN	-0.00333367	NaN	-0.07917	NaN
10.4	-0.01942	NaN	-0.0450892	NaN	-0.00777781	NaN
10.5	0.000977753	NaN	0.016104	NaN	-0.0424488	NaN
10.6	-0.0602155	NaN	0.0406188	NaN	-0.0281756	NaN
10.7	-0.0602155	NaN	0.0355219	NaN	-0.0842694	NaN
10.8	-0.00412169	NaN	0.0925956	NaN	-0.075079	NaN
10.9	0.024989	NaN	-0.019592	NaN	-0.07917	NaN
11	-0.0150431	NaN	0.0151346	NaN	-0.0587722	NaN
11.1	-0.00484943	NaN	0.0610061	NaN	-0.00267837	NaN
11.2	-0.01942	NaN	-0.0256401	NaN	-0.033275	NaN
11.3	0.00534424	NaN	0.0467007	NaN	-0.0394011	NaN
11.4	-0.0252368	NaN	0.0416012	NaN	-0.00267837	NaN
11.5	-0.0551161	NaN	0.0406188	NaN	-0.033275	NaN
11.6	0.0468727	NaN	0.0864903	NaN	-0.0526529	NaN
11.7	-0.0398178	NaN	0.0508125	NaN	-0.0485733	NaN
11.8	0.0155379	NaN	-0.0103496	NaN	0.0228188	NaN
11.9	-0.00484943	NaN	0.0610061	NaN	-0.075079	NaN
12	-0.0500166	NaN	0.066103	NaN	-0.0587722	NaN
12.1	-0.0252368	NaN	0.0498258	NaN	-0.0230761	NaN
12.2	-0.0143206	NaN	0.0100377	NaN	-0.033275	NaN
12.3	-0.00412169	NaN	0.141522	NaN	-0.0852726	NaN
12.4	0.00534424	NaN	-0.0756859	NaN	0.0421483	NaN
12.5	0.0206348	NaN	0.0314024	NaN	-0.0587722	NaN
12.6	0.0162761	NaN	0.0559093	NaN	-0.0893688	NaN
12.7	-0.0755138	NaN	0.0813935	NaN	-0.0587722	NaN
12.8	-0.00412169	NaN	0.066103	NaN	-0.0485733	NaN
12.9	0.00534424	NaN	0.0202314	NaN	-0.0546916	NaN
13	-0.0354305	NaN	0.0568995	NaN	-0.0444979	NaN
13.1	-0.00484943	NaN	-0.00525278	NaN	0.0268578	NaN
13.2	-0.0289034	NaN	0.0253283	NaN	-0.0587722	NaN
13.3	-0.00922112	NaN	0.0253283	NaN	-0.0842694	NaN
13.4	0.0104411	NaN	0.0406188	NaN	-0.0801758	NaN
13.5	-0.0551161	NaN	-0.0205433	NaN	-0.0893688	NaN
13.6	-0.0245194	NaN	0.0212035	NaN	-0.0883672	NaN
13.7	0.000977753	NaN	0.0253283	NaN	-0.125065	NaN
13.8	-0.0245194	NaN	0.0100377	NaN	-0.07917	NaN
13.9	-0.0310477	NaN	0.0049409	NaN	-0.075079	NaN
14	-0.00484943	NaN	0.0721979	NaN	-0.075079	NaN
14.1	-0.0449172	NaN	0.0212035	NaN	-0.0648853	NaN
14.2	-0.0347183	NaN	-0.0246915	NaN	-0.033275	NaN
14.3	-0.02014	NaN	-0.019592	NaN	-0.130164	NaN
14.4	-0.0252368	NaN	-0.0562212	NaN	-0.0954663	NaN
14.5	-0.0558178	NaN	0.0406188	NaN	-0.0292074	NaN
14.6	0.0198948	NaN	-0.019592	NaN	-0.0740705	NaN
14.7	-0.0347183	NaN	-0.0348903	NaN	-0.0893688	NaN
14.8	-0.00412169	NaN	0.061999	NaN	-0.07917	NaN
14.9	-0.00412169	NaN	0.00590516	NaN	-0.0740705	NaN
15	0.000247405	NaN	0.0365018	NaN	-0.0597884	NaN
15.1	0.0104411	NaN	0.0508125	NaN	-0.0587722	NaN
15.2	-0.00994627	NaN	0.0272786	NaN	-0.0281756	NaN
15.3	-0.0347183	NaN	0.0559093	NaN	-0.0638716	NaN
15.4	-0.0252368	NaN	0.0610061	NaN	-0.100563	NaN
15.5	0.0563126	NaN	0.101781	NaN	-0.0394011	NaN
15.6	-0.01942	NaN	0.016104	NaN	-0.00372321	NaN
15.7	-0.0609147	NaN	0.0416012	NaN	-0.00777781	NaN
15.8	-0.0150431	NaN	0.00590516	NaN	-0.0638716	NaN
15.9	0.0162761	NaN	0.016104	NaN	-0.0292074	NaN
16	0.0162761	NaN	0.0263029	NaN	-0.033275	NaN
16.1	-0.0245194	NaN	0.0406188	NaN	-0.0241106	NaN
16.2	-0.0296189	NaN	0.0100377	NaN	-0.0179767	NaN
16.3	-0.00484943	NaN	-0.0144926	NaN	-0.0128772	NaN
16.4	-0.0296189	NaN	-0.000155944	NaN	-0.0842694	NaN
16.5	0.0155379	NaN	-0.0103496	NaN	-0.033275	NaN
16.6	-0.0704144	NaN	0.0416012	NaN	0.0330177	NaN
16.7	-0.0303336	NaN	0.000805724	NaN	0.00137363	NaN
16.8	0.046119	NaN	0.0304251	NaN	-0.00777781	NaN
16.9	0.0213755	NaN	0.0467007	NaN	-0.0230761	NaN
17	-0.0704144	NaN	-0.0715117	NaN	-0.0689711	NaN
17.1	0.0104411	NaN	0.0202314	NaN	-0.0485733	NaN
17.2	-0.00484943	NaN	0.0202314	NaN	-0.0230761	NaN
17.3	-0.0558178	NaN	0.0314024	NaN	0.0330177	NaN
17.4	-0.00922112	NaN	-0.0501887	NaN	-0.00777781	NaN
17.5	0.0264749	NaN	0.000805724	NaN	-0.0128772	NaN
17.6	0.0155379	NaN	-0.0715117	NaN	0.00752051	NaN
17.7	-0.0449172	NaN	-0.0460275	NaN	-0.00882005	NaN
17.8	-0.0354305	NaN	-0.019592	NaN	0.0330177	NaN
17.9	0.0206348	NaN	0.0221765	NaN	0.052342	NaN
18	0.0417733	NaN	0.0212035	NaN	0.052342	NaN
18.1	-0.0245194	NaN	-0.0103496	NaN	0.00752051	NaN
18.2	0.0206348	NaN	-0.0409307	NaN	0.0574389	NaN
18.3	-0.0456242	NaN	-0.0552881	NaN	0.0177194	NaN
18.4	-0.065315	NaN	-0.0450892	NaN	0.0421483	NaN
18.5	0.0111766	NaN	-0.0144926	NaN	0.0279183	NaN
18.6	0.0468727	NaN	-0.0297909	NaN	-0.0230761	NaN
18.7	-0.111883	NaN	0.0110046	NaN	-0.0740705	NaN
18.8	-0.000482198	NaN	0.0263029	NaN	-0.0343042	NaN
18.9	0.0614095	NaN	-0.0552881	NaN	-0.0179767	NaN
19	0.0308284	NaN	-0.00429371	NaN	0.0370515	NaN
19.1	0.000977753	NaN	-0.0450892	NaN	0.0115673	NaN
19.2	0.0723699	NaN	-0.0154465	NaN	0.052342	NaN
19.3	0.046119	NaN	-0.0756859	NaN	0.00137363	NaN
19.4	0.0162761	NaN	-0.0297909	NaN	0.0432166	NaN
19.5	0.00607719	NaN	0.000805724	NaN	-0.0230761	NaN
19.6	0.0927676	NaN	-0.00429371	NaN	-0.00267837	NaN
19.7	-0.00922112	NaN	-0.0501887	NaN	-0.00882005	NaN
19.8	0.027219	NaN	-0.0664149	NaN	-0.0190137	NaN
19.9	0.0417733	NaN	-0.0511243	NaN	-0.0343042	NaN
20	0.0614095	NaN	-0.0552881	NaN	-0.00777781	NaN
20.1	0.046119	NaN	-0.0594561	NaN	-0.0638716	NaN
20.2	0.0366738	NaN	-0.111382	NaN	-0.0444979	NaN
20.3	0.0578313	NaN	-0.0543541	NaN	-0.0230761	NaN
20.4	0.0213755	NaN	-0.0817054	NaN	-0.00267837	NaN
20.5	-0.00994627	NaN	-0.0246915	NaN	0.0534155	NaN
20.6	-0.0296189	NaN	-0.0450892	NaN	0.00242107	NaN
20.7	0.0519721	NaN	-0.0511243	NaN	-0.0434739	NaN
20.8	0.022117	NaN	-0.0969959	NaN	0.00242107	NaN
20.9	-0.0143206	NaN	-0.0450892	NaN	0.0126199	NaN
21	-0.0245194	NaN	-0.0501887	NaN	0.0370515	NaN
21.1	0.0315744	NaN	-0.065487	NaN	0.048316	NaN
21.2	0.0468727	NaN	-0.0144926	NaN	-0.0128772	NaN
21.3	-0.00994627	NaN	-0.0552881	NaN	0.0636143	NaN
21.4	-0.00484943	NaN	-0.0256401	NaN	0.0432166	NaN
21.5	0.0868937	NaN	-0.0358338	NaN	0.114609	NaN
21.6	-0.00484943	NaN	-0.0450892	NaN	0.0993104	NaN
21.7	0.00534424	NaN	0.000805724	NaN	0.0585149	NaN
21.8	0.0366738	NaN	-0.0858847	NaN	0.05449	NaN
21.9	0.0213755	NaN	-0.0511243	NaN	0.0697961	NaN
22	0.0111766	NaN	-0.0552881	NaN	0.0778262	NaN
22.1	-0.0303336	NaN	-0.0144926	NaN	0.0574389	NaN
22.2	0.0417733	NaN	-0.105374	NaN	0.0585149	NaN
22.3	-0.0398178	NaN	-0.039048	NaN	0.114609	NaN
22.4	0.0206348	NaN	-0.0766085	NaN	0.0891115	NaN
22.5	0.000977753	NaN	-0.10719	NaN	0.0472452	NaN
22.6	0.0767	NaN	-0.12668	NaN	0.0432166	NaN
22.7	0.062171	NaN	-0.065487	NaN	0.0738132	NaN
22.8	0.046119	NaN	-0.141979	NaN	0.0126199	NaN
22.9	0.000977753	NaN	-0.0562212	NaN	0.059592	NaN
23	0.0315744	NaN	-0.0969959	NaN	0.0880199	NaN
23.1	0.0162761	NaN	-0.147078	NaN	0.0166641	NaN
23.2	0.0570716	NaN	-0.137771	NaN	0.0177194	NaN
23.3	0.0978671	NaN	-0.0807853	NaN	-0.00267837	NaN
23.4	0.0680354	NaN	-0.192973	NaN	-0.0179767	NaN
23.5	0.102967	NaN	-0.102093	NaN	-0.00777781	NaN
23.6	0.0614095	NaN	-0.030737	NaN	-0.0434739	NaN
23.7	0.153961	NaN	-0.0868022	NaN	-0.104667	NaN
23.8	0.0155379	NaN	-0.0858847	NaN	-0.0546916	NaN
23.9	0.0825688	NaN	-0.0807853	NaN	-0.0485733	NaN
24	0.0264749	NaN	-0.141979	NaN	-0.0842694	NaN
24.1	0.0366738	NaN	-0.0909842	NaN	-0.0383744	NaN
24.2	0.0876682	NaN	-0.0918991	NaN	0.0115673	NaN
24.3	0.0716032	NaN	-0.0960836	NaN	-0.0434739	NaN
24.4	0.0104411	NaN	-0.065487	NaN	-0.0485733	NaN
24.5	0.0927676	NaN	-0.0664149	NaN	-0.0383744	NaN
24.6	0.0665063	NaN	-0.065487	NaN	-0.0546916	NaN
24.7	0.0817968	NaN	-0.065487	NaN	-0.0343042	NaN
24.8	0.0359253	NaN	-0.061318	NaN	-0.104667	NaN
24.9	0.0868937	NaN	-0.0705864	NaN	-0.0689711	NaN
25	0.0825688	NaN	-0.12668	NaN	-0.0536728	NaN
25.1	0.153153	NaN	-0.136879	NaN	-0.0485733	NaN
25.2	0.102967	NaN	-0.106282	NaN	-0.0383744	NaN
25.3	0.137062	NaN	-0.061318	NaN	-0.0353324	NaN
25.4	0.148861	NaN	-0.0807853	NaN	0.00242107	NaN
25.5	0.0672705	NaN	-0.0450892	NaN	-0.00267837	NaN
25.6	0.143762	NaN	-0.0399898	NaN	0.00752051	NaN
25.7	0.123364	NaN	-0.0756859	NaN	0.00752051	NaN
25.8	0.118265	NaN	-0.0960836	NaN	-0.0444979	NaN
25.9	0.153153	NaN	-0.0450892	NaN	0.0115673	NaN
26	0.0919905	NaN	-0.0603875	NaN	0.0279183	NaN
26.1	0.0672705	NaN	-0.0297909	NaN	0.0585149	NaN
26.2	0.123364	NaN	-0.061318	NaN	0.05449	NaN
26.3	0.102184	NaN	-0.0409307	NaN	0.0381171	NaN
26.4	0.0876682	NaN	-0.0348903	NaN	0.0738132	NaN
26.5	0.0563126	NaN	0.0263029	NaN	0.0177194	NaN
26.6	0.112378	NaN	-0.0135377	NaN	0.0381171	NaN
26.7	0.0927676	NaN	-0.0246915	NaN	-0.00777781	NaN
26.8	0.0876682	NaN	-0.019592	NaN	0.00137363	NaN
26.9	0.0970874	NaN	-0.0246915	NaN	0.112401	NaN
27	0.0868937	NaN	-0.0603875	NaN	0.0421483	NaN
27.1	0.0519721	NaN	-0.0399898	NaN	0.0177194	NaN
27.2	0.0614095	NaN	-0.0501887	NaN	0.0789126	NaN
27.3	0.0527293	NaN	-0.00939315	NaN	0.0738132	NaN
27.4	-0.00412169	NaN	-0.0409307	NaN	0.0177194	NaN
27.5	0.0774693	NaN	-0.00525278	NaN	0.0330177	NaN
27.6	0.0868937	NaN	-0.0705864	NaN	-0.0190137	NaN
27.7	-0.00484943	NaN	-0.0144926	NaN	0.00752051	NaN
27.8	0.0570716	NaN	0.061999	NaN	0.0177194	NaN
27.9	0.0563126	NaN	-0.00939315	NaN	0.0534155	NaN
28	0.0410221	NaN	-0.0460275	NaN	0.0829231	NaN
28.1	0.0468727	NaN	0.0253283	NaN	0.0432166	NaN
28.2	0.0351775	NaN	0.000805724	NaN	0.10441	NaN
28.3	0.0417733	NaN	-0.0552881	NaN	0.0891115	NaN
28.4	0.0264749	NaN	0.0253283	NaN	0.0421483	NaN
28.5	0.0410221	NaN	0.016104	NaN	0.0330177	NaN
28.6	0.0111766	NaN	-0.00621088	NaN	0.0891115	NaN
28.7	-0.00412169	NaN	0.0578908	NaN	0.0126199	NaN
28.8	0.0308284	NaN	-0.0135377	NaN	0.0370515	NaN
28.9	0.117475	NaN	-0.0450892	NaN	0.00752051	NaN
29	0.046119	NaN	0.0355219	NaN	0.0177194	NaN
29.1	0.0614095	NaN	0.00590516	NaN	-0.00777781	NaN
29.2	0.0155379	NaN	-0.065487	NaN	0.0891115	NaN
29.3	-0.0150431	NaN	0.0253283	NaN	0.0330177	NaN
29.4	0.0512158	NaN	-0.0246915	NaN	0.0370515	NaN
29.5	-0.0609147	NaN	-0.0246915	NaN	0.0319547	NaN
29.6	0.0417733	NaN	0.0253283	NaN	0.052342	NaN
29.7	0.0104411	NaN	0.096684	NaN	0.10441	NaN
29.8	0.0359253	NaN	-0.00429371	NaN	0.0829231	NaN
29.9	0.0563126	NaN	-0.0501887	NaN	0.0636143	NaN
30	0.0206348	NaN	-0.0205433	NaN	0.0778262	NaN
30.1	0.0410221	NaN	0.0304251	NaN	0.0534155	NaN
30.2	-0.0551161	NaN	-0.030737	NaN	0.094211	NaN
30.3	-0.00922112	NaN	-0.0501887	NaN	0.0585149	NaN
30.4	0.0315744	NaN	0.0110046	NaN	0.0636143	NaN
30.5	0.0104411	NaN	-0.030737	NaN	0.0789126	NaN
30.6	0.0359253	NaN	0.00687041	NaN	0.123698	NaN
30.7	0.00534424	NaN	0.0243546	NaN	0.0931167	NaN
30.8	-0.0150431	NaN	-0.117383	NaN	0.0432166	NaN
30.9	-0.0296189	NaN	0.0670984	NaN	0.144085	NaN
31	0.0300833	NaN	-0.0348903	NaN	0.0585149	NaN
31.1	0.0359253	NaN	0.0263029	NaN	0.0982136	NaN
31.2	0.0512158	NaN	-0.00525278	NaN	0.0625357	NaN
31.3	-0.00484943	NaN	-0.0205433	NaN	0.0840121	NaN
31.4	0.0264749	NaN	0.00907185	NaN	0.094211	NaN
31.5	0.0359253	NaN	-0.0552881	NaN	0.0534155	NaN
31.6	-0.0150431	NaN	-0.0246915	NaN	0.0789126	NaN
31.7	0.0104411	NaN	-0.0144926	NaN	0.0687138	NaN
31.8	-0.00484943	NaN	-0.0450892	NaN	0.0982136	NaN
31.9	0.000247405	NaN	-0.0348903	NaN	0.0993104	NaN
32	0.0206348	NaN	-0.0858847	NaN	0.0432166	NaN
32.1	0.0606487	NaN	0.00590516	NaN	0.109509	NaN
32.2	0.046119	NaN	-0.0552881	NaN	0.123698	NaN
32.3	0.0206348	NaN	-0.0348903	NaN	0.10441	NaN
32.4	-0.02014	NaN	-0.0297909	NaN	0.0534155	NaN
32.5	0.0672705	NaN	-0.065487	NaN	0.100408	NaN
32.6	-0.0456242	NaN	0.0323806	NaN	0.129907	NaN
32.7	-0.0157649	NaN	-0.00429371	NaN	0.175802	NaN
32.8	0.00607719	NaN	0.0772973	NaN	0.138988	NaN
32.9	-0.00557644	NaN	-0.0450892	NaN	0.118601	NaN
33	0.000977753	NaN	0.0406188	NaN	0.141225	NaN
33.1	-0.00484943	NaN	0.0253283	NaN	0.114609	NaN
33.2	0.0104411	NaN	-0.0348903	NaN	0.170703	NaN
33.3	0.00970629	NaN	0.0202314	NaN	0.0738132	NaN
33.4	0.046119	NaN	-0.0348903	NaN	0.155404	NaN
33.5	-0.00484943	NaN	-0.0205433	NaN	0.124808	NaN
33.6	-0.0347183	NaN	0.0110046	NaN	0.145205	NaN
33.7	-0.0150431	NaN	0.0416012	NaN	0.201299	NaN
33.8	-0.02014	NaN	-0.00525278	NaN	0.0840121	NaN
33.9	-0.0252368	NaN	-0.0715117	NaN	0.179763	NaN
34	0.0410221	NaN	-0.0103496	NaN	0.145205	NaN
34.1	0.046119	NaN	-0.0399898	NaN	0.230731	NaN
34.2	-0.0303336	NaN	-0.0348903	NaN	0.140106	NaN
34.3	0.0257316	NaN	0.0221765	NaN	0.155404	NaN
34.4	-0.081302	NaN	-0.0348903	NaN	0.125919	NaN
34.5	-0.00484943	NaN	-0.0450892	NaN	0.129907	NaN
34.6	-0.00994627	NaN	-0.000155944	NaN	0.0585149	NaN
34.7	-0.000482198	NaN	0.0416012	NaN	0.135006	NaN
34.8	0.00534424	NaN	0.0263029	NaN	0.145205	NaN
34.9	0.0155379	NaN	-0.0399898	NaN	0.0993104	NaN
35	0.0300833	NaN	-0.0511243	NaN	0.0840121	NaN
35.1	0.00607719	NaN	0.0416012	NaN	0.10331	NaN
35.2	-0.0245194	NaN	-0.0297909	NaN	0.0421483	NaN
35.3	0.0257316	NaN	-0.0144926	NaN	0.0574389	NaN
35.4	0.0555545	NaN	-0.039048	NaN	0.0370515	NaN
35.5	0.0563126	NaN	-0.0399898	NaN	0.0330177	NaN
35.6	0.0410221	NaN	-0.0562212	NaN	0.0279183	NaN
35.7	0.0825688	NaN	-0.0501887	NaN	0.0953063	NaN
35.8	0.065743	NaN	-0.0951704	NaN	0.0166641	NaN
35.9	0.0359253	NaN	-0.0297909	NaN	0.0105157	NaN
36	0.112378	NaN	-0.0960836	NaN	0.109509	NaN
36.1	0.0198948	NaN	-0.0511243	NaN	0.0421483	NaN
36.2	0.0723699	NaN	-0.0297909	NaN	0.0330177	NaN
36.3	0.0606487	NaN	-0.0756859	NaN	0.0534155	NaN
36.4	0.0868937	NaN	-0.0645582	NaN	0.00137363	NaN
36.5	0.0570716	NaN	-0.0144926	NaN	0.0115673	NaN
36.6	0.0919905	NaN	-0.0705864	NaN	-0.075079	NaN
36.7	0.102967	NaN	-0.0246915	NaN	-0.0128772	NaN
36.8	0.148056	NaN	-0.0858847	NaN	0.0126199	NaN
36.9	0.0213755	NaN	-0.12668	NaN	-0.00267837	NaN
37	0.0970874	NaN	-0.111382	NaN	-0.073061	NaN
37.1	0.112378	NaN	-0.019592	NaN	0.00242107	NaN
37.2	0.065743	NaN	-0.101183	NaN	-0.0587722	NaN
37.3	0.133563	NaN	-0.0664149	NaN	-0.0546916	NaN
37.4	0.0868937	NaN	-0.0552881	NaN	-0.033275	NaN
37.5	0.107281	NaN	-0.0154465	NaN	-0.0281756	NaN
37.6	0.0402717	NaN	-0.0807853	NaN	-0.033275	NaN
37.7	-0.00922112	NaN	-0.0348903	NaN	-0.033275	NaN
37.8	0.0563126	NaN	-0.072436	NaN	-0.0842694	NaN
37.9	0.0927676	NaN	-0.0817054	NaN	0.0585149	NaN
38	0.0206348	NaN	-0.0909842	NaN	-0.07917	NaN
38.1	0.0410221	NaN	-0.0501887	NaN	-0.0689711	NaN
38.2	0.0468727	NaN	-0.0450892	NaN	-0.0434739	NaN
38.3	0.0417733	NaN	-0.061318	NaN	-0.0118365	NaN
38.4	0.0563126	NaN	-0.116481	NaN	-0.0179767	NaN
38.5	0.0410221	NaN	-0.101183	NaN	-0.0190137	NaN
38.6	0.0708372	NaN	-0.101183	NaN	-0.0128772	NaN
38.7	0.0410221	NaN	-0.0756859	NaN	0.048316	NaN
38.8	0.0767	NaN	-0.117383	NaN	0.0381171	NaN
38.9	0.0876682	NaN	-0.0552881	NaN	0.0126199	NaN
39	0.0970874	NaN	-0.0858847	NaN	0.094211	NaN
39.1	0.0978671	NaN	-0.0766085	NaN	0.0778262	NaN
39.2	0.0148005	NaN	-0.0969959	NaN	0.052342	NaN
39.3	0.177816	NaN	-0.0826245	NaN	0.119708	NaN
39.4	0.0716032	NaN	-0.106282	NaN	0.0931167	NaN
39.5	0.142959	NaN	-0.065487	NaN	0.0993104	NaN
39.6	0.0919905	NaN	-0.12668	NaN	0.100408	NaN
39.7	0.0970874	NaN	-0.106282	NaN	0.0421483	NaN
39.8	0.127668	NaN	-0.136879	NaN	0.0381171	NaN
39.9	0.0519721	NaN	-0.173448	NaN	0.0636143	NaN
40	0.113165	NaN	-0.112286	NaN	0.0319547	NaN
40.1	0.0876682	NaN	-0.121581	NaN	0.0432166	NaN
40.2	0.0868937	NaN	-0.0858847	NaN	0.0330177	NaN
40.3	0.112378	NaN	-0.136879	NaN	0.0625357	NaN
40.4	0.12178	NaN	-0.182774	NaN	0.048316	NaN
40.5	0.179458	NaN	-0.00525278	NaN	0.0432166	NaN
40.6	0.123364	NaN	-0.187874	NaN	-0.00267837	NaN
40.7	0.0315744	NaN	-0.203172	NaN	0.0330177	NaN
40.8	0.117475	NaN	-0.198072	NaN	-0.00372321	NaN
40.9	0.065743	NaN	-0.12248	NaN	-0.033275	NaN
41	0.0825688	NaN	-0.147964	NaN	0.0228188	NaN
41.1	0.0614095	NaN	-0.157277	NaN	0.0126199	NaN
41.2	0.112378	NaN	-0.0766085	NaN	-0.0190137	NaN
41.3	0.046119	NaN	-0.0348903	NaN	0.021761	NaN
41.4	0.0868937	NaN	-0.0756859	NaN	0.0268578	NaN
41.5	0.137862	NaN	-0.158158	NaN	0.00752051	NaN
41.6	0.0410221	NaN	-0.132674	NaN	-0.0638716	NaN
41.7	0.0825688	NaN	-0.111382	NaN	-0.00777781	NaN
41.8	0.0716032	NaN	-0.127577	NaN	0.0177194	NaN
41.9	0.0767	NaN	-0.120681	NaN	-0.0179767	NaN
42	0.108066	NaN	-0.121581	NaN	-0.0893688	NaN
42.1	0.124158	NaN	-0.0868022	NaN	-0.0230761	NaN
42.2	0.108066	NaN	-0.167476	NaN	-0.0995677	NaN
42.3	0.0817968	NaN	-0.112286	NaN	-0.0444979	NaN
42.4	0.0767	NaN	-0.0807853	NaN	-0.0444979	NaN
42.5	0.158249	NaN	-0.157277	NaN	-0.0241106	NaN
42.6	0.118265	NaN	-0.0868022	NaN	-0.100563	NaN
42.7	0.0927676	NaN	-0.0918991	NaN	-0.00267837	NaN
42.8	0.148056	NaN	-0.116481	NaN	-0.0230761	NaN
42.9	0.132765	NaN	-0.12668	NaN	-0.0648853	NaN
43	0.0970874	NaN	-0.0603875	NaN	-0.0995677	NaN
43.1	0.0570716	NaN	-0.172575	NaN	-0.033275	NaN
43.2	0.118265	NaN	-0.153061	NaN	-0.0883672	NaN
43.3	0.123364	NaN	-0.0705864	NaN	-0.0536728	NaN
43.4	0.0767	NaN	-0.158158	NaN	-0.0781631	NaN
43.5	0.0817968	NaN	-0.101183	NaN	-0.00777781	NaN
43.6	0.0970874	NaN	-0.12668	NaN	-0.0699821	NaN
43.7	0.124158	NaN	-0.10719	NaN	-0.0434739	NaN
43.8	0.0512158	NaN	-0.0664149	NaN	-0.0485733	NaN
43.9	0.118265	NaN	-0.141979	NaN	-0.0485733	NaN
44	0.0665063	NaN	-0.0571533	NaN	-0.0801758	NaN
44.1	0.0970874	NaN	-0.0756859	NaN	-0.0230761	NaN
44.2	0.0519721	NaN	-0.0756859	NaN	-0.0699821	NaN
44.3	0.112378	NaN	-0.0562212	NaN	-0.00267837	NaN
44.4	0.0606487	NaN	-0.173448	NaN	-0.0689711	NaN
44.5	0.0817968	NaN	-0.0399898	NaN	0.00137363	NaN
44.6	0.0512158	NaN	-0.172575	NaN	-0.0587722	NaN
44.7	0.0970874	NaN	-0.127577	NaN	0.0177194	NaN
44.8	0.0833415	NaN	-0.072436	NaN	-0.0383744	NaN
44.9	0.0264749	NaN	-0.141979	NaN	-0.0179767	NaN
45	0.0614095	NaN	-0.106282	NaN	-0.0597884	NaN
45.1	-0.00994627	NaN	-0.0858847	NaN	0.00137363	NaN
45.2	0.0504602	NaN	-0.0552881	NaN	-0.07917	NaN
45.3	0.0111766	NaN	-0.0603875	NaN	-0.0383744	NaN
45.4	0.0868937	NaN	-0.0460275	NaN	-0.0475508	NaN
45.5	0.046119	NaN	-0.102093	NaN	-0.0536728	NaN
45.6	0.0555545	NaN	-0.0807853	NaN	-0.0404267	NaN
45.7	0.0519721	NaN	-0.0715117	NaN	-0.0597884	NaN
45.8	0.0825688	NaN	-0.0511243	NaN	-0.0903695	NaN
45.9	0.0104411	NaN	-0.193836	NaN	-0.033275	NaN
46	0.062171	NaN	0.0467007	NaN	0.0319547	NaN
46.1	0.0410221	NaN	-0.065487	NaN	-0.033275	NaN
46.2	0.0876682	NaN	-0.0135377	NaN	-0.0139169	NaN
46.3	0.062171	NaN	-0.0450892	NaN	-0.033275	NaN
46.4	-0.0354305	NaN	-0.0766085	NaN	0.0319547	NaN
46.5	-0.0150431	NaN	0.0049409	NaN	-0.0383744	NaN
46.6	0.0206348	NaN	-0.0348903	NaN	-0.0597884	NaN
46.7	0.000977753	NaN	-0.0237418	NaN	-0.0179767	NaN
46.8	-0.02014	NaN	-0.0747622	NaN	-0.00267837	NaN
46.9	0.000977753	NaN	-0.0552881	NaN	-0.0343042	NaN
47	-0.00412169	NaN	-0.0603875	NaN	0.00242107	NaN
47.1	0.0308284	NaN	-0.061318	NaN	0.00752051	NaN
47.2	0.0206348	NaN	-0.0645582	NaN	0.048316	NaN
47.3	-0.050721	NaN	-0.0348903	NaN	-0.00372321	NaN
47.4	0.000247405	NaN	-0.0144926	NaN	0.00242107	NaN
47.5	0.0308284	NaN	-0.065487	NaN	0.0289798	NaN
47.6	-0.00484943	NaN	0.0772973	NaN	0.0381171	NaN
47.7	0.0155379	NaN	0.0151346	NaN	0.00242107	NaN
47.8	0.00534424	NaN	0.0212035	NaN	0.048316	NaN
47.9	-0.0245194	NaN	-0.039048	NaN	0.0472452	NaN
48	0.0206348	NaN	-0.0144926	NaN	-0.0241106	NaN
48.1	-0.0361419	NaN	0.0559093	NaN	-0.0373467	NaN
48.2	0.0257316	NaN	-0.0256401	NaN	-0.00267837	NaN
48.3	-0.0303336	NaN	-0.172575	NaN	0.00137363	NaN
48.4	0.0359253	NaN	-0.0348903	NaN	-0.0281756	NaN
48.5	0.0119129	NaN	-0.127577	NaN	-0.00372321	NaN
48.6	0.0104411	NaN	0.0202314	NaN	-0.0485733	NaN
48.7	0.00607719	NaN	0.0508125	NaN	-0.00673451	NaN
48.8	-0.0296189	NaN	0.0568995	NaN	-0.0322447	NaN
48.9	0.0519721	NaN	-0.0552881	NaN	0.021761	NaN
49	0.0257316	NaN	-0.0664149	NaN	-0.0281756	NaN
49.1	-0.00922112	NaN	-0.0511243	NaN	-0.0842694	NaN
49.2	-0.0143206	NaN	0.0100377	NaN	-0.0220406	NaN
49.3	0.0665063	NaN	0.0559093	NaN	-0.0281756	NaN
49.4	0.000247405	NaN	-0.0205433	NaN	-0.0587722	NaN
49.5	0.0519721	NaN	0.0610061	NaN	-0.0241106	NaN
49.6	0.0366738	NaN	0.0304251	NaN	-0.0638716	NaN
49.7	0.0104411	NaN	0.0151346	NaN	-0.0995677	NaN
49.8	0.0468727	NaN	-0.0552881	NaN	-0.0546916	NaN
49.9	0.0708372	NaN	-0.0205433	NaN	-0.0954663	NaN
50	0.0504602	NaN	0.0365018	NaN	-0.0353324	NaN
50.1	0.062171	NaN	0.0110046	NaN	-0.0587722	NaN
50.2	0.133563	NaN	0.101781	NaN	-0.07917	NaN
50.3	0.102184	NaN	-0.000155944	NaN	-0.0893688	NaN
50.4	0.0970874	NaN	0.0508125	NaN	-0.0852726	NaN
50.5	0.0927676	NaN	0.0304251	NaN	-0.115854	NaN
50.6	0.0868937	NaN	0.0100377	NaN	-0.0893688	NaN
50.7	0.118265	NaN	0.0345431	NaN	-0.135264	NaN
50.8	0.0716032	NaN	-0.00111663	NaN	-0.155662	NaN
50.9	0.0563126	NaN	-0.0205433	NaN	-0.0893688	NaN
51	0.0614095	NaN	-0.000155944	NaN	-0.10566	NaN
51.1	0.0723699	NaN	0.0110046	NaN	-0.145463	NaN
51.2	0.0563126	NaN	-0.019592	NaN	-0.07917	NaN
51.3	0.0410221	NaN	-0.030737	NaN	-0.0495948	NaN
51.4	0.0606487	NaN	-0.0103496	NaN	-0.0995677	NaN
51.5	0.0716032	NaN	-0.0715117	NaN	-0.0546916	NaN
51.6	0.0825688	NaN	0.0457156	NaN	-0.0648853	NaN
51.7	0.0366738	NaN	0.0049409	NaN	-0.0842694	NaN
51.8	0.0825688	NaN	0.123192	NaN	-0.0995677	NaN
51.9	0.0468727	NaN	0.000805724	NaN	-0.0638716	NaN
52	0.0512158	NaN	-0.00111663	NaN	-0.115854	NaN
52.1	0.0257316	NaN	0.0355219	NaN	-0.115854	NaN
52.2	0.0264749	NaN	-0.0460275	NaN	-0.0954663	NaN
52.3	0.0104411	NaN	-0.0246915	NaN	-0.0944683	NaN
52.4	-0.0150431	NaN	-0.00429371	NaN	-0.0536728	NaN
52.5	0.0716032	NaN	-0.0144926	NaN	-0.07917	NaN
52.6	0.024989	NaN	-0.0256401	NaN	-0.0699821	NaN
52.7	0.0111766	NaN	0.0314024	NaN	-0.0852726	NaN
52.8	0.046119	NaN	-0.0154465	NaN	-0.109767	NaN
52.9	0.0257316	NaN	-0.0715117	NaN	-0.0587722	NaN
53	0.0264749	NaN	0.0049409	NaN	-0.0699821	NaN
53.1	0.0104411	NaN	-0.0367763	NaN	-0.0128772	NaN
53.2	0.000247405	NaN	-0.111382	NaN	-0.0179767	NaN
53.3	-0.02014	NaN	-0.0399898	NaN	-0.0281756	NaN
53.4	-0.00484943	NaN	-0.136879	NaN	-0.07917	NaN
53.5	0.0206348	NaN	-0.158158	NaN	-0.0190137	NaN
53.6	-0.00484943	NaN	0.0049409	NaN	-0.0587722	NaN
53.7	0.0410221	NaN	-0.0562212	NaN	-0.0485733	NaN
53.8	-0.00412169	NaN	-0.0144926	NaN	-0.0230761	NaN
53.9	0.0512158	NaN	0.0049409	NaN	-0.0424488	NaN
54	0.0366738	NaN	-0.00525278	NaN	-0.0638716	NaN
54.1	0.0104411	NaN	-0.00525278	NaN	-0.0587722	NaN
54.2	-0.00922112	NaN	-0.0265878	NaN	-0.0536728	NaN
54.3	0.0264749	NaN	0.0355219	NaN	-0.0526529	NaN
54.4	0.017015	NaN	-0.0135377	NaN	-0.0587722	NaN
54.5	-0.0150431	NaN	-0.10719	NaN	-0.10566	NaN
54.6	-0.0245194	NaN	-0.000155944	NaN	-0.0944683	NaN
54.7	-0.02014	NaN	-0.030737	NaN	-0.114866	NaN
54.8	-0.0551161	NaN	0.000805724	NaN	-0.0801758	NaN
54.9	0.0264749	NaN	-0.0460275	NaN	-0.100563	NaN
55	-0.0245194	NaN	0.0467007	NaN	-0.114866	NaN
55.1	0.0206348	NaN	-0.000155944	NaN	-0.119965	NaN
55.2	0.0417733	NaN	-0.000155944	NaN	-0.0597884	NaN
55.3	-0.02014	NaN	-0.0205433	NaN	-0.0241106	NaN
55.4	-0.0143206	NaN	-0.030737	NaN	-0.0536728	NaN
55.5	-0.0296189	NaN	-0.0205433	NaN	-0.0699821	NaN
55.6	-0.00412169	NaN	-0.00525278	NaN	-0.130164	NaN
55.7	0.024989	NaN	-0.0562212	NaN	-0.073061	NaN
55.8	0.000247405	NaN	-0.0154465	NaN	-0.0954663	NaN
55.9	-0.0296189	NaN	-0.0603875	NaN	-0.120951	NaN
56	-0.0135973	NaN	-0.0144926	NaN	-0.0394011	NaN
56.1	0.000247405	NaN	0.0508125	NaN	-0.0292074	NaN
56.2	0.00534424	NaN	-0.0297909	NaN	-0.00372321	NaN
56.3	0.024989	NaN	-0.0103496	NaN	-0.0281756	NaN
56.4	-0.0143206	NaN	-0.0460275	NaN	-0.075079	NaN
56.5	0.000977753	NaN	-0.000155944	NaN	-0.0536728	NaN
56.6	-0.0405273	NaN	-0.00939315	NaN	-0.0241106	NaN
56.7	0.000977753	NaN	-0.0144926	NaN	-0.0801758	NaN
56.8	-0.050721	NaN	-0.0103496	NaN	-0.0536728	NaN
56.9	-0.0704144	NaN	0.0202314	NaN	-0.07917	NaN
57	0.0111766	NaN	0.0304251	NaN	-0.0485733	NaN
57.1	-0.00412169	NaN	0.000805724	NaN	-0.0343042	NaN
57.2	-0.0398178	NaN	-0.0399898	NaN	-0.0689711	NaN
57.3	-0.0252368	NaN	-0.0358338	NaN	-0.07917	NaN
57.4	-0.0762052	NaN	-0.0163994	NaN	-0.0546916	NaN
57.5	-0.065315	NaN	-0.0256401	NaN	-0.0292074	NaN
57.6	-0.050721	NaN	-0.00429371	NaN	-0.0557094	NaN
57.7	-0.02014	NaN	-0.00525278	NaN	-0.0689711	NaN
57.8	0.0111766	NaN	-0.00525278	NaN	-0.0434739	NaN
57.9	-0.00922112	NaN	-0.00429371	NaN	0.0115673	NaN
58	-0.0449172	NaN	-0.0826245	NaN	-0.0587722	NaN
58.1	-0.0551161	NaN	-0.00429371	NaN	-0.0383744	NaN
58.2	-0.00922112	NaN	-0.0705864	NaN	-0.0281756	NaN
58.3	-0.0398178	NaN	0.0304251	NaN	-0.033275	NaN
58.4	-0.0908121	NaN	0.0243546	NaN	-0.0842694	NaN
58.5	-0.0449172	NaN	-0.00525278	NaN	-0.033275	NaN
58.6	-0.0252368	NaN	0.0498258	NaN	-0.0179767	NaN
58.7	-0.065315	NaN	-0.0297909	NaN	0.00242107	NaN
58.8	-0.0806133	NaN	0.0457156	NaN	-0.0893688	NaN
58.9	-0.0252368	NaN	0.0110046	NaN	-0.0383744	NaN
59	-0.0245194	NaN	-0.000155944	NaN	-0.0230761	NaN
59.1	-0.0252368	NaN	0.0304251	NaN	-0.00267837	NaN
59.2	0.0162761	NaN	-0.0246915	NaN	-0.0954663	NaN
59.3	-0.050721	NaN	-0.0409307	NaN	-0.0638716	NaN
59.4	-0.0959116	NaN	-0.0348903	NaN	-0.0934692	NaN
59.5	-0.0456242	NaN	-0.00525278	NaN	-0.0587722	NaN
59.6	-0.106786	NaN	0.0406188	NaN	-0.00267837	NaN
59.7	-0.0959116	NaN	-0.0460275	NaN	-0.0230761	NaN
59.8	-0.0755138	NaN	0.0457156	NaN	-0.0536728	NaN
59.9	-0.0660115	NaN	0.0365018	NaN	0.00752051	NaN
60	-0.0711083	NaN	0.0457156	NaN	-0.109767	NaN
60.1	-0.081302	NaN	0.0304251	NaN	-0.0995677	NaN
60.2	-0.0755138	NaN	0.0651085	NaN	-0.0689711	NaN
60.3	-0.0863989	NaN	-0.000155944	NaN	-0.0842694	NaN
60.4	-0.0857127	NaN	-0.00621088	NaN	-0.135264	NaN
60.5	-0.0412361	NaN	0.0212035	NaN	-0.07917	NaN
60.6	-0.0602155	NaN	0.0212035	NaN	-0.0434739	NaN
60.7	-0.121409	NaN	0.0202314	NaN	-0.110757	NaN
60.8	0.00607719	NaN	-0.0144926	NaN	-0.0241106	NaN
60.9	-0.115638	NaN	0.0457156	NaN	-0.0128772	NaN
61	-0.101011	NaN	0.066103	NaN	-0.062857	NaN
61.1	-0.0602155	NaN	0.0559093	NaN	-0.0383744	NaN
61.2	-0.0908121	NaN	0.0559093	NaN	-0.103673	NaN
61.3	-0.050721	NaN	0.00590516	NaN	-0.0179767	NaN
61.4	-0.10611	NaN	0.00397761	NaN	-0.0394011	NaN
61.5	-0.081302	NaN	0.0508125	NaN	-0.0190137	NaN
61.6	-0.0405273	NaN	0.118093	NaN	-0.0689711	NaN
61.7	-0.0857127	NaN	0.101781	NaN	-0.0536728	NaN
61.8	-0.0398178	NaN	0.0915872	NaN	-0.0699821	NaN
61.9	-0.0952299	NaN	0.0925956	NaN	-0.0383744	NaN
62	-0.0806133	NaN	0.112993	NaN	-0.0842694	NaN
62.1	-0.0901279	NaN	-0.0103496	NaN	-0.0842694	NaN
62.2	-0.0558178	NaN	0.0559093	NaN	-0.0597884	NaN
62.3	-0.121409	NaN	0.0762966	NaN	-0.0862749	NaN
62.4	-0.131608	NaN	0.0202314	NaN	-0.0241106	NaN
62.5	-0.0857127	NaN	0.0100377	NaN	-0.0485733	NaN
62.6	-0.122744	NaN	0.126239	NaN	-0.0383744	NaN
62.7	-0.0965925	NaN	0.0457156	NaN	-0.0536728	NaN
62.8	-0.0857127	NaN	0.161899	NaN	-0.0444979	NaN
62.9	-0.0602155	NaN	0.0212035	NaN	-0.0139169	NaN
63	-0.0405273	NaN	0.128292	NaN	-0.0383744	NaN
63.1	-0.0959116	NaN	0.0680949	NaN	-0.0179767	NaN
63.2	-0.0456242	NaN	-0.00525278	NaN	-0.00777781	NaN
63.3	-0.0551161	NaN	-0.0163994	NaN	-0.0179767	NaN
63.4	-0.0762052	NaN	0.14359	NaN	-0.0638716	NaN
63.5	-0.0500166	NaN	0.0100377	NaN	0.0115673	NaN
63.6	-0.106786	NaN	0.0508125	NaN	0.0319547	NaN
63.7	-0.0558178	NaN	0.0151346	NaN	-0.0230761	NaN
63.8	-0.0558178	NaN	0.0936051	NaN	-0.0648853	NaN
63.9	-0.0456242	NaN	0.107894	NaN	0.00242107	NaN
64	-0.0150431	NaN	0.0508125	NaN	-0.0536728	NaN
64.1	-0.065315	NaN	0.0762966	NaN	-0.0241106	NaN
64.2	-0.0143206	NaN	0.0263029	NaN	-0.00777781	NaN
64.3	-0.00484943	NaN	0.0823967	NaN	-0.0281756	NaN
64.4	-0.0252368	NaN	0.0508125	NaN	-0.07917	NaN
64.5	-0.0660115	NaN	0.075297	NaN	-0.0190137	NaN
64.6	-0.0500166	NaN	0.122168	NaN	-0.0383744	NaN
64.7	-0.0449172	NaN	0.0976951	NaN	-0.0485733	NaN
64.8	0.00534424	NaN	0.106878	NaN	-0.0495948	NaN
64.9	-0.0602155	NaN	0.0610061	NaN	-0.00267837	NaN
65	-0.02014	NaN	0.095674	NaN	-0.0230761	NaN
65.1	-0.0252368	NaN	0.169087	NaN	0.0268578	NaN
65.2	0.0104411	NaN	0.0610061	NaN	-0.033275	NaN
65.3	-0.0238014	NaN	0.107894	NaN	0.0636143	NaN
65.4	0.00607719	NaN	0.118093	NaN	0.094211	NaN
65.5	0.0257316	NaN	0.00590516	NaN	0.0370515	NaN
65.6	-0.0449172	NaN	0.0803913	NaN	0.00647047	NaN
65.7	-0.0150431	NaN	0.14359	NaN	-0.0230761	NaN
65.8	0.00534424	NaN	0.147652	NaN	-0.0689711	NaN
65.9	-0.00484943	NaN	0.0670984	NaN	0.0432166	NaN
66	0.0614095	NaN	0.0304251	NaN	0.00242107	NaN
66.1	0.000977753	NaN	-0.00525278	NaN	-0.0485733	NaN
66.2	0.00607719	NaN	0.0518001	NaN	0.0472452	NaN
66.3	0.0162761	NaN	0.118093	NaN	-0.0220406	NaN
66.4	-0.0405273	NaN	0.096684	NaN	0.0330177	NaN
66.5	0.0410221	NaN	0.0823967	NaN	-0.00267837	NaN
66.6	0.0410221	NaN	0.117071	NaN	0.0177194	NaN
66.7	0.00607719	NaN	0.0467007	NaN	0.0177194	NaN
66.8	-0.0296189	NaN	0.0263029	NaN	-0.00882005	NaN
66.9	-0.0143206	NaN	0.0355219	NaN	-0.0179767	NaN
67	0.0606487	NaN	0.128292	NaN	0.00752051	NaN
67.1	0.0417733	NaN	0.132362	NaN	0.00242107	NaN
67.2	0.00534424	NaN	0.107894	NaN	-0.0394011	NaN
67.3	0.00461204	NaN	0.0772973	NaN	0.0381171	NaN
67.4	0.0213755	NaN	0.0772973	NaN	-0.0281756	NaN
67.5	0.000977753	NaN	0.0915872	NaN	0.0126199	NaN
67.6	0.0155379	NaN	0.16804	NaN	-0.0128772	NaN
67.7	0.0359253	NaN	0.0670984	NaN	-0.0241106	NaN
67.8	0.0417733	NaN	0.142556	NaN	0.021761	NaN
67.9	0.0519721	NaN	0.106878	NaN	0.0166641	NaN
68	0.0417733	NaN	0.158888	NaN	0.0115673	NaN
68.1	0.046119	NaN	0.132362	NaN	0.0432166	NaN
68.2	0.0410221	NaN	0.158888	NaN	0.0472452	NaN
68.3	-0.0143206	NaN	0.0813935	NaN	-0.0343042	NaN
68.4	-0.0143206	NaN	0.123192	NaN	0.0166641	NaN
68.5	0.0366738	NaN	0.0874962	NaN	-0.00372321	NaN
68.6	0.0723699	NaN	0.0925956	NaN	-0.0139169	NaN
68.7	0.000977753	NaN	0.157846	NaN	0.00647047	NaN
68.8	0.0672705	NaN	0.066103	NaN	0.0574389	NaN
68.9	0.0264749	NaN	0.0711998	NaN	0.0268578	NaN
69	0.0519721	NaN	0.142556	NaN	0.0228188	NaN
69.1	0.0716032	NaN	0.127265	NaN	0.0646941	NaN
69.2	0.0665063	NaN	0.0212035	NaN	0.0891115	NaN
69.3	-0.01942	NaN	0.173137	NaN	0.0738132	NaN
69.4	0.0264749	NaN	0.0915872	NaN	0.113504	NaN
69.5	0.062171	NaN	0.0253283	NaN	0.0676325	NaN
69.6	0.0257316	NaN	0.112993	NaN	0.0727294	NaN
69.7	0.0359253	NaN	0.0629929	NaN	0.00647047	NaN
69.8	0.0468727	NaN	0.142556	NaN	0.00137363	NaN
69.9	0.0417733	NaN	0.106878	NaN	0.0370515	NaN
70	0.0162761	NaN	0.0976951	NaN	0.0472452	NaN
70.1	0.0308284	NaN	0.178233	NaN	-0.0241106	NaN
70.2	0.00607719	NaN	0.133391	NaN	0.0636143	NaN
70.3	-0.0303336	NaN	0.170136	NaN	0.0279183	NaN
70.4	-0.00484943	NaN	0.0518001	NaN	-0.0190137	NaN
70.5	0.0614095	NaN	0.0925956	NaN	0.00647047	NaN
70.6	0.0359253	NaN	0.0874962	NaN	-0.0383744	NaN
70.7	0.00534424	NaN	0.179286	NaN	-0.0383744	NaN
70.8	-0.00412169	NaN	0.0721979	NaN	-0.0383744	NaN
70.9	-0.0143206	NaN	0.117071	NaN	-0.00777781	NaN
71	0.0563126	NaN	0.137459	NaN	-0.0638716	NaN
71.1	0.0264749	NaN	0.0762966	NaN	-0.0343042	NaN
71.2	0.0366738	NaN	0.0670984	NaN	-0.0699821	NaN
71.3	-0.0609147	NaN	0.117071	NaN	-0.0842694	NaN
71.4	-0.0347183	NaN	0.153789	NaN	-0.0424488	NaN
71.5	-0.0748218	NaN	0.0508125	NaN	-0.0536728	NaN
71.6	-0.0303336	NaN	0.132362	NaN	-0.0404267	NaN
71.7	-0.0398178	NaN	0.123192	NaN	-0.0281756	NaN
71.8	0.0519721	NaN	0.0610061	NaN	-0.00777781	NaN
71.9	-0.0245194	NaN	0.096684	NaN	-0.033275	NaN
72	-0.0245194	NaN	0.132362	NaN	-0.0740705	NaN
72.1	-0.0449172	NaN	0.126239	NaN	0.00752051	NaN
72.2	-0.0558178	NaN	0.132362	NaN	-0.0190137	NaN
72.3	-0.050721	NaN	0.118093	NaN	-0.00267837	NaN
72.4	-0.0157649	NaN	0.117071	NaN	-0.075079	NaN
72.5	-0.0347183	NaN	0.123192	NaN	0.0177194	NaN
72.6	0.0213755	NaN	0.0365018	NaN	-0.0444979	NaN
72.7	0.0213755	NaN	0.0813935	NaN	0.0778262	NaN
72.8	-0.0398178	NaN	0.123192	NaN	-0.033275	NaN
72.9	-0.0660115	NaN	0.142556	NaN	-0.033275	NaN
73	-0.0296189	NaN	0.14359	NaN	0.0585149	NaN
73.1	-0.0857127	NaN	0.083401	NaN	-0.0383744	NaN
73.2	-0.00412169	NaN	0.117071	NaN	0.0461754	NaN
73.3	0.00607719	NaN	0.123192	NaN	0.0840121	NaN
73.4	-0.0558178	NaN	0.0670984	NaN	-0.00267837	NaN
73.5	-0.0914957	NaN	0.0365018	NaN	0.052342	NaN
73.6	-0.0755138	NaN	0.132362	NaN	0.0697961	NaN
73.7	-0.0493116	NaN	0.0762966	NaN	0.0115673	NaN
73.8	-0.162851	NaN	0.0559093	NaN	0.0585149	NaN
73.9	-0.02014	NaN	0.061999	NaN	0.0268578	NaN
74	-0.106786	NaN	0.0976951	NaN	0.00752051	NaN
74.1	-0.0551161	NaN	0.061999	NaN	-0.00267837	NaN
74.2	0.0104411	NaN	0.0212035	NaN	-0.00777781	NaN
74.3	0.00534424	NaN	0.0253283	NaN	-0.0394011	NaN
74.4	-0.081302	NaN	0.00590516	NaN	-0.0546916	NaN
74.5	0.0104411	NaN	0.0670984	NaN	0.0228188	NaN
74.6	-0.0456242	NaN	0.0568995	NaN	0.00242107	NaN
74.7	-0.0412361	NaN	0.0110046	NaN	-0.0434739	NaN
74.8	-0.0755138	NaN	0.0365018	NaN	-0.0699821	NaN
74.9	0.000977753	NaN	-0.030737	NaN	-0.0434739	NaN
75	-0.01942	NaN	-0.0144926	NaN	-0.0271427	NaN
75.1	-0.0398178	NaN	0.0170745	NaN	-0.0944683	NaN
75.2	0.0155379	NaN	0.0263029	NaN	-0.125065	NaN
75.3	0.00607719	NaN	0.0304251	NaN	-0.0995677	NaN
75.4	-0.0544136	NaN	0.0100377	NaN	-0.114866	NaN
75.5	-0.0405273	NaN	0.000805724	NaN	-0.0485733	NaN
75.6	-0.0405273	NaN	0.00590516	NaN	-0.0689711	NaN
75.7	-0.0296189	NaN	-0.0246915	NaN	-0.0587722	NaN
75.8	0.0162761	NaN	0.0314024	NaN	-0.0139169	NaN
75.9	-0.065315	NaN	-0.0205433	NaN	-0.0495948	NaN
76	-0.0755138	NaN	0.0457156	NaN	0.00752051	NaN
76.1	-0.00412169	NaN	0.0355219	NaN	0.0330177	NaN
76.2	-0.0296189	NaN	0.0272786	NaN	0.0330177	NaN
76.3	-0.0609147	NaN	0.0518001	NaN	0.0279183	NaN
76.4	-0.0755138	NaN	-0.0186398	NaN	0.0421483	NaN
76.5	-0.0602155	NaN	0.0253283	NaN	0.0268578	NaN
76.6	-0.00484943	NaN	0.0110046	NaN	0.0279183	NaN
76.7	-0.127174	NaN	-0.0144926	NaN	0.0340818	NaN
76.8	-0.050721	NaN	0.0110046	NaN	0.0534155	NaN
76.9	-0.0558178	NaN	0.0151346	NaN	0.0738132	NaN
77	-0.02014	NaN	0.0721979	NaN	0.10441	NaN
77.1	0.0512158	NaN	-0.0450892	NaN	0.10441	NaN
77.2	-0.127174	NaN	-0.0154465	NaN	0.186001	NaN
77.3	0.0162761	NaN	0.0365018	NaN	0.119708	NaN
77.4	-0.0660115	NaN	-0.00429371	NaN	0.170703	NaN
77.5	-0.0551161	NaN	0.0600143	NaN	0.164472	NaN
77.6	0.0359253	NaN	0.0518001	NaN	0.211498	NaN
77.7	-0.0405273	NaN	0.0874962	NaN	0.175802	NaN
77.8	0.00534424	NaN	0.0670984	NaN	0.156531	NaN
77.9	-0.0296189	NaN	-0.00939315	NaN	0.174666	NaN
78	-0.0398178	NaN	-0.0348903	NaN	0.215441	NaN
78.1	0.0104411	NaN	0.0508125	NaN	0.216597	NaN
78.2	-0.0921786	NaN	-0.000155944	NaN	0.236995	NaN
78.3	-0.0762052	NaN	0.0049409	NaN	0.243265	NaN
78.4	-0.0303336	NaN	0.0731969	NaN	0.201299	NaN
78.5	-0.0558178	NaN	0.00590516	NaN	0.199003	NaN
78.6	-0.0449172	NaN	-0.00525278	NaN	0.247194	NaN
78.7	-0.0449172	NaN	0.0212035	NaN	0.211498	NaN
78.8	-0.00994627	NaN	-0.000155944	NaN	0.18486	NaN
78.9	-0.0252368	NaN	-0.0144926	NaN	0.1911	NaN
79	-0.00994627	NaN	0.0212035	NaN	0.267592	NaN
79.1	-0.0303336	NaN	0.061999	NaN	0.165603	NaN
79.2	-0.0252368	NaN	0.0406188	NaN	0.149182	NaN
79.3	-0.0361419	NaN	-0.0246915	NaN	0.138988	NaN
79.4	-0.0456242	NaN	0.117071	NaN	0.170703	NaN
79.5	-0.0354305	NaN	-0.0858847	NaN	0.202449	NaN
79.6	-0.0252368	NaN	0.137459	NaN	0.114609	NaN
79.7	0.000247405	NaN	-0.0205433	NaN	0.118601	NaN
79.8	0.0308284	NaN	0.0355219	NaN	0.169569	NaN
79.9	0.0104411	NaN	0.0202314	NaN	0.155404	NaN
80	-0.0354305	NaN	0.0823967	NaN	0.114609	NaN
80.1	-0.0551161	NaN	-0.0297909	NaN	0.129907	NaN
80.2	0.00534424	NaN	-0.0256401	NaN	0.129907	NaN
80.3	-0.137367	NaN	0.0253283	NaN	0.114609	NaN
80.4	0.0665063	NaN	0.0772973	NaN	0.109509	NaN
80.5	0.0104411	NaN	0.000805724	NaN	0.100408	NaN
80.6	0.00607719	NaN	0.0425847	NaN	0.048316	NaN
80.7	0.0308284	NaN	-0.0205433	NaN	0.0982136	NaN
80.8	-0.0398178	NaN	0.0508125	NaN	0.0614582	NaN
80.9	-0.0405273	NaN	0.0253283	NaN	0.0268578	NaN
81	-0.081302	NaN	-0.0144926	NaN	0.0789126	NaN
81.1	-0.0609147	NaN	0.0263029	NaN	0.0993104	NaN
81.2	-0.065315	NaN	0.0467007	NaN	0.0421483	NaN
81.3	-0.01942	NaN	0.0253283	NaN	0.0472452	NaN
81.4	-0.0354305	NaN	0.0304251	NaN	0.0840121	NaN
81.5	-0.0208592	NaN	0.0518001	NaN	0.0727294	NaN
81.6	0.0264749	NaN	0.061999	NaN	0.0840121	NaN
81.7	-0.00484943	NaN	0.061999	NaN	0.094211	NaN
81.8	-0.0296189	NaN	0.0212035	NaN	0.0840121	NaN
81.9	-0.02014	NaN	-0.0256401	NaN	0.108407	NaN
82	0.000247405	NaN	0.0874962	NaN	0.0585149	NaN
82.1	0.00607719	NaN	0.0416012	NaN	0.114609	NaN
82.2	-0.0296189	NaN	0.0263029	NaN	0.123698	NaN
82.3	0.00534424	NaN	0.0568995	NaN	0.0279183	NaN
82.4	-0.00412169	NaN	0.0416012	NaN	0.0585149	NaN
82.5	-0.02014	NaN	0.0813935	NaN	0.0891115	NaN
82.6	-0.0150431	NaN	0.0721979	NaN	0.119708	NaN
82.7	0.0417733	NaN	0.0365018	NaN	0.0228188	NaN
82.8	-0.0914957	NaN	0.061999	NaN	0.0126199	NaN
82.9	0.00534424	NaN	0.0925956	NaN	0.00137363	NaN
83	0.0257316	NaN	0.117071	NaN	0.0625357	NaN
83.1	0.0148005	NaN	0.0457156	NaN	0.0472452	NaN
83.2	-0.0157649	NaN	0.102794	NaN	0.0126199	NaN
83.3	0.0162761	NaN	0.118093	NaN	0.00647047	NaN
83.4	-0.0252368	NaN	0.0874962	NaN	0.0432166	NaN
83.5	0.0155379	NaN	0.0559093	NaN	0.0319547	NaN
83.6	0.000247405	NaN	0.101781	NaN	0.0370515	NaN
83.7	-0.00484943	NaN	0.142556	NaN	0.00242107	NaN
83.8	-0.0252368	NaN	0.158888	NaN	0.0432166	NaN
83.9	0.0162761	NaN	0.0314024	NaN	0.0279183	NaN
84	-0.0143206	NaN	0.0568995	NaN	0.0370515	NaN
84.1	0.0351775	NaN	0.101781	NaN	0.10331	NaN
84.2	-0.000482198	NaN	0.0772973	NaN	0.0330177	NaN
84.3	0.00534424	NaN	0.111975	NaN	0.0432166	NaN
84.4	0.0213755	NaN	0.0976951	NaN	0.0370515	NaN
84.5	-0.02014	NaN	0.061999	NaN	-0.00163247	NaN
84.6	-0.01942	NaN	0.122168	NaN	0.0636143	NaN
84.7	0.00534424	NaN	0.0762966	NaN	0.124808	NaN
84.8	0.00970629	NaN	0.0568995	NaN	0.0931167	NaN
84.9	0.0162761	NaN	0.0263029	NaN	0.0891115	NaN
85	0.0417733	NaN	0.0721979	NaN	0.0931167	NaN
85.1	0.0155379	NaN	0.0568995	NaN	0.145205	NaN
85.2	-0.0558178	NaN	0.0406188	NaN	0.113504	NaN
85.3	-0.0405273	NaN	0.0762966	NaN	0.0636143	NaN
85.4	0.0206348	NaN	0.133391	NaN	0.0891115	NaN
85.5	-0.0398178	NaN	0.061999	NaN	0.165603	NaN
85.6	0.0111766	NaN	0.016104	NaN	0.0625357	NaN
85.7	-0.02014	NaN	0.00590516	NaN	0.140106	NaN
85.8	-0.00994627	NaN	0.061999	NaN	0.0982136	NaN
85.9	-0.0361419	NaN	0.0202314	NaN	0.0880199	NaN
86	-0.0347183	NaN	0.0272786	NaN	0.0789126	NaN
86.1	-0.0704144	NaN	0.0263029	NaN	0.0279183	NaN
86.2	-0.0456242	NaN	-0.00429371	NaN	0.0442859	NaN
86.3	-0.0762052	NaN	0.0721979	NaN	0.0687138	NaN
86.4	-0.0863989	NaN	0.0467007	NaN	0.0432166	NaN
86.5	0.000247405	NaN	0.0365018	NaN	0.0493879	NaN
86.6	-0.0500166	NaN	0.0365018	NaN	0.0789126	NaN
86.7	-0.0449172	NaN	0.0670984	NaN	0.124808	NaN
86.8	-0.101011	NaN	-0.0348903	NaN	0.0778262	NaN
86.9	-0.0456242	NaN	0.0100377	NaN	0.109509	NaN
87	-0.0609147	NaN	-0.0460275	NaN	0.10441	NaN
87.1	-0.101011	NaN	0.066103	NaN	0.0687138	NaN
87.2	-0.11121	NaN	0.0323806	NaN	0.0891115	NaN
87.3	-0.0863989	NaN	0.0365018	NaN	0.119708	NaN
87.4	-0.111883	NaN	0.061999	NaN	0.0585149	NaN
87.5	-0.152658	NaN	-0.0256401	NaN	0.0789126	NaN
87.6	-0.0863989	NaN	0.0467007	NaN	0.0228188	NaN
87.7	-0.0755138	NaN	0.0263029	NaN	0.0279183	NaN
87.8	-0.0819901	NaN	-0.00939315	NaN	0.0840121	NaN
87.9	-0.106786	NaN	-0.0265878	NaN	0.094211	NaN
88	-0.106786	NaN	-0.0205433	NaN	0.0432166	NaN
88.1	-0.101011	NaN	-0.00429371	NaN	0.0738132	NaN
88.2	-0.116309	NaN	0.0212035	NaN	0.0381171	NaN
88.3	-0.050721	NaN	-0.0205433	NaN	0.048316	NaN
88.4	-0.0863989	NaN	-0.000155944	NaN	0.0931167	NaN
88.5	-0.0806133	NaN	0.0416012	NaN	0.048316	NaN
88.6	-0.127174	NaN	-0.0144926	NaN	-0.00163247	NaN
88.7	-0.050721	NaN	-0.0807853	NaN	0.0126199	NaN
88.8	-0.10611	NaN	-0.019592	NaN	0.0432166	NaN
88.9	-0.142464	NaN	-0.0144926	NaN	0.048316	NaN
89	-0.0806133	NaN	0.0304251	NaN	0.0778262	NaN
89.1	-0.081302	NaN	0.0925956	NaN	0.0330177	NaN
89.2	-0.0609147	NaN	0.0151346	NaN	0.0738132	NaN
89.3	-0.0806133	NaN	0.0365018	NaN	0.094211	NaN
89.4	-0.0602155	NaN	0.0467007	NaN	0.0727294	NaN
89.5	-0.142464	NaN	0.0925956	NaN	0.10441	NaN
89.6	-0.106786	NaN	0.0141661	NaN	0.10331	NaN
89.7	-0.121409	NaN	0.0253283	NaN	0.0625357	NaN
89.8	-0.101011	NaN	0.0467007	NaN	0.0636143	NaN
89.9	-0.0965925	NaN	0.0253283	NaN	0.129907	NaN
90	-0.11698	NaN	0.0365018	NaN	0.0891115	NaN
90.1	-0.106786	NaN	0.0263029	NaN	0.00752051	NaN
90.2	-0.0768958	NaN	0.0721979	NaN	0.0778262	NaN
90.3	-0.11121	NaN	0.0365018	NaN	0.0534155	NaN
90.4	-0.0959116	NaN	-0.0348903	NaN	0.0636143	NaN
90.5	-0.0354305	NaN	0.0467007	NaN	0.10441	NaN
90.6	-0.0456242	NaN	-0.000155944	NaN	0.0687138	NaN
90.7	-0.0863989	NaN	0.0457156	NaN	0.0432166	NaN
90.8	0.00534424	NaN	-0.0144926	NaN	0.0534155	NaN
90.9	-0.0500166	NaN	0.0416012	NaN	0.0993104	NaN
91	-0.02014	NaN	-0.0205433	NaN	0.0585149	NaN
91.1	-0.0296189	NaN	0.0874962	NaN	0.0115673	NaN
91.2	-0.00484943	NaN	0.0294488	NaN	0.0126199	NaN
91.3	-0.0405273	NaN	0.0151346	NaN	0.0126199	NaN
91.4	-0.0449172	NaN	0.0518001	NaN	0.0789126	NaN
91.5	-0.0551161	NaN	-0.00429371	NaN	-0.0292074	NaN
91.6	-0.0157649	NaN	-0.00429371	NaN	-0.0281756	NaN
91.7	-0.111883	NaN	0.0416012	NaN	0.0166641	NaN
91.8	-0.0660115	NaN	0.0559093	NaN	0.0381171	NaN
91.9	-0.101011	NaN	0.0110046	NaN	-0.0139169	NaN
92	-0.11121	NaN	0.096684	NaN	-0.00267837	NaN
92.1	-0.0762052	NaN	0.0772973	NaN	-0.0495948	NaN
92.2	-0.0959116	NaN	0.0813935	NaN	-0.0434739	NaN
92.3	-0.0877691	NaN	0.0314024	NaN	-0.033275	NaN
92.4	-0.065315	NaN	0.0355219	NaN	0.00242107	NaN
92.5	-0.0449172	NaN	0.0772973	NaN	-0.00777781	NaN
92.6	-0.0863989	NaN	0.061999	NaN	-0.073061	NaN
92.7	0.000247405	NaN	0.0467007	NaN	-0.0343042	NaN
92.8	-0.131608	NaN	0.066103	NaN	-0.0597884	NaN
92.9	-0.081302	NaN	0.0670984	NaN	-0.0587722	NaN
93	-0.101011	NaN	0.0568995	NaN	-0.0179767	NaN
93.1	-0.0449172	NaN	0.0568995	NaN	-0.0587722	NaN
93.2	-0.0558178	NaN	0.00590516	NaN	-0.033275	NaN
93.3	-0.0252368	NaN	0.0457156	NaN	-0.0893688	NaN
93.4	-0.0245194	NaN	0.0202314	NaN	-0.0434739	NaN
93.5	-0.0354305	NaN	-0.0297909	NaN	-0.0485733	NaN
93.6	-0.0660115	NaN	0.0119725	NaN	-0.0781631	NaN
93.7	-0.0959116	NaN	0.061999	NaN	-0.0597884	NaN
93.8	-0.0296189	NaN	0.061999	NaN	-0.033275	NaN
93.9	-0.116309	NaN	0.0721979	NaN	-0.0139169	NaN
94	-0.116309	NaN	-0.00429371	NaN	-0.0587722	NaN
94.1	-0.00412169	NaN	-0.019592	NaN	0.0330177	NaN
94.2	-0.10611	NaN	0.061999	NaN	-0.062857	NaN
94.3	-0.111883	NaN	0.0110046	NaN	0.00242107	NaN
94.4	-0.0609147	NaN	0.0212035	NaN	0.0279183	NaN
94.5	-0.0965925	NaN	0.0202314	NaN	0.0789126	NaN
94.6	-0.0252368	NaN	0.0976951	NaN	0.0574389	NaN
94.7	-0.0959116	NaN	0.0864903	NaN	0.0472452	NaN
94.8	-0.0551161	NaN	0.0110046	NaN	0.0534155	NaN
94.9	-0.0609147	NaN	0.101781	NaN	0.052342	NaN
95	-0.0354305	NaN	0.00590516	NaN	0.0472452	NaN
95.1	-0.0609147	NaN	0.0711998	NaN	0.0738132	NaN
95.2	-0.0863989	NaN	0.0314024	NaN	0.0432166	NaN
95.3	-0.0558178	NaN	0.0721979	NaN	0.0421483	NaN
95.4	-0.0863989	NaN	0.107894	NaN	0.0381171	NaN
95.5	-0.0310477	NaN	0.0762966	NaN	0.052342	NaN
95.6	-0.065315	NaN	0.117071	NaN	0.0432166	NaN
95.7	-0.0660115	NaN	0.0823967	NaN	0.0177194	NaN
95.8	-0.0551161	NaN	0.061999	NaN	0.00242107	NaN
95.9	-0.0609147	NaN	0.0762966	NaN	0.0789126	NaN
96	-0.101689	NaN	0.0151346	NaN	-0.00267837	NaN
96.1	-0.0863989	NaN	0.14359	NaN	0.00137363	NaN
96.2	-0.0965925	NaN	0.0762966	NaN	0.0126199	NaN
96.3	-0.0704144	NaN	0.0925956	NaN	0.0228188	NaN
96.4	-0.162204	NaN	0.0568995	NaN	-0.0292074	NaN
96.5	-0.0711083	NaN	0.112993	NaN	0.00647047	NaN
96.6	-0.11765	NaN	0.132362	NaN	0.0115673	NaN
96.7	-0.0965925	NaN	0.16804	NaN	-0.0638716	NaN
96.8	-0.0908121	NaN	0.0731969	NaN	-0.0383744	NaN
96.9	-0.106786	NaN	0.078299	NaN	-0.0281756	NaN
97	-0.0609147	NaN	0.133391	NaN	-0.00777781	NaN
97.1	-0.0762052	NaN	0.0416012	NaN	-0.0179767	NaN
97.2	-0.101689	NaN	0.127265	NaN	-0.00777781	NaN
97.3	-0.0449172	NaN	0.0864903	NaN	-0.0230761	NaN
97.4	-0.0398178	NaN	0.14359	NaN	-0.0536728	NaN
97.5	-0.101689	NaN	0.0365018	NaN	0.0279183	NaN
97.6	-0.0819901	NaN	0.0762966	NaN	-0.033275	NaN
97.7	-0.0609147	NaN	0.061999	NaN	-0.00372321	NaN
97.8	-0.0667074	NaN	0.128292	NaN	-0.0190137	NaN
97.9	-0.065315	NaN	0.0711998	NaN	0.0126199	NaN
98	-0.0609147	NaN	0.0365018	NaN	-0.0128772	NaN
98.1	-0.0863989	NaN	0.0874962	NaN	0.00752051	NaN
98.2	-0.0303336	NaN	0.0508125	NaN	-0.00777781	NaN
98.3	-0.0921786	NaN	0.0518001	NaN	0.00242107	NaN
98.4	-0.0551161	NaN	0.0355219	NaN	0.00242107	NaN
98.5	-0.0908121	NaN	0.016104	NaN	-0.0434739	NaN
98.6	-0.0819901	NaN	0.0568995	NaN	-0.0689711	NaN
98.7	-0.0106707	NaN	0.0212035	NaN	-0.00882005	NaN
98.8	-0.0565189	NaN	0.0314024	NaN	-0.0128772	NaN
98.9	0.000247405	NaN	0.0670984	NaN	0.00242107	NaN
99	-0.116309	NaN	0.0721979	NaN	-0.0638716	NaN
99.1	-0.0660115	NaN	0.0568995	NaN	-0.0128772	NaN
99.2	-0.0150431	NaN	-0.00525278	NaN	-0.00267837	NaN
99.3	-0.0354305	NaN	0.0610061	NaN	-0.0434739	NaN
99.4	-0.02014	NaN	0.0304251	NaN	0.0126199	NaN
99.5	-0.0565189	NaN	0.0416012	NaN	0.00752051	NaN
99.6	-0.0667074	NaN	0.0527888	NaN	0.0166641	NaN
99.7	0.00534424	NaN	0.00590516	NaN	-0.0128772	NaN
99.8	-0.00484943	NaN	0.0670984	NaN	-0.0230761	NaN
99.9	-0.0398178	NaN	0.0263029	NaN	-0.00267837	NaN
100	-0.0303336	NaN	0.0559093	NaN	0.0534155	NaN
100.1	0.0315744	NaN	0.0813935	0.269	0.0687138	NaN
100.2	0.0868937	NaN	0.0721979	0.269	0.0442859	NaN
100.3	0.213476	NaN	0.102794	0.269	0.00137363	0.215
100.4	0.34774	NaN	0.123192	0.269	0.0789126	0.215
100.5	0.448769	NaN	0.204783	0.269	0.110612	0.215
100.6	0.587413	NaN	0.189485	0.269	0.156531	0.215
100.7	0.601674	NaN	0.249589	0.269	0.221697	0.215
100.8	0.734192	NaN	0.316971	0.269	0.246022	0.215
100.9	0.856516	NaN	0.37701	0.269	0.290699	0.215
101	1.07058	NaN	0.434258	0.269	0.39383	0.215
101.1	1.17385	NaN	0.439357	0.269	0.434605	0.813
101.2	1.29855	NaN	0.602539	0.269	0.537862	0.813
101.3	1.37783	NaN	0.626755	0.749	0.517464	0.813
101.4	1.49362	NaN	0.679031	0.749	0.624553	0.813
101.5	1.5293	NaN	0.663733	0.749	0.665348	0.813
101.6	1.48491	NaN	0.77592	0.749	0.721442	0.813
101.7	1.43392	NaN	0.794951	0.749	0.838729	0.813
101.8	1.39534	NaN	0.899727	1.289	0.930519	0.813
101.9	1.44265	NaN	0.903406	1.289	0.990161	0.813
102	1.35459	NaN	1.02579	1.289	1.11248	1.429
102.1	1.38149	NaN	1.04109	1.289	1.15326	1.429
102.2	1.39678	NaN	1.07528	1.289	1.19059	1.429
102.3	1.27955	NaN	1.09871	1.289	1.21099	1.429
102.4	1.18271	NaN	1.19407	1.289	1.28238	1.429
102.5	1.21974	NaN	1.19407	1.289	1.39457	1.429
102.6	1.12155	NaN	1.19917	1.289	1.39281	1.429
102.7	1.04	NaN	1.33176	1.289	1.42007	1.429
102.8	1.01962	NaN	1.31136	1.289	1.47436	1.429
102.9	0.987801	NaN	1.42355	1.289	1.59855	1.429
103	0.880822	NaN	1.47454	1.289	1.65275	1.429
103.1	0.841226	NaN	1.47964	1.289	1.66994	1.429
103.2	0.827087	NaN	1.57477	1.289	1.71583	2.005
103.3	0.790258	NaN	1.62753	1.764	1.68524	1.429
103.4	0.774967	NaN	1.69565	1.764	1.68652	1.429
103.5	0.647546	NaN	1.77031	1.764	1.7343	2.005
103.6	0.662837	NaN	1.77541	1.764	1.66294	1.429
103.7	0.679203	NaN	1.74296	1.764	1.69543	1.429
103.8	0.693418	NaN	1.8366	1.764	1.66804	1.429
103.9	0.61801	NaN	1.8264	1.764	1.65974	1.429
104	0.662837	NaN	1.9131	1.764	1.69034	1.429
104.1	0.601674	NaN	2.0131	1.764	1.70053	1.429
104.2	0.628209	NaN	2.08648	2.475	1.73113	2.005
104.3	0.60375	NaN	1.99271	1.764	1.84332	2.005
104.4	0.597612	NaN	2.07118	2.475	1.79939	2.005
104.5	0.61291	NaN	2.03548	1.764	1.81782	2.005
104.6	0.514036	NaN	2.03858	1.764	1.81272	2.005
104.7	0.539508	NaN	2.00489	1.764	1.75153	2.005
104.8	0.556817	NaN	2.12013	2.475	1.76173	2.005
104.9	0.509931	NaN	2.19356	2.475	1.80449	2.005
105	0.5609	0.656	2.17317	2.475	1.87592	2.005
105.1	0.622062	0.656	2.17827	2.475	1.90249	2.005
105.2	0.703611	0.656	2.20376	2.475	1.85352	2.005
105.3	0.7098	0.656	2.28025	2.475	1.82292	2.005
105.4	0.776092	1.134	2.3291	2.475	1.8249	2.005
105.5	0.765894	1.134	2.34949	2.475	1.77193	2.005
105.6	0.815742	1.134	2.41575	2.475	1.73816	2.005
105.7	0.820839	1.134	2.43834	2.475	1.76173	2.005
105.8	0.878081	1.134	2.44854	2.475	1.74133	2.005
105.9	0.841226	1.134	2.50973	2.475	1.66294	1.429
106	0.882001	1.134	2.37497	2.475	1.69034	1.429
106.1	0.86671	1.134	2.55053	2.475	1.64954	1.429
106.2	0.841226	1.134	2.51259	2.475	1.65464	1.429
106.3	0.86671	1.134	2.59923	2.475	1.5763	1.429
106.4	0.857683	1.134	2.6377	2.475	1.53735	1.429
106.5	0.836129	1.134	2.72665	3.118	1.55265	1.429
106.6	0.892194	1.134	2.76233	3.118	1.49656	1.429
106.7	0.86671	1.134	2.69607	2.475	1.45907	1.429
106.8	0.819691	1.134	2.83099	3.118	1.42007	1.429
106.9	0.927872	1.134	2.8208	3.118	1.4081	1.429
107	0.927872	1.134	2.74704	3.118	1.40987	1.429
107.1	0.999228	1.134	2.8004	3.118	1.35887	1.429
107.2	1.01452	1.134	2.72665	3.118	1.34357	1.429
107.3	1.08587	1.134	2.7545	3.118	1.38612	1.429
107.4	1.198	1.134	2.82349	3.118	1.34357	1.429
107.5	1.25034	1.134	2.74194	3.118	1.27218	1.429
107.6	1.3662	1.134	2.77252	3.118	1.39633	1.429
107.7	1.50232	1.722	2.78272	3.118	1.41497	1.429
107.8	1.5176	1.722	2.89995	3.118	1.49984	1.429
107.9	1.65162	1.722	2.91768	3.118	1.49146	1.429
108	1.83001	1.722	2.90504	3.118	1.54062	1.429
108.1	2.0084	2.219	2.9662	3.118	1.47106	1.429
108.2	2.10524	2.219	3.05285	3.118	1.50676	1.429
108.3	2.14602	2.219	2.94828	3.118	1.50166	1.429
108.4	2.41301	2.219	3.00698	3.118	1.56795	1.429
108.5	2.42634	2.219	2.98398	3.118	1.55591	1.429
108.6	2.58129	2.818	2.9764	3.118	1.51513	1.429
108.7	2.71177	2.818	2.92033	3.118	1.53735	1.429
108.8	2.91852	2.818	2.90749	3.118	1.50166	1.429
108.9	3.04024	2.818	2.93298	3.118	1.58325	1.429
109	3.07364	2.818	2.9764	3.118	1.54245	1.429
109.1	3.20343	2.818	3.03497	3.118	1.54755	1.429
109.2	3.18577	2.818	2.99679	3.118	1.48636	1.429
109.3	3.26732	2.818	3.02737	3.118	1.48126	1.429
109.4	3.36661	3.448	2.95338	3.118	1.4183	1.429
109.5	3.4686	3.448	3.05537	3.118	1.47616	1.429
109.6	3.4431	3.448	3.16756	3.118	1.44888	1.429
109.7	3.55021	3.97	3.08597	3.118	1.45066	1.429
109.8	3.63939	3.97	3.05027	3.118	1.51513	1.429
109.9	3.65218	3.97	3.13186	3.118	1.58835	1.429
110	3.72094	3.97	3.14206	3.118	1.63424	1.429
110.1	3.80759	3.97	3.19305	3.118	1.62404	1.429
110.2	3.82556	3.97	3.15226	3.118	1.64954	1.429
110.3	3.88914	3.97	3.21085	3.118	1.60364	1.429
110.4	3.88404	3.97	3.20325	3.118	1.61894	1.429
110.5	3.96049	3.97	3.18027	3.118	1.67504	1.429
110.6	3.97812	3.97	3.35866	3.118	1.7343	2.005
110.7	3.96049	3.97	3.31279	3.118	1.81585	2.005
110.8	4.03185	3.97	3.37395	3.118	1.86372	2.005
110.9	4.12869	3.97	3.37153	3.118	1.78722	2.005
111	4.07543	3.97	3.44293	3.118	1.82292	2.005
111.1	4.04714	3.97	3.50922	3.599	1.83822	2.005
111.2	4.12359	3.97	3.58061	3.599	1.86482	2.005
111.3	4.11622	3.97	3.69505	4.094	1.85153	2.005
111.4	4.19782	3.97	3.76131	4.094	1.87392	2.005
111.5	4.16722	3.97	3.78459	4.094	1.79232	2.005
111.6	4.18475	3.97	3.90698	4.094	1.76173	2.005
111.7	4.23062	4.614	3.94267	4.094	1.76998	2.005
111.8	4.23351	4.614	3.99877	4.094	1.7292	2.005
111.9	4.22043	4.614	4.03956	4.094	1.76998	2.005
112	4.23062	4.614	4.02125	4.094	1.71776	2.005
112.1	4.20514	3.97	4.00896	4.094	1.69224	1.429
112.2	4.20004	3.97	3.99367	4.094	1.66294	1.429
112.3	4.11849	3.97	4.01315	4.094	1.67314	1.429
112.4	4.13436	3.97	3.91422	4.094	1.67504	1.429
112.5	4.09811	3.97	3.94989	4.094	1.61384	1.429
112.6	4.01888	3.97	3.95499	4.094	1.66484	1.429
112.7	4.03694	3.97	3.85088	4.094	1.78017	2.005
112.8	4.08563	3.97	3.97837	4.094	1.76683	2.005
112.9	4.14907	3.97	3.82247	4.094	1.84332	2.005
113	4.13888	3.97	3.9346	4.094	1.88411	2.005
113.1	4.06753	3.97	3.97327	4.094	1.94837	2.005
113.2	4.07543	3.97	3.93034	4.094	1.83312	2.005
113.3	4.04204	3.97	3.97327	4.094	1.88921	2.005
113.4	4.01424	3.97	3.88148	4.094	1.81585	2.005
113.5	4.01146	3.97	4.02936	4.094	1.84332	2.005
113.6	3.97578	3.97	4.03956	4.094	1.83312	2.005
113.7	3.96324	3.97	4.03446	4.094	1.80252	2.005
113.8	4.01656	3.97	4.01916	4.094	1.81075	2.005
113.9	4.01656	3.97	3.99577	4.094	1.74449	2.005
114	4.05733	3.97	4.12625	4.094	1.78213	2.005
114.1	3.94048	3.97	4.02125	4.094	1.84842	2.005
114.2	3.9119	3.97	4.11605	4.094	1.75663	2.005
114.3	3.90952	3.97	4.08036	4.094	1.78017	2.005
114.4	3.87655	3.97	4.07016	4.094	1.79742	2.005
114.5	3.85855	3.97	4.08241	4.094	1.83312	2.005
114.6	3.87145	3.97	4.01615	4.094	1.81782	2.005
114.7	3.82288	3.97	4.16396	4.094	1.88921	2.005
114.8	3.85346	3.97	4.12828	4.094	1.86882	2.005
114.9	3.83576	3.97	4.21605	4.094	1.96061	2.005
115	3.85346	3.97	4.20983	4.094	1.91576	2.005
115.1	3.87894	3.97	4.32003	4.094	1.9708	2.005
115.2	3.85346	3.97	4.21493	4.094	1.88411	2.005
115.3	3.84326	3.97	4.35573	4.518	1.94531	2.005
115.4	3.86125	3.97	4.29963	4.094	1.99424	2.005
115.5	3.87385	3.97	4.41182	4.518	1.96875	2.005
115.6	3.92755	3.97	4.48321	4.518	2.0167	2.005
115.7	3.90952	3.97	4.54622	4.961	2.04011	2.005
115.8	3.89423	3.97	4.50871	4.961	1.9657	2.005
115.9	3.86125	3.97	4.52401	4.961	2.0014	2.005
116	3.84595	3.97	4.60739	4.961	2.08809	2.005
116.1	3.90715	3.97	4.6311	4.961	2.09319	2.005
116.2	3.80759	3.97	4.7399	4.961	2.0605	2.005
116.3	3.78986	3.97	4.79087	4.961	2.0503	2.005
116.4	3.7872	3.97	4.74328	4.961	2.0473	2.005
116.5	3.77191	3.97	4.83507	4.961	2.0167	2.005
116.6	3.74661	3.97	4.84694	4.961	1.97385	2.005
116.7	3.74397	3.97	4.93868	4.961	2.01972	2.005
116.8	3.71075	3.97	4.97436	4.961	1.95041	2.005
116.9	3.71847	3.97	5.07985	4.961	1.94531	2.005
117	3.66997	3.97	5.02885	4.961	2.03501	2.005
117.1	3.70055	3.97	5.01355	4.961	1.981	2.005
117.2	3.70827	3.97	5.03905	4.961	2.02992	2.005
117.3	3.72604	3.97	4.99316	4.961	2.06769	2.005
117.4	3.76172	3.97	5.09514	4.961	2.16968	2.005
117.5	3.74642	3.97	5.05279	4.961	2.19301	2.005
117.6	3.77701	3.97	4.98296	4.961	2.16968	2.005
117.7	3.73377	3.97	5.00494	4.961	2.17988	2.005
117.8	3.81026	3.97	4.97946	4.961	2.16458	2.005
117.9	3.75416	3.97	4.96068	4.961	2.20028	2.005
118	3.75152	3.97	4.94216	4.961	2.23088	2.005
118.1	3.72094	3.97	4.97276	4.961	2.25927	2.005
118.2	3.77456	3.97	4.94726	4.961	2.34306	2.762
118.3	3.77701	3.97	4.96256	4.961	2.40426	2.762
118.4	3.71075	3.97	4.90137	4.961	2.36346	2.762
118.5	3.68787	3.97	5.01355	4.961	2.38896	2.762
118.6	3.69036	3.97	5.00494	4.961	2.38386	2.762
118.7	3.68526	3.97	5.01707	4.961	2.34082	2.762
118.8	3.68277	3.97	5.02023	4.961	2.38386	2.762
118.9	3.70055	3.97	5.06455	4.961	2.35102	2.762
119	3.69297	3.97	5.07985	4.961	2.43485	2.762
119.1	3.71075	3.97	5.04415	4.961	2.43485	2.762
119.2	3.67257	3.97	4.99156	4.961	2.39916	2.762
119.3	3.71337	3.97	5.00845	4.961	2.39689	2.762
119.4	3.71337	3.97	4.99316	4.961	2.35611	2.762
119.5	3.63688	3.97	5.09159	4.961	2.30737	2.762
119.6	3.67507	3.97	5.16503	4.961	2.27966	2.762
119.7	3.64449	3.97	5.13594	4.961	2.27677	2.762
119.8	3.71337	3.97	5.18693	4.961	2.22578	2.005
119.9	3.6292	3.97	5.19352	4.961	2.28476	2.762
120	3.71847	3.97	5.14256	4.961	2.23889	2.005
120.1	3.67257	3.97	5.22263	4.961	2.15438	2.005
120.2	3.69036	3.97	5.16654	4.961	2.14419	2.005
120.3	3.72867	3.97	5.17014	4.961	2.12166	2.005
120.4	3.72357	3.97	5.12932	4.961	2.14714	2.005
120.5	3.73377	3.97	5.10534	4.961	2.14419	2.005
120.6	3.67257	3.97	5.04925	4.961	2.09829	2.005
120.7	3.72867	3.97	5.15124	4.961	2.06259	2.005
120.8	3.72867	3.97	5.03552	4.961	2.11359	2.005
120.9	3.75926	3.97	5.09005	4.961	2.19301	2.005
121	3.75416	3.97	5.07985	4.961	2.22068	2.005
121.1	3.75416	3.97	5.01513	4.961	2.26147	2.005
121.2	3.71847	3.97	5.01865	4.961	2.20028	2.005
121.3	3.75907	3.97	4.92339	4.961	2.25127	2.005
121.4	3.78476	3.97	4.95746	4.961	2.19811	2.005
121.5	3.76946	3.97	4.95236	4.961	2.23598	2.005
121.6	3.76946	3.97	4.96256	4.961	2.28187	2.762
121.7	3.77966	3.97	4.91666	4.961	2.26147	2.005
121.8	3.70565	3.97	4.86057	4.961	2.27167	2.762
121.9	3.70565	3.97	4.92524	4.961	2.24617	2.005
122	3.66747	3.97	4.85547	4.961	2.24398	2.005
122.1	3.70827	3.97	4.88771	4.961	2.26147	2.005
122.2	3.67257	3.97	4.78068	4.961	2.28697	2.762
122.3	3.71337	3.97	4.87752	4.961	2.27167	2.762
122.4	3.69546	3.97	4.88607	4.961	2.22068	2.005
122.5	3.76946	3.97	4.75348	4.961	2.29207	2.762
122.6	3.79496	3.97	4.83165	4.961	2.29717	2.762
122.7	3.79496	3.97	4.79597	4.961	2.25637	2.005
122.8	3.77701	3.97	4.77898	4.961	2.23088	2.005
122.9	3.7821	3.97	4.81299	4.961	2.21048	2.005
123	3.83307	3.97	4.79597	4.961	2.23598	2.005
123.1	3.84595	3.97	4.82487	4.961	2.13695	2.005
123.2	3.86125	3.97	4.79428	4.961	2.19008	2.005
123.3	3.82797	3.97	4.78238	4.961	2.20028	2.005
123.4	3.88914	3.97	4.77388	4.961	2.12082	2.005
123.5	3.87145	3.97	4.80448	4.961	2.19008	2.005
123.6	3.83576	3.97	4.76878	4.961	2.24107	2.005
123.7	3.83576	3.97	4.78068	4.961	2.20831	2.005
123.8	3.87145	3.97	4.69913	4.961	2.25127	2.005
123.9	3.88404	3.97	4.70423	4.961	2.29717	2.762
124	3.83066	3.97	4.6056	4.961	2.34531	2.762
124.1	3.91225	3.97	4.6056	4.961	2.39916	2.762
124.2	3.87385	3.97	4.54622	4.961	2.45525	2.762
124.3	3.9401	3.97	4.52401	4.961	2.46545	2.762
124.4	3.93227	3.97	4.51564	4.961	2.52664	2.762
124.5	3.9503	3.97	4.5954	4.961	2.54704	2.762
124.6	3.95814	3.97	4.5597	4.961	2.51412	2.762
124.7	3.97854	3.97	4.57681	4.961	2.52431	2.762
124.8	3.95304	3.97	4.64306	4.961	2.53684	2.762
124.9	3.89661	3.97	4.65659	4.961	2.56508	2.762
125	3.91462	3.97	4.71442	4.961	2.51644	2.762
125.1	3.98088	3.97	4.69565	4.961	2.52941	2.762
125.2	3.95304	3.97	4.78238	4.961	2.49095	2.762
125.3	3.90205	3.97	4.64816	4.961	2.52431	2.762
125.4	3.95304	3.97	4.78408	4.961	2.52431	2.762
125.5	3.93264	3.97	4.70249	4.961	2.51134	2.762
125.6	3.94284	3.97	4.76029	4.961	2.51134	2.762
125.7	3.89423	3.97	4.74328	4.961	2.53684	2.762
125.8	3.96834	3.97	4.68719	4.961	2.54194	2.762
125.9	3.91225	3.97	4.69403	4.961	2.50625	2.762
126	3.90443	3.97	4.83165	4.961	2.48585	2.762
126.1	3.9452	3.97	4.78408	4.961	2.47565	2.762
126.2	3.91462	3.97	4.79938	4.961	2.49837	2.762
126.3	3.9864	3.97	4.83507	4.961	2.52664	2.762
126.4	3.99384	3.97	4.80107	4.961	2.54704	2.762
126.5	3.93501	3.97	4.81468	4.961	2.50625	2.762
126.6	4.04435	3.97	4.83507	4.961	2.59804	2.762
126.7	4.00914	3.97	4.84017	4.961	2.53684	2.762
126.8	4.13152	3.97	4.83507	4.961	2.53684	2.762
126.9	4.07543	3.97	4.72461	4.961	2.54704	2.762
127	4.15702	3.97	4.67699	4.961	2.58274	2.762
127.1	4.16946	3.97	4.78578	4.961	2.43714	2.762
127.2	4.17966	3.97	4.70759	4.961	2.46776	2.762
127.3	4.21533	4.614	4.69739	4.961	2.45015	2.762
127.4	4.16212	3.97	4.70423	4.961	2.44224	2.762
127.5	4.16212	3.97	4.74328	4.961	2.47796	2.762
127.6	4.16946	3.97	4.64816	4.961	2.45805	2.762
127.7	4.17456	3.97	4.62268	4.961	2.48863	2.762
127.8	4.15417	3.97	4.67699	4.961	2.39406	2.762
127.9	4.23351	4.614	4.69739	4.961	2.3765	2.762
128	4.19272	3.97	4.64129	4.961	2.38669	2.762
128.1	4.21024	3.97	4.66855	4.961	2.49605	2.762
128.2	4.2663	4.614	4.7399	4.961	2.47844	2.762
128.3	4.20736	3.97	4.72289	4.961	2.46315	2.762
128.4	4.25101	4.614	4.63952	4.961	2.51412	2.762
128.5	4.27431	4.614	4.67189	4.961	2.42237	2.762
128.6	4.23062	4.614	4.6362	4.961	2.45015	2.762
128.7	4.20004	3.97	4.68719	4.961	2.36856	2.762
128.8	4.19495	3.97	4.6107	4.961	2.45525	2.762
128.9	4.17456	3.97	4.54441	4.961	2.49095	2.762
129	4.14172	3.97	4.48136	4.518	2.49605	2.762
129.1	4.14907	3.97	4.47487	4.518	2.45295	2.762
129.2	4.18189	3.97	4.55132	4.961	2.50902	2.762
129.3	4.15702	3.97	4.48831	4.961	2.50115	2.762
129.4	4.20801	3.97	4.44752	4.518	2.53684	2.762
129.5	4.23062	4.614	4.45772	4.518	2.54704	2.762
129.6	4.25391	4.614	4.40351	4.518	2.55999	2.762
129.7	4.2714	4.614	4.33533	4.518	2.61333	2.762
129.8	4.20514	3.97	4.34745	4.518	2.57254	2.762
129.9	4.24881	4.614	4.35764	4.518	2.58784	2.762
130	4.20292	3.97	4.46281	4.518	2.55214	2.762
130.1	4.26411	4.614	4.34043	4.518	2.59057	2.762
130.2	4.24082	4.614	4.29963	4.094	2.57764	2.762
130.3	4.18985	3.97	4.29453	4.094	2.51134	2.762
130.4	4.18762	3.97	4.20784	4.094	2.55214	2.762
130.5	4.23351	4.614	4.23136	4.094	2.53684	2.762
130.6	4.24371	4.614	4.22314	4.094	2.56744	2.762
130.7	4.21024	3.97	4.30983	4.094	2.56234	2.762
130.8	4.25101	4.614	4.16195	4.094	2.55999	2.762
130.9	4.30708	4.614	4.17725	4.094	2.64903	2.762
131	4.28159	4.614	4.19764	4.094	2.69492	2.762
131.1	4.2998	4.614	4.14973	4.094	2.72042	2.762
131.2	4.25611	4.614	4.19254	4.094	2.67453	2.762
131.3	4.33766	4.614	4.11809	4.094	2.73328	2.762
131.4	4.33256	4.614	4.09261	4.094	2.82502	2.762
131.5	4.35295	4.614	4.02936	4.094	2.76122	2.762
131.6	4.27431	4.614	4.13645	4.094	2.75612	2.762
131.7	4.39882	4.614	3.94989	4.094	2.80711	2.762
131.8	4.38863	4.614	4.01106	4.094	2.77142	2.762
131.9	4.37334	4.614	4.01916	4.094	2.8556	2.762
132	4.31727	4.614	4.00387	4.094	2.82502	2.762
132.1	4.3559	4.614	3.94777	4.094	2.84281	2.762
132.2	4.3712	4.614	3.91717	4.094	2.86321	2.762
132.3	4.36824	4.614	3.88148	4.094	2.75876	2.762
132.4	4.31217	4.614	3.9346	4.094	2.85811	2.762
132.5	4.36314	4.614	3.79409	4.094	2.76632	2.762
132.6	4.40901	4.614	3.84796	4.094	2.79691	2.762
132.7	4.3253	4.614	3.85598	4.094	2.82502	2.762
132.8	4.37038	4.614	3.74889	4.094	2.74082	2.762
132.9	4.3559	4.614	3.703	4.094	2.75876	2.762
133	4.38863	4.614	3.75112	4.094	2.75612	2.762
133.1	4.41199	4.614	3.7132	4.094	2.78671	2.762
133.2	4.40392	4.614	3.7234	4.094	2.81731	2.762
133.3	4.38353	4.614	3.703	4.094	2.78162	2.762
133.4	4.45789	4.614	3.6775	4.094	2.8785	2.762
133.5	4.45998	4.614	3.67693	4.094	2.84541	2.762
133.6	4.46809	4.614	3.6418	3.599	2.80726	2.762
133.7	4.45279	4.614	3.60611	3.599	2.8938	2.762
133.8	4.44469	4.614	3.55002	3.599	2.90143	2.762
133.9	4.4294	4.614	3.38924	3.118	2.86831	2.762
134	4.41623	4.614	3.49902	3.599	2.90657	2.762
134.1	4.36824	4.614	3.47079	3.118	2.8556	2.762
134.2	4.40689	4.614	3.47862	3.599	2.79181	2.762
134.3	4.42729	4.614	3.40213	3.118	2.84281	2.762
134.4	4.3763	4.614	3.36644	3.118	2.83771	2.762
134.5	4.34275	4.614	3.37663	3.118	2.80711	2.762
134.6	4.3661	4.614	3.39165	3.118	2.84281	2.762
134.7	4.36824	4.614	3.35866	3.118	2.77405	2.762
134.8	4.39159	4.614	3.32054	3.118	2.76632	2.762
134.9	4.39159	4.614	3.33827	3.118	2.77142	2.762
135	4.36314	4.614	3.23385	3.118	2.71022	2.762
135.1	4.39372	4.614	3.23124	3.118	2.75367	2.762
135.2	4.33766	4.614	3.26182	3.118	2.72309	2.762
135.3	4.30198	4.614	3.32564	3.118	2.74857	2.762
135.4	4.3865	4.614	3.30769	3.118	2.74837	2.762
135.5	4.3763	4.614	3.2924	3.118	2.71532	2.762
135.6	4.3865	4.614	3.34604	3.118	2.63134	2.762
135.7	4.3763	4.614	3.31789	3.118	2.75367	2.762
135.8	4.3865	4.614	3.40213	3.118	2.60076	2.762
135.9	4.43538	4.614	3.3436	3.118	2.66433	2.762
136	4.39669	4.614	3.39193	3.118	2.60551	2.762
136.1	4.39585	4.614	3.36108	3.118	2.57254	2.762
136.2	4.4294	4.614	3.46569	3.118	2.64154	2.762
136.3	4.42729	4.614	3.48608	3.599	2.64633	2.762
136.4	4.47828	4.614	3.50137	3.599	2.59057	2.762
136.5	4.4294	4.614	3.48372	3.599	2.59294	2.762
136.6	4.47828	4.614	3.39703	3.118	2.61605	2.762
136.7	4.39882	4.614	3.45313	3.118	2.60076	2.762
136.8	4.41709	4.614	3.46569	3.118	2.68983	2.762
136.9	4.4294	4.614	3.51432	3.599	2.65923	2.762
137	4.49358	4.614	3.50647	3.599	2.61843	2.762
137.1	4.42729	4.614	3.51432	3.599	2.58784	2.762
137.2	4.43239	4.614	3.50412	3.599	2.63373	2.762
137.3	4.51398	4.614	3.52452	3.599	2.65413	2.762
137.4	4.50888	4.614	3.4555	3.118	2.57254	2.762
137.5	4.48547	4.614	3.4606	3.118	2.67453	2.762
137.6	4.55478	4.614	3.52176	3.599	2.68983	2.762
137.7	4.58537	4.614	3.48335	3.599	2.57764	2.762
137.8	4.45489	4.614	3.43273	3.118	2.64903	2.762
137.9	4.58537	4.614	3.42492	3.118	2.61605	2.762
138	4.52624	4.614	3.40723	3.118	2.65923	2.762
138.1	4.58537	4.614	3.39193	3.118	2.60823	2.762
138.2	4.53948	4.614	3.35624	3.118	2.67453	2.762
138.3	4.56192	4.614	3.36376	3.118	2.66702	2.762
138.4	4.51605	4.614	3.30769	3.118	2.63644	2.762
138.5	4.57007	4.614	3.26197	3.118	2.62863	2.762
138.6	4.54458	4.614	3.27974	3.118	2.57254	2.762
138.7	4.54968	4.614	3.32054	3.118	2.57528	2.762
138.8	4.53643	4.614	3.29504	3.118	2.57254	2.762
138.9	4.57517	4.614	3.35356	3.118	2.66192	2.762
139	4.53438	4.614	3.30769	3.118	2.72042	2.762
139.1	4.58231	4.614	3.26445	3.118	2.82241	2.762
139.2	4.50585	4.614	3.34871	3.118	2.81235	2.762
139.3	4.58027	4.614	3.27974	3.118	2.83771	2.762
139.4	4.63837	4.614	3.32564	3.118	2.8938	2.762
139.5	4.60269	4.614	3.2975	3.118	2.9448	2.762
139.6	4.66186	4.614	3.32054	3.118	2.87599	2.762
139.7	4.58537	4.614	3.27711	3.118	2.9499	2.762
139.8	4.64857	4.614	3.30524	3.118	2.9091	2.762
139.9	4.70973	4.614	3.26955	3.118	2.904	2.762
140	4.72816	4.614	3.26445	3.118	2.9397	2.762
140.1	4.68028	4.614	3.16498	3.118	2.95754	2.762
140.2	4.68226	4.614	3.20325	3.118	2.92186	2.762
140.3	4.77915	4.614	3.17518	3.118	2.86831	2.762
140.4	4.70463	4.614	3.15226	3.118	2.8938	2.762
140.5	4.69953	4.614	3.14206	3.118	2.9448	2.762
140.6	4.66696	4.614	3.05795	3.118	2.8938	2.762
140.7	4.70266	4.614	3.06557	3.118	2.9295	2.762
140.8	4.63327	4.614	3.11911	3.118	2.8556	2.762
140.9	4.5925	4.614	3.10382	3.118	2.94735	2.762
141	4.73011	4.614	3.05795	3.118	2.87341	2.762
141.1	4.70266	4.614	3.07324	3.118	2.94225	2.762
141.2	4.68934	4.614	3.04775	3.118	2.97029	2.762
141.3	4.75875	4.614	3.01457	3.118	2.98049	2.762
141.4	4.62308	4.614	3.02987	3.118	2.98302	2.762
141.5	4.65876	4.614	2.97116	3.118	3.01109	2.762
141.6	4.79128	4.614	2.94072	3.118	2.98559	2.762
141.7	4.65876	4.614	2.95338	3.118	2.98812	2.762
141.8	4.77089	4.614	2.96605	3.118	2.97793	2.762
141.9	4.76579	4.614	2.96358	3.118	3.00347	2.762
142	4.83205	4.614	2.95091	3.118	2.93715	2.762
142.1	4.84734	4.614	2.94318	3.118	2.98049	2.762
142.2	4.79445	4.614	2.87956	3.118	2.9601	2.762
142.3	4.81995	4.614	2.88199	3.118	2.9601	2.762
142.4	4.78108	4.614	2.84119	3.118	2.89122	2.762
142.5	4.75875	4.614	2.8157	3.118	2.85811	2.762
142.6	4.81676	4.614	2.80311	3.118	2.87341	2.762
142.7	4.86263	4.614	2.76233	3.118	2.83012	2.762
142.8	4.83334	4.614	2.7443	3.118	2.8658	2.762
142.9	4.76385	4.614	2.8106	3.118	2.84281	2.762
143	4.79128	4.614	2.69841	2.475	2.8836	2.762
143.1	4.85054	4.614	2.71881	2.475	2.79954	2.762
143.2	4.81995	4.614	2.66549	2.475	2.82502	2.762
143.3	4.88114	4.614	2.69098	2.475	2.76896	2.762
143.4	4.81485	4.614	2.69331	2.475	2.84791	2.762
143.5	4.79955	4.614	2.70351	2.475	2.80201	2.762
143.6	4.87094	4.614	2.71136	2.475	2.84281	2.762
143.7	4.79955	4.614	2.67291	2.475	2.85301	2.762
143.8	4.78935	4.614	2.7749	3.118	2.83771	2.762
143.9	4.80147	4.614	2.7698	3.118	2.86831	2.762
144	4.70266	4.614	2.70351	2.475	2.8887	2.762
144.1	4.82186	4.614	2.78	3.118	2.9091	2.762
144.2	4.75875	4.614	2.76233	3.118	2.85811	2.762
144.3	4.75875	4.614	2.79801	3.118	2.84801	2.762
144.4	4.78618	4.614	2.79562	3.118	2.8887	2.762
144.5	4.80465	4.614	2.7749	3.118	2.8989	2.762
144.6	4.77089	4.614	2.78	3.118	2.93206	2.762
144.7	4.7556	4.614	2.7749	3.118	2.93715	2.762
144.8	4.75875	4.614	2.71371	2.475	2.90914	2.762
144.9	4.71286	4.614	2.7596	3.118	2.92186	2.762
145	4.72502	4.614	2.79291	3.118	2.97029	2.762
145.1	4.68934	4.614	2.71881	2.475	2.97029	2.762
145.2	4.71482	4.614	2.82859	3.118	2.9295	2.762
145.3	4.70973	4.614	2.83099	3.118	2.96264	2.762
145.4	4.74346	4.614	2.70627	2.475	2.91677	2.762
145.5	4.83525	4.614	2.8082	3.118	2.98049	2.762
145.6	4.71286	4.614	2.80311	3.118	2.9346	2.762
145.7	4.67405	4.614	2.85139	3.118	2.88618	2.762
145.8	4.7556	4.614	2.82349	3.118	2.8556	2.762
145.9	4.71482	4.614	2.86427	3.118	2.90657	2.762
146	4.71482	4.614	2.83638	3.118	2.8836	2.762
146.1	4.73326	4.614	2.84119	3.118	2.9448	2.762
146.2	4.66075	4.614	2.82589	3.118	2.98049	2.762
146.3	4.62308	4.614	2.84629	3.118	2.8658	2.762
146.4	4.62617	4.614	2.7698	3.118	2.92186	2.762
146.5	4.64147	4.614	2.76743	3.118	2.8658	2.762
146.6	4.61087	4.614	2.8055	3.118	2.86061	2.762
146.7	4.66386	4.614	2.68821	2.475	2.86321	2.762
146.8	4.65876	4.614	2.73136	3.118	2.90657	2.762
146.9	4.67405	4.614	2.73685	3.118	2.9601	2.762
147	4.70266	4.614	2.60204	2.475	2.90148	2.762
147.1	4.66696	4.614	2.70351	2.475	2.95244	2.762
147.2	4.72502	4.614	2.67291	2.475	2.9193	2.762
147.3	4.67206	4.614	2.58112	2.475	2.8887	2.762
147.4	4.73521	4.614	2.68821	2.475	2.84791	2.762
147.5	4.69444	4.614	2.61912	2.475	2.93206	2.762
147.6	4.65167	4.614	2.6553	2.475	2.85811	2.762
147.7	4.67206	4.614	2.61452	2.475	2.89122	2.762
147.8	4.73521	4.614	2.59642	2.475	2.904	2.762
147.9	4.7505	4.614	2.60662	2.475	2.77652	2.762
148	4.66895	4.614	2.65761	2.475	2.79181	2.762
148.1	4.67518	4.614	2.64001	2.475	2.84031	2.762
148.2	4.63637	4.614	2.59642	2.475	2.8836	2.762
148.3	4.64547	4.614	2.55053	2.475	2.87341	2.762
148.4	4.70973	4.614	2.60891	2.475	2.81221	2.762
148.5	4.65677	4.614	2.52503	2.475	2.83261	2.762
148.6	4.61087	4.614	2.60662	2.475	2.8658	2.762
148.7	4.5925	4.614	2.55846	2.475	2.84281	2.762
148.8	4.62107	4.614	2.62192	2.475	2.8249	2.762
148.9	4.5874	4.614	2.65761	2.475	2.86321	2.762
149	4.58027	4.614	2.60152	2.475	2.8556	2.762
149.1	4.55478	4.614	2.58622	2.475	2.9091	2.762
149.2	4.51908	4.614	2.65761	2.475	2.89638	2.762
149.3	4.51605	4.614	2.6502	2.475	2.81483	2.762
149.4	4.52624	4.614	2.59642	2.475	2.89128	2.762
149.5	4.47018	4.614	2.67291	2.475	2.84541	2.762
149.6	4.45279	4.614	2.61682	2.475	2.81731	2.762
149.7	4.49868	4.614	2.59132	2.475	2.86321	2.762
149.8	4.42729	4.614	2.6502	2.475	2.9346	2.762
149.9	4.44979	4.614	2.67801	2.475	2.8989	2.762
150	4.45279	4.614	2.61682	2.475	2.86321	2.762
150.1	4.44259	4.614	2.64741	2.475	2.9193	2.762
150.2	4.50378	4.614	2.61452	2.475	2.91677	2.762
150.3	4.45998	4.614	2.65251	2.475	2.83522	2.762
150.4	4.51908	4.614	2.55562	2.475	2.904	2.762
150.5	4.50792	4.614	2.60433	2.475	2.8887	2.762
150.6	4.5925	4.614	2.63212	2.475	2.8658	2.762
150.7	4.47319	4.614	2.63212	2.475	2.93204	2.762
150.8	4.53438	4.614	2.67291	2.475	2.97283	2.762
150.9	4.55173	4.614	2.74704	3.118	2.9397	2.762
151	4.50585	4.614	2.65761	2.475	2.9244	2.762
151.1	4.49773	4.614	2.69331	2.475	2.9346	2.762
151.2	4.51398	4.614	2.75723	3.118	2.9244	2.762
151.3	4.51908	4.614	2.70117	2.475	2.8989	2.762
151.4	4.55988	4.614	2.67059	2.475	2.9244	2.762
151.5	4.4345	4.614	2.72901	3.118	2.9295	2.762
151.6	4.48547	4.614	2.63212	2.475	2.93206	2.762
151.7	4.40901	4.614	2.6451	2.475	2.89638	2.762
151.8	4.45279	4.614	2.61682	2.475	2.91167	2.762
151.9	4.39457	4.614	2.69331	2.475	2.86831	2.762
152	4.4294	4.614	2.62981	2.475	2.84791	2.762
152.1	4.38353	4.614	2.67846	2.475	2.88618	2.762
152.2	4.41411	4.614	2.62192	2.475	2.82502	2.762
152.3	4.4243	4.614	2.61172	2.475	2.87089	2.762
152.4	4.36824	4.614	2.59642	2.475	2.8658	2.762
152.5	4.3763	4.614	2.58622	2.475	2.84541	2.762
152.6	4.4345	4.614	2.57375	2.475	2.83771	2.762
152.7	4.37334	4.614	2.61452	2.475	2.83522	2.762
152.8	4.3457	4.614	2.56355	2.475	2.87089	2.762
152.9	4.3406	4.614	2.70627	2.475	2.86831	2.762
153	4.3508	4.614	2.58394	2.475	2.82751	2.762
153.1	4.41709	4.614	2.64001	2.475	2.79691	2.762
153.2	4.3508	4.614	2.66781	2.475	2.84531	2.762
153.3	4.3712	4.614	2.62192	2.475	2.80201	2.762
153.4	4.31	4.614	2.64231	2.475	2.79954	2.762
153.5	4.40987	4.614	2.59923	2.475	2.80201	2.762
153.6	4.3253	4.614	2.61962	2.475	2.78671	2.762
153.7	4.35805	4.614	2.71881	2.475	2.74082	2.762
153.8	4.35295	4.614	2.66781	2.475	2.76122	2.762
153.9	4.26121	4.614	2.71371	2.475	2.79954	2.762
154	4.3151	4.614	2.68821	2.475	2.83522	2.762
154.1	4.3049	4.614	2.66781	2.475	2.85811	2.762
154.2	4.2714	4.614	2.7392	3.118	2.81221	2.762
154.3	4.3049	4.614	2.70861	2.475	2.84281	2.762
154.4	4.29471	4.614	2.67801	2.475	2.84281	2.762
154.5	4.29471	4.614	2.62702	2.475	2.84541	2.762
154.6	4.2663	4.614	2.63722	2.475	2.86321	2.762
154.7	4.27431	4.614	2.7392	3.118	2.8938	2.762
154.8	4.23062	4.614	2.7341	3.118	2.86831	2.762
154.9	4.26411	4.614	2.7341	3.118	2.87599	2.762
155	4.25901	4.614	2.65993	2.475	2.8887	2.762
155.1	4.20801	3.97	2.66039	2.475	2.9499	2.762
155.2	4.17232	3.97	2.71136	2.475	2.9397	2.762
155.3	4.12359	3.97	2.72391	3.118	2.9091	2.762
155.4	4.18252	3.97	2.68078	2.475	2.98049	2.762
155.5	4.19272	3.97	2.78	3.118	2.9601	2.762
155.6	4.20579	3.97	2.65761	2.475	2.9601	2.762
155.7	4.21311	4.614	2.84898	3.118	3.04429	2.762
155.8	4.13095	3.97	2.70627	2.475	3.03659	2.762
155.9	4.19272	3.97	2.72665	3.118	2.9448	2.762
156	4.12359	3.97	2.71136	2.475	3.01619	2.762
156.1	4.10885	3.97	2.71371	2.475	3.00089	2.762
156.2	4.20801	3.97	2.70117	2.475	3.01109	2.762
156.3	4.19782	3.97	2.65761	2.475	2.96519	2.762
156.4	4.17456	3.97	2.71136	2.475	3.05189	2.762
156.5	4.18189	3.97	2.7596	3.118	3.02129	2.762
156.6	4.27212	4.614	2.70075	2.475	3.07228	2.762
156.7	4.25391	4.614	2.7647	3.118	3.02129	2.762
156.8	4.24371	4.614	2.71371	2.475	2.98559	2.762
156.9	4.29471	4.614	2.72156	2.475	2.94735	2.762
157	4.21533	4.614	2.76743	3.118	3.03149	2.762
157.1	4.28451	4.614	2.82589	3.118	3.01109	2.762
157.2	4.3406	4.614	2.7545	3.118	2.91677	2.762
157.3	4.4243	4.614	2.8133	3.118	2.9499	2.762
157.4	4.4243	4.614	2.78272	3.118	2.99579	2.762
157.5	4.39669	4.614	2.91503	3.118	2.9193	2.762
157.6	4.45489	4.614	2.78	3.118	2.9193	2.762
157.7	4.48037	4.614	2.7596	3.118	2.9448	2.762
157.8	4.45489	4.614	2.7851	3.118	2.9295	2.762
157.9	4.40392	4.614	2.8055	3.118	2.9346	2.762
158	4.4345	4.614	2.82859	3.118	2.904	2.762
158.1	4.48037	4.614	2.89995	3.118	2.84791	2.762
158.2	4.51908	4.614	2.86427	3.118	2.9499	2.762
158.3	4.47018	4.614	2.7698	3.118	2.904	2.762
158.4	4.50888	4.614	2.77252	3.118	2.97793	2.762
158.5	4.50076	4.614	2.96111	3.118	2.9397	2.762
158.6	4.49868	4.614	2.89995	3.118	2.9397	2.762
158.7	4.45489	4.614	2.90504	3.118	2.9295	2.762
158.8	4.46809	4.614	2.93298	3.118	2.95244	2.762
158.9	4.51605	4.614	2.88199	3.118	2.9091	2.762
159	4.45789	4.614	2.86669	3.118	2.87341	2.762
159.1	4.5283	4.614	2.90504	3.118	2.9193	2.762
159.2	4.54968	4.614	2.87689	3.118	2.904	2.762
159.3	4.55988	4.614	2.83609	3.118	2.87089	2.762
159.4	4.58027	4.614	2.90749	3.118	2.84791	2.762
159.5	4.51908	4.614	2.90504	3.118	2.83	2.762
159.6	4.54968	4.614	2.90749	3.118	2.85051	2.762
159.7	4.53643	4.614	2.86936	3.118	2.86321	2.762
159.8	4.59047	4.614	2.83369	3.118	2.89633	2.762
159.9	4.54458	4.614	2.97888	3.118	2.91677	2.762
160	4.58027	4.614	2.88709	3.118	2.92694	2.762
160.1	4.64347	4.614	2.9662	3.118	3.00089	2.762
160.2	4.63127	4.614	2.94072	3.118	2.9397	2.762
160.3	4.69756	4.614	2.88466	3.118	2.93206	2.762
160.4	4.65677	4.614	2.94318	3.118	3.00089	2.762
160.5	4.68934	4.614	2.90239	3.118	3.00089	2.762
160.6	4.70973	4.614	2.91524	3.118	3.02129	2.762
160.7	4.77599	4.614	2.9815	3.118	2.96519	2.762
160.8	4.75681	4.614	2.92033	3.118	3.00089	2.762
160.9	4.77915	4.614	2.98659	3.118	2.99069	2.762
161	4.83015	4.614	3.01717	3.118	2.97539	2.762
161.1	4.81676	4.614	2.99169	3.118	2.99579	2.762
161.2	4.73836	4.614	2.95091	3.118	2.98306	2.762
161.3	4.75365	4.614	2.9815	3.118	2.93206	2.762
161.4	4.7607	4.614	3.06557	3.118	2.99069	2.762
161.5	4.78425	4.614	2.99418	3.118	2.92186	2.762
161.6	4.70973	4.614	2.98908	3.118	3.01619	2.762
161.7	4.80657	4.614	2.9713	3.118	2.955	2.762
161.8	4.72816	4.614	2.9764	3.118	2.9499	2.762
161.9	4.66186	4.614	2.99928	3.118	2.95244	2.762
162	4.74346	4.614	3.00188	3.118	2.91677	2.762
162.1	4.71286	4.614	3.08597	3.118	2.9397	2.762
162.2	4.7505	4.614	3.0732	3.118	2.9091	2.762
162.3	4.74541	4.614	2.94828	3.118	2.9142	2.762
162.4	4.71796	4.614	3.00188	3.118	2.93715	2.762
162.5	4.65876	4.614	3.01967	3.118	2.92186	2.762
162.6	4.73011	4.614	2.93808	3.118	2.83522	2.762
162.7	4.62617	4.614	3.08343	3.118	2.8785	2.762
162.8	4.63837	4.614	2.96373	3.118	2.85301	2.762
162.9	4.60779	4.614	3.07324	3.118	2.89633	2.762
163	4.62617	4.614	2.95338	3.118	2.8607	2.762
163.1	4.62818	4.614	3.00698	3.118	2.8989	2.762
163.2	4.61798	4.614	3.03756	3.118	2.8989	2.762
163.3	4.66386	4.614	3.06557	3.118	2.86831	2.762
163.4	4.67206	4.614	3.01717	3.118	2.8658	2.762
163.5	4.64657	4.614	2.9662	3.118	2.90148	2.762
163.6	4.65366	4.614	3.05027	3.118	2.91677	2.762
163.7	4.59047	4.614	3.04775	3.118	2.9091	2.762
163.8	4.66386	4.614	3.0783	3.118	2.8989	2.762
163.9	4.62509	4.614	3.02987	3.118	2.96519	2.762
164	4.62818	4.614	2.95091	3.118	2.97029	2.762
164.1	4.65677	4.614	3.04769	3.118	2.93715	2.762
164.2	4.60779	4.614	3.03748	3.118	2.98302	2.762
164.3	4.60269	4.614	2.99418	3.118	2.96519	2.762
164.4	4.63327	4.614	2.93053	3.118	3.00089	2.762
164.5	4.63837	4.614	2.98136	3.118	2.9397	2.762
164.6	4.62617	4.614	2.95848	3.118	2.9346	2.762
164.7	4.58231	4.614	2.91768	3.118	2.94225	2.762
164.8	4.5874	4.614	2.9713	3.118	2.85811	2.762
164.9	4.58231	4.614	2.93298	3.118	2.91677	2.762
165	4.55682	4.614	2.93053	3.118	2.8938	2.762
165.1	4.55682	4.614	2.90749	3.118	2.9244	2.762
165.2	4.55478	4.614	2.93808	3.118	2.85811	2.762
165.3	4.57721	4.614	2.89995	3.118	2.9244	2.762
165.4	4.57211	4.614	2.93562	3.118	2.9295	2.762
165.5	4.57007	4.614	2.97378	3.118	2.90143	2.762
165.6	4.55988	4.614	2.91014	3.118	2.9601	2.762
165.7	4.5874	4.614	2.94318	3.118	2.9091	2.762
165.8	4.58537	4.614	2.94565	3.118	2.93715	2.762
165.9	4.62617	4.614	2.94318	3.118	2.92696	2.762
166	4.57721	4.614	2.95091	3.118	2.99832	2.762
166.1	4.57721	4.614	2.9662	3.118	2.9346	2.762
166.2	4.58334	4.614	2.88199	3.118	2.9397	2.762
166.3	4.58231	4.614	2.96605	3.118	2.91677	2.762
166.4	4.59047	4.614	2.94072	3.118	2.9193	2.762
166.5	4.61289	4.614	2.92788	3.118	2.9142	2.762
166.6	4.5874	4.614	2.95848	3.118	2.91163	2.762
166.7	4.53438	4.614	2.99928	3.118	2.8887	2.762
166.8	4.55273	4.614	2.94828	3.118	2.9091	2.762
166.9	4.51908	4.614	2.96868	3.118	2.97029	2.762
167	4.56702	4.614	2.96358	3.118	2.9295	2.762
167.1	4.58943	4.614	2.9662	3.118	2.8989	2.762
167.2	4.52418	4.614	2.99418	3.118	2.9295	2.762
167.3	4.60067	4.614	2.95338	3.118	2.9448	2.762
167.4	4.51095	4.614	2.98398	3.118	2.94735	2.762
167.5	4.5925	4.614	2.89485	3.118	2.904	2.762
167.6	4.54663	4.614	2.89995	3.118	2.9295	2.762
167.7	4.55682	4.614	2.9662	3.118	2.8989	2.762
167.8	4.54458	4.614	2.99169	3.118	2.8887	2.762
167.9	4.56498	4.614	3.00188	3.118	2.9091	2.762
168	4.57007	4.614	3.00177	3.118	2.8887	2.762
168.1	4.56192	4.614	3.01457	3.118	2.91167	2.762
168.2	4.55988	4.614	2.92033	3.118	2.85301	2.762
168.3	4.51398	4.614	2.93562	3.118	2.9244	2.762
168.4	4.55478	4.614	2.90239	3.118	2.87341	2.762
168.5	4.49358	4.614	2.99156	3.118	2.85811	2.762
168.6	4.44979	4.614	2.96868	3.118	2.87341	2.762
168.7	4.50076	4.614	2.91014	3.118	2.83771	2.762
168.8	4.53948	4.614	3.00698	3.118	2.86321	2.762
168.9	4.49566	4.614	2.96111	3.118	2.86831	2.762
169	4.46299	4.614	2.95338	3.118	2.79691	2.762
169.1	4.45789	4.614	2.96605	3.118	2.78425	2.762
169.2	4.45489	4.614	2.94318	3.118	2.80201	2.762
169.3	4.47319	4.614	2.9662	3.118	2.84281	2.762
169.4	4.44259	4.614	2.9662	3.118	2.76632	2.762
169.5	4.43239	4.614	2.92278	3.118	2.80711	2.762
169.6	4.46299	4.614	2.99418	3.118	2.83522	2.762
169.7	4.48547	4.614	2.93298	3.118	2.75612	2.762
169.8	4.45789	4.614	2.95601	3.118	2.8198	2.762
169.9	4.51908	4.614	2.96111	3.118	2.79181	2.762
170	4.53948	4.614	3.06304	3.118	2.79181	2.762
170.1	4.45998	4.614	2.93034	3.118	2.75102	2.762
170.2	4.45279	4.614	2.96868	3.118	2.77652	2.762
170.3	4.56702	4.614	2.98646	3.118	2.77652	2.762
170.4	4.47018	4.614	2.94318	3.118	2.81221	2.762
170.5	4.48848	4.614	2.93053	3.118	2.80711	2.762
170.6	4.49358	4.614	2.99679	3.118	2.78162	2.762
170.7	4.50076	4.614	3.00438	3.118	2.84791	2.762
170.8	4.53948	4.614	3.04517	3.118	2.85301	2.762
170.9	4.46809	4.614	2.98398	3.118	2.86321	2.762
171	4.54968	4.614	2.98659	3.118	2.81993	2.762
171.1	4.47018	4.614	2.89995	3.118	2.86571	2.762
171.2	4.48037	4.614	2.98908	3.118	2.85051	2.762
171.3	4.51605	4.614	3.05795	3.118	2.87592	2.762
171.4	4.47319	4.614	3.01208	3.118	2.8836	2.762
171.5	4.49056	4.614	2.95075	3.118	2.8938	2.762
171.6	4.42008	4.614	2.96868	3.118	2.84541	2.762
171.7	4.44259	4.614	2.89973	3.118	2.8887	2.762
171.8	4.41411	4.614	2.96358	3.118	2.8658	2.762
171.9	4.39076	4.614	2.92033	3.118	2.904	2.762
172	4.3559	4.614	2.92278	3.118	2.87592	2.762
172.1	4.37334	4.614	3.00438	3.118	2.86831	2.762
172.2	4.3661	4.614	2.88975	3.118	2.89638	2.762
172.3	4.35295	4.614	2.9815	3.118	2.8938	2.762
172.4	4.30708	4.614	2.90239	3.118	2.89122	2.762
172.5	4.3406	4.614	2.95338	3.118	2.9448	2.762
172.6	4.30198	4.614	2.91524	3.118	2.8836	2.762
172.7	4.2998	4.614	2.94582	3.118	2.96773	2.762
172.8	4.30198	4.614	2.91259	3.118	2.95754	2.762
172.9	4.32237	4.614	2.94828	3.118	2.904	2.762
173	4.31	4.614	2.92278	3.118	2.9244	2.762
173.1	4.27941	4.614	2.92278	3.118	2.904	2.762
173.2	4.3253	4.614	2.94828	3.118	2.8989	2.762
173.3	4.29471	4.614	2.92033	3.118	2.86321	2.762
173.4	4.36314	4.614	2.92788	3.118	2.92696	2.762
173.5	4.34785	4.614	2.93562	3.118	2.96519	2.762
173.6	4.29471	4.614	2.88709	3.118	2.88109	2.762
173.7	4.33256	4.614	2.88709	3.118	2.86321	2.762
173.8	4.3151	4.614	2.96358	3.118	2.92186	2.762
173.9	4.2663	4.614	2.93562	3.118	2.79444	2.762
174	4.3151	4.614	2.96868	3.118	2.84541	2.762
174.1	4.3457	4.614	2.93808	3.118	2.84791	2.762
174.2	4.29471	4.614	2.93298	3.118	2.86831	2.762
174.3	4.2998	4.614	2.92033	3.118	2.86831	2.762
174.4	4.29471	4.614	2.92033	3.118	2.79954	2.762
174.5	4.33766	4.614	2.87179	3.118	2.82751	2.762
174.6	4.36314	4.614	2.95338	3.118	2.79939	2.762
174.7	4.33766	4.614	2.92278	3.118	2.79691	2.762
174.8	4.33844	4.614	2.93808	3.118	2.75102	2.762
174.9	4.29688	4.614	2.91768	3.118	2.71022	2.762
175	4.29688	4.614	3.03246	3.118	2.75612	2.762
175.1	4.18475	3.97	3.00698	3.118	2.72042	2.762
175.2	4.18475	3.97	2.99156	3.118	2.71532	2.762
175.3	4.24371	4.614	2.9764	3.118	2.70512	2.762
175.4	4.16722	3.97	2.9815	3.118	2.68231	2.762
175.5	4.11567	3.97	2.94828	3.118	2.70512	2.762
175.6	4.20801	3.97	3.01457	3.118	2.76632	2.762
175.7	4.11622	3.97	2.96868	3.118	2.70002	2.762
175.8	4.14682	3.97	3.00438	3.118	2.65923	2.762
175.9	4.15702	3.97	2.94828	3.118	2.68231	2.762
176	4.11057	3.97	2.98908	3.118	2.68983	2.762
176.1	4.08563	3.97	2.95338	3.118	2.68714	2.762
176.2	4.13662	3.97	2.92278	3.118	2.65923	2.762
176.3	4.05733	3.97	2.9713	3.118	2.56469	2.762
176.4	4.06013	3.97	2.94072	3.118	2.67453	2.762
176.5	4.13152	3.97	2.91768	3.118	2.63373	2.762
176.6	4.13888	3.97	2.99418	3.118	2.65683	2.762
176.7	4.09301	3.97	2.93808	3.118	2.59804	2.762
176.8	4.1032	3.97	2.96868	3.118	2.57764	2.762
176.9	4.13152	3.97	2.92788	3.118	2.67453	2.762
177	4.12132	3.97	2.9815	3.118	2.5396	2.762
177.1	4.09583	3.97	2.93808	3.118	2.57528	2.762
177.2	4.07262	3.97	2.95848	3.118	2.59294	2.762
177.3	4.04204	3.97	3.00947	3.118	2.55449	2.762
177.4	4.08282	3.97	2.97888	3.118	2.51644	2.762
177.5	4.09301	3.97	3.00438	3.118	2.47055	2.762
177.6	4.1134	3.97	2.91014	3.118	2.60586	2.762
177.7	4.11622	3.97	2.94072	3.118	2.50625	2.762
177.8	4.06293	3.97	2.94318	3.118	2.53174	2.762
177.9	4.12642	3.97	2.95091	3.118	2.52154	2.762
178	4.08282	3.97	3.00947	3.118	2.46315	2.762
178.1	4.01424	3.97	2.94828	3.118	2.49605	2.762
178.2	4.05733	3.97	2.92543	3.118	2.48353	2.762
178.3	4.03694	3.97	2.95075	3.118	2.48075	2.762
178.4	4.05223	3.97	2.83099	3.118	2.50115	2.762
178.5	3.98364	3.97	2.88709	3.118	2.48075	2.762
178.6	4.02443	3.97	2.89995	3.118	2.42975	2.762
178.7	3.98598	3.97	2.94582	3.118	2.47334	2.762
178.8	4.04204	3.97	2.8157	3.118	2.44505	2.762
178.9	3.95539	3.97	2.92278	3.118	2.45015	2.762
179	3.99107	3.97	2.87956	3.118	2.40426	2.762
179.1	4.00636	3.97	2.88199	3.118	2.42975	2.762
179.2	3.99617	3.97	2.91014	3.118	2.38896	2.762
179.3	3.98088	3.97	2.87956	3.118	2.3714	2.762
179.4	4.02675	3.97	2.87179	3.118	2.3816	2.762
179.5	4.03973	3.97	2.82589	3.118	2.42465	2.762
179.6	3.97854	3.97	2.89995	3.118	2.38896	2.762
179.7	4.02165	3.97	2.90504	3.118	2.42465	2.762
179.8	4.06013	3.97	2.96111	3.118	2.48353	2.762
179.9	4.10093	3.97	2.93298	3.118	2.3816	2.762
180	4.07262	3.97	2.94828	3.118	2.36121	2.762
180.1	4.03973	3.97	2.92278	3.118	2.40936	2.762
180.2	4.07262	3.97	2.93808	3.118	2.45525	2.762
180.3	4.01656	3.97	2.99928	3.118	2.40936	2.762
180.4	4.06243	3.97	2.96358	3.118	2.44786	2.762
180.5	4.13662	3.97	2.99667	3.118	2.36346	2.762
180.6	4.08791	3.97	2.99418	3.118	2.41163	2.762
180.7	4.01424	3.97	2.96868	3.118	2.38896	2.762
180.8	4.05733	3.97	2.96358	3.118	2.44786	2.762
180.9	4.06753	3.97	3.00947	3.118	2.42237	2.762
181	4.02165	3.97	2.99418	3.118	2.43766	2.762
181.1	4.00636	3.97	3.03246	3.118	2.48863	2.762
181.2	4.03973	3.97	3.03497	3.118	2.46315	2.762
181.3	4.03694	3.97	3.04266	3.118	2.46315	2.762
181.4	4.02675	3.97	3.00947	3.118	2.43995	2.762
181.5	4.01146	3.97	3.01457	3.118	2.47565	2.762
181.6	3.99384	3.97	3.04517	3.118	2.45525	2.762
181.7	4.04204	3.97	3.07577	3.118	2.45525	2.762
181.8	4.00636	3.97	2.94072	3.118	2.47565	2.762
181.9	3.97344	3.97	3.06557	3.118	2.40708	2.762
182	3.98088	3.97	3.02477	3.118	2.45295	2.762
182.1	3.99107	3.97	2.97888	3.118	2.45015	2.762
182.2	4.05223	3.97	3.02737	3.118	2.52154	2.762
182.3	3.98088	3.97	3.00438	3.118	2.48075	2.762
182.4	3.98598	3.97	3.03497	3.118	2.45525	2.762
182.5	4.00404	3.97	3.05537	3.118	2.47334	2.762
182.6	4.02443	3.97	3.05537	3.118	2.49095	2.762
182.7	4.02675	3.97	3.08597	3.118	2.45525	2.762
182.8	3.9985	3.97	2.98398	3.118	2.48585	2.762
182.9	3.96049	3.97	3.06304	3.118	2.41728	2.762
183	3.95814	3.97	3.09617	3.118	2.44786	2.762
183.1	3.97854	3.97	3.10636	3.118	2.45295	2.762
183.2	3.91735	3.97	3.04517	3.118	2.44505	2.762
183.3	3.98831	3.97	3.11912	3.118	2.40426	2.762
183.4	3.9503	3.97	3.07067	3.118	2.43257	2.762
183.5	3.88404	3.97	3.04015	3.118	2.40708	2.762
183.6	3.94284	3.97	3.03497	3.118	2.39406	2.762
183.7	3.93501	3.97	3.11912	3.118	2.41728	2.762
183.8	3.9503	3.97	3.09107	3.118	2.41446	2.762
183.9	3.93227	3.97	3.19556	3.118	2.39916	2.762
184	3.99617	3.97	3.08087	3.118	2.36631	2.762
184.1	3.98088	3.97	3.06304	3.118	2.36121	2.762
184.2	4.01701	3.97	3.12676	3.118	2.40708	2.762
184.3	3.97344	3.97	3.12676	3.118	2.41956	2.762
184.4	3.87655	3.97	3.06814	3.118	2.35836	2.762
184.5	3.94284	3.97	3.1344	3.118	2.39916	2.762
184.6	3.95304	3.97	3.12676	3.118	2.38669	2.762
184.7	4.00127	3.97	3.15483	3.118	2.42747	2.762
184.8	3.90952	3.97	3.00438	3.118	2.40708	2.762
184.9	3.9401	3.97	3.22614	3.118	2.42975	2.762
185	3.95539	3.97	3.13696	3.118	2.43485	2.762
185.1	3.98364	3.97	3.16246	3.118	2.36346	2.762
185.2	3.90715	3.97	3.18795	3.118	2.45295	2.762
185.3	3.97578	3.97	3.15226	3.118	2.50625	2.762
185.4	3.89185	3.97	3.11656	3.118	2.46035	2.762
185.5	3.93737	3.97	3.12422	3.118	2.51134	2.762
185.6	3.9068	3.97	3.18795	3.118	2.52154	2.762
185.7	3.92245	3.97	3.15479	3.118	2.5396	2.762
185.8	3.88404	3.97	3.20835	3.118	2.50625	2.762
185.9	3.91225	3.97	3.15483	3.118	2.49605	2.762
186	3.94794	3.97	3.1395	3.118	2.47334	2.762
186.1	3.89185	3.97	3.11401	3.118	2.49605	2.762
186.2	3.87655	3.97	3.12166	3.118	2.50115	2.762
186.3	3.88675	3.97	3.17008	3.118	2.46035	2.762
186.4	3.88165	3.97	3.23385	3.118	2.42465	2.762
186.5	3.94284	3.97	3.17266	3.118	2.48075	2.762
186.6	3.89695	3.97	3.19305	3.118	2.51644	2.762
186.7	3.87145	3.97	3.21595	3.118	2.54979	2.762
186.8	3.93264	3.97	3.24915	3.118	2.55724	2.762
186.9	3.82046	3.97	3.26445	3.118	2.55724	2.762
187	3.90205	3.97	3.26955	3.118	2.57254	2.762
187.1	3.82797	3.97	3.23124	3.118	2.61843	2.762
187.2	3.93774	3.97	3.24392	3.118	2.52664	2.762
187.3	3.84086	3.97	3.22614	3.118	2.57254	2.762
187.4	3.88914	3.97	3.33074	3.118	2.56744	2.762
187.5	3.85615	3.97	3.20835	3.118	2.59804	2.762
187.6	3.80759	3.97	3.25935	3.118	2.59294	2.762
187.7	3.84836	3.97	3.28994	3.118	2.56744	2.762
187.8	3.83576	3.97	3.27465	3.118	2.58784	2.762
187.9	3.84086	3.97	3.27465	3.118	2.51412	2.762
188	3.89185	3.97	3.27465	3.118	2.53684	2.762
188.1	3.88675	3.97	3.27202	3.118	2.55959	2.762
188.2	3.81001	3.97	3.26692	3.118	2.55999	2.762
188.3	3.84595	3.97	3.25163	3.118	2.5396	2.762
188.4	3.85855	3.97	3.26182	3.118	2.61096	2.762
188.5	3.87655	3.97	3.20325	3.118	2.64122	2.762
188.6	3.90205	3.97	3.20835	3.118	2.61061	2.762
188.7	3.85346	3.97	3.24653	3.118	2.57764	2.762
188.8	3.93264	3.97	3.24653	3.118	2.62625	2.762
188.9	3.87894	3.97	3.24405	3.118	2.63883	2.762
189	3.91735	3.97	3.24143	3.118	2.64903	2.762
189.1	3.90952	3.97	3.1344	3.118	2.60823	2.762
189.2	3.91462	3.97	3.18027	3.118	2.68473	2.762
189.3	3.9401	3.97	3.26692	3.118	2.63883	2.762
189.4	3.86635	3.97	3.27711	3.118	2.67721	2.762
189.5	3.89185	3.97	3.30014	3.118	2.71532	2.762
189.6	3.97344	3.97	3.27465	3.118	2.71532	2.762
189.7	3.99617	3.97	3.24653	3.118	2.67453	2.762
189.8	3.97578	3.97	3.32808	3.118	2.65923	2.762
189.9	4.02165	3.97	3.23124	3.118	2.60313	2.762
190	4.00636	3.97	3.25163	3.118	2.64903	2.762
190.1	4.01934	3.97	3.34094	3.118	2.5902	2.762
190.2	4.03973	3.97	3.23895	3.118	2.55959	2.762
190.3	3.96559	3.97	3.27974	3.118	2.47055	2.762
190.4	4.04204	3.97	3.30014	3.118	2.47844	2.762
190.5	4.04714	3.97	3.31279	3.118	2.49373	2.762
190.6	4.05503	3.97	3.34094	3.118	2.47334	2.762
190.7	4.08791	3.97	3.32054	3.118	2.43995	2.762
190.8	4.08282	3.97	3.35624	3.118	2.45525	2.762
190.9	4.06243	3.97	3.27711	3.118	2.40426	2.762
191	4.02165	3.97	3.36134	3.118	2.43485	2.762
191.1	4.07033	3.97	3.3026	3.118	2.32553	2.762
191.2	4.00404	3.97	3.31034	3.118	2.39406	2.762
191.3	4.01656	3.97	3.26445	3.118	2.37366	2.762
191.4	4.07262	3.97	3.26692	3.118	2.3816	2.762
191.5	4.01146	3.97	3.22614	3.118	2.35326	2.762
191.6	4.01701	3.97	3.14206	3.118	2.35102	2.762
191.7	4.08282	3.97	3.26692	3.118	2.36346	2.762
191.8	4.03694	3.97	3.24143	3.118	2.38612	2.762
191.9	4.00359	3.97	3.27711	3.118	2.38669	2.762
192	4.1032	3.97	3.30014	3.118	2.40199	2.762
192.1	4.01424	3.97	3.22105	3.118	2.40936	2.762
192.2	3.99384	3.97	3.22875	3.118	2.51644	2.762
192.3	4.02675	3.97	3.21855	3.118	2.48585	2.762
192.4	3.99617	3.97	3.22105	3.118	2.41673	2.762
192.5	3.96834	3.97	3.21345	3.118	2.45015	2.762
192.6	4.00404	3.97	3.23385	3.118	2.44505	2.762
192.7	3.92755	3.97	3.19556	3.118	2.42237	2.762
192.8	3.95814	3.97	3.25163	3.118	2.44735	2.762
192.9	3.9503	3.97	3.20835	3.118	2.45015	2.762
193	4.01656	3.97	3.23895	3.118	2.49095	2.762
193.1	3.94284	3.97	3.21595	3.118	2.53684	2.762
193.2	3.96324	3.97	3.21595	3.118	2.60823	2.762
193.3	3.97578	3.97	3.19047	3.118	2.54979	2.762
193.4	3.9401	3.97	3.18795	3.118	2.52388	2.762
193.5	3.92991	3.97	3.26955	3.118	2.64154	2.762
193.6	4.01146	3.97	3.21595	3.118	2.53684	2.762
193.7	3.95814	3.97	3.28994	3.118	2.64903	2.762
193.8	3.91225	3.97	3.34847	3.118	2.60823	2.762
193.9	4.01146	3.97	3.32808	3.118	2.62863	2.762
194	4.00127	3.97	3.34604	3.118	2.64663	2.762
194.1	4.03185	3.97	3.35624	3.118	2.66433	2.762
194.2	3.97578	3.97	3.38415	3.118	2.67453	2.762
194.3	3.99894	3.97	3.41233	3.118	2.65683	2.762
194.4	3.93264	3.97	3.34094	3.118	2.67453	2.762
194.5	4.01424	3.97	3.39193	3.118	2.62625	2.762
194.6	3.88165	3.97	3.34337	3.118	2.6925	2.762
194.7	3.92991	3.97	3.32298	3.118	2.65683	2.762
194.8	3.86875	3.97	3.36376	3.118	2.57528	2.762
194.9	3.89933	3.97	3.36134	3.118	2.55724	2.762
195	3.86875	3.97	3.40453	3.118	2.66192	2.762
195.1	3.87894	3.97	3.29504	3.118	2.64154	2.762
195.2	3.91972	3.97	3.25672	3.118	2.52154	2.762
195.3	3.81778	3.97	3.23124	3.118	2.61333	2.762
195.4	3.9503	3.97	3.30769	3.118	2.60313	2.762
195.5	3.96284	3.97	3.27465	3.118	2.55724	2.762
195.6	3.87894	3.97	3.29504	3.118	2.56744	2.762
195.7	3.90171	3.97	3.29504	3.118	2.53174	2.762
195.8	3.91972	3.97	3.31544	3.118	2.56234	2.762
195.9	3.85346	3.97	3.43273	3.118	2.52664	2.762
196	3.96559	3.97	3.24653	3.118	2.5447	2.762
196.1	3.77701	3.97	3.33827	3.118	2.53174	2.762
196.2	3.96049	3.97	3.30769	3.118	2.55489	2.762
196.3	3.87145	3.97	3.52686	3.599	2.52941	2.762
196.4	3.88914	3.97	3.26955	3.118	2.55214	2.762
196.5	3.80759	3.97	3.34094	3.118	2.50392	2.762
196.6	3.86875	3.97	3.32054	3.118	2.53684	2.762
196.7	3.90443	3.97	3.3283	3.118	2.55999	2.762
196.8	3.94284	3.97	3.36134	3.118	2.48863	2.762
196.9	3.84836	3.97	3.21595	3.118	2.52154	2.762
197	3.87385	3.97	3.36644	3.118	2.50625	2.762
197.1	3.87114	3.97	3.37153	3.118	2.44786	2.762
197.2	3.87894	3.97	3.35624	3.118	2.52154	2.762
197.3	3.88914	3.97	3.18537	3.118	2.49095	2.762
197.4	3.92245	3.97	3.33074	3.118	2.47565	2.762
197.5	3.90205	3.97	3.34604	3.118	2.39179	2.762
197.6	3.89933	3.97	3.36644	3.118	2.43995	2.762
197.7	3.89423	3.97	3.26707	3.118	2.34592	2.762
197.8	3.90952	3.97	3.32054	3.118	2.42975	2.762
197.9	3.91225	3.97	3.20835	3.118	2.35611	2.762
198	3.92991	3.97	3.18286	3.118	2.32553	2.762
198.1	3.85346	3.97	3.14206	3.118	2.32267	2.762
198.2	3.85346	3.97	3.15736	3.118	2.24327	2.005
198.3	3.89661	3.97	3.18286	3.118	2.27167	2.762
198.4	3.89695	3.97	3.15226	3.118	2.29717	2.762
198.5	3.83307	3.97	3.15988	3.118	2.2236	2.005
198.6	3.86125	3.97	3.08087	3.118	2.19811	2.005
198.7	3.81268	3.97	3.08597	3.118	2.19008	2.005
198.8	3.88404	3.97	2.98398	3.118	2.17478	2.005
198.9	3.88675	3.97	3.0936	3.118	2.15948	2.005
199	3.84836	3.97	2.99928	3.118	2.07789	2.005
199.1	3.80759	3.97	3.05537	3.118	2.0524	2.005
199.2	3.89423	3.97	3.02477	3.118	2.05749	2.005
199.3	3.80516	3.97	3.02477	3.118	2.0167	2.005
199.4	3.85615	3.97	3.07067	3.118	2.02992	2.005
199.5	3.80516	3.97	3.05795	3.118	2.032	2.005
199.6	3.83066	3.97	3.10128	3.118	2.05749	2.005
199.7	3.83307	3.97	3.08853	3.118	2.0116	2.005
199.8	3.74642	3.97	2.99418	3.118	2.0014	2.005
[truncated: 4,002 more rows]
