# Supplementary material for: The invasion pore induced by Toxoplasma gondii
Source: EMBO Rep. 2025 Sep 19;26(20):5009–26. doi: 10.1038/s44319-025-00565-8 (PMC12549902; doi:10.1038/s44319-025-00565-8)
Supplement: Supplementary file 6 — Source data Fig. 5 [file 44319_2025_565_MOESM6_ESM.zip › Figure 5/Figure 5b/Figure 5b.xlsx]

## Sheet: RON2 Raw Norm and Denoised
Transient (nS)	G 14	G14 Denoised	G 15	G 15 Denoised	G 17	G 17 Denoised
Time m(s)
0.1	-0.0471636	NaN	-0.0206722	NaN	0.0480482	NaN
0.2	0.0468938	NaN	0.045441	NaN	0.0326491	NaN
0.3	0.0366047	NaN	-0.0104007	NaN	0.0172513	NaN
0.4	-0.000165192	NaN	-0.0219279	NaN	0.0480482	NaN
0.5	0.00497558	NaN	0.0197682	NaN	0.0794998	NaN
0.6	0.00497558	NaN	0.0197682	NaN	0.0743631	NaN
0.7	-0.0412859	NaN	-0.0104007	NaN	0.0172513	NaN
0.8	-0.0148317	NaN	-0.0161673	NaN	-0.0289338	NaN
0.9	0.0167999	NaN	-0.0167975	NaN	0.037782	NaN
1	-0.0112031	NaN	-0.000767298	NaN	0.0326491	NaN
1.1	-0.0559698	NaN	-0.0264333	NaN	0.0281393	NaN
1.2	0.132713	NaN	-0.0110341	NaN	0.0172513	NaN
1.3	-0.0618426	NaN	-0.041831	NaN	0.0172513	NaN
1.4	0.0255402	NaN	0.0204175	NaN	-0.00327692	NaN
1.5	-0.0251171	NaN	-0.0623592	NaN	-0.0135401	NaN
1.6	0.0504608	NaN	0.0146341	NaN	0.0441773	NaN
1.7	-0.07212	NaN	-0.0213004	NaN	-0.00327692	NaN
1.8	-0.0148317	NaN	-0.031566	NaN	0.0281393	NaN
1.9	0.00497558	NaN	0.00372562	NaN	0.012119	NaN
2	0.0203988	NaN	-0.0623592	NaN	0.0538177	NaN
2.1	-0.0207267	NaN	-0.0213004	NaN	0.0634487	NaN
2.2	-0.0112031	NaN	-0.0366986	NaN	-0.0334734	NaN
2.3	-0.00530581	NaN	-0.000767298	NaN	0.0640901	NaN
2.4	0.0255402	NaN	-0.00590079	NaN	0.0634487	NaN
2.5	-0.0515645	NaN	-0.00653626	NaN	0.0217641	NaN
2.6	-0.0199745	NaN	-0.0880161	NaN	0.0326491	NaN
2.7	-0.0471636	NaN	0.0615169	NaN	-0.0232061	NaN
2.8	-0.0464253	NaN	-0.123929	NaN	0.00185491	NaN
2.9	-0.0405442	NaN	-0.0520954	NaN	-0.0289338	NaN
3	0.0152576	NaN	-0.0270582	NaN	0.012119	NaN
3.1	0.061534	NaN	0.0191196	NaN	0.012119	NaN
3.2	-0.0155866	NaN	-0.0161673	NaN	-0.0283398	NaN
3.3	-0.0207267	NaN	-0.000767298	NaN	-0.0334734	NaN
3.4	-0.0207267	NaN	-0.0213004	NaN	0.058315	NaN
3.5	-0.0508281	NaN	-0.0225549	NaN	-0.0232061	NaN
3.6	0.00574107	NaN	-0.0161673	NaN	-0.0084086	NaN
3.7	-0.0420268	NaN	0.050576	NaN	0.0127341	NaN
3.8	0.00497558	NaN	-0.0213004	NaN	-0.0192701	NaN
3.9	-0.0104463	NaN	0.0608464	NaN	0.0846367	NaN
4	-0.0251171	NaN	-0.00204284	NaN	0.0589538	NaN
4.1	0.0306817	NaN	0.00372562	NaN	0.042915	NaN
4.2	-0.0104463	NaN	-0.0110341	NaN	0.042915	NaN
4.3	0.0255402	NaN	0.050576	NaN	0.0640901	NaN
4.4	-0.0567036	NaN	-0.0264333	NaN	0.0275163	NaN
4.5	0.00497558	NaN	0.00372562	NaN	-0.0283398	NaN
4.6	0.000597656	NaN	-0.108539	NaN	-0.0597171	NaN
4.7	0.0504608	NaN	0.0659819	NaN	0.0172513	NaN
4.8	0.0101165	NaN	0.0916615	NaN	0.0172513	NaN
4.9	0.0196262	NaN	-0.103408	NaN	-0.0488732	NaN
5	-0.000165192	NaN	0.0300369	NaN	0.058315	NaN
5.1	0.0512493	NaN	0.0563789	NaN	-0.0141414	NaN
5.2	0.0409652	NaN	0.0300369	NaN	-0.00327692	NaN
5.3	-0.0515645	NaN	0.0358286	NaN	-0.0238027	NaN
5.4	-0.0317528	NaN	-0.000767298	NaN	0.0531815	NaN
5.5	-0.0823968	NaN	0.040966	NaN	-0.0899325	NaN
5.6	0.0358234	NaN	0.0249024	NaN	0.0538177	NaN
5.7	-0.000165192	NaN	0.0191196	NaN	-0.0494566	NaN
5.8	-0.0155866	NaN	0.0146341	NaN	0.0332746	NaN
5.9	-0.000927259	NaN	0.0197682	NaN	-0.0289338	NaN
6	-0.0361463	NaN	-0.000128545	NaN	-0.0346554	NaN
6.1	-0.0464253	NaN	0.0101442	NaN	-0.0437401	NaN
6.2	-0.0361463	NaN	-0.00590079	NaN	0.0942537	NaN
6.3	-0.00530581	NaN	-0.0014054	NaN	-0.0186715	NaN
6.4	-0.0919578	NaN	0.107071	NaN	0.0685825	NaN
6.5	0.0718194	NaN	-0.0213004	NaN	-0.0899325	NaN
6.6	0.0255402	NaN	-0.0874222	NaN	0.00698689	NaN
6.7	-0.0816763	NaN	0.0717932	NaN	0.00698689	NaN
6.8	0.0196262	NaN	0.0293829	NaN	-0.0751067	NaN
6.9	-0.0104463	NaN	-0.0219279	NaN	0.0275163	NaN
7	-0.0456862	NaN	0.0152808	NaN	0.037782	NaN
7.1	0.0263162	NaN	0.0197682	NaN	-0.0494566	NaN
7.2	-0.0207267	NaN	-0.0886095	NaN	0.012119	NaN
7.3	-0.0104463	NaN	0.00372562	NaN	0.0320241	NaN
7.4	-0.0464253	NaN	0.00436635	NaN	-0.0545869	NaN
7.5	0.0203988	NaN	-0.000128545	NaN	-0.00327692	NaN
7.6	-0.0155866	NaN	-0.000128545	NaN	0.0833335	NaN
7.7	-0.0405442	NaN	0.00436635	NaN	-0.0180723	NaN
7.8	0.0520386	NaN	-0.0366986	NaN	0.00185491	NaN
7.9	0.0409652	NaN	-0.0475777	NaN	-0.0135401	NaN
8	-0.0405442	NaN	0.0146341	NaN	-0.00388342	NaN
8.1	0.0461072	NaN	-0.0309431	NaN	-0.0340647	NaN
8.2	0.0211722	NaN	0.0403061	NaN	-0.0186715	NaN
8.3	-0.0302596	NaN	0.0717932	NaN	-0.0443261	NaN
8.4	0.00574107	NaN	0.0146341	NaN	-0.0289338	NaN
8.5	0.0623286	NaN	0.0403061	NaN	0.0166343	NaN
8.6	-0.0567036	NaN	0.00500774	NaN	0.0788505	NaN
8.7	-0.00530581	NaN	-0.0213004	NaN	-0.0488732	NaN
8.8	-0.0045456	NaN	-0.0110341	NaN	-0.0597171	NaN
8.9	0.108641	NaN	0.045441	NaN	0.012119	NaN
9	0.0777648	NaN	0.050576	NaN	0.042915	NaN
9.1	0.0769622	NaN	-0.0110341	NaN	0.0172513	NaN
9.2	-0.0148317	NaN	0.0865253	NaN	0.012119	NaN
9.3	-0.0559698	NaN	0.0197682	NaN	0.0172513	NaN
9.4	0.00497558	NaN	0.0447792	NaN	0.0172513	NaN
9.5	0.0358234	NaN	-0.0771546	NaN	0.00124578	NaN
9.6	-0.00530581	NaN	0.0447792	NaN	-0.00780411	NaN
9.7	0.0101165	NaN	-0.0161673	NaN	0.00246467	NaN
9.8	0.061534	NaN	-0.00526468	NaN	0.0794998	NaN
9.9	-0.00893037	NaN	-0.041831	NaN	-0.0129383	NaN
10	-0.000165192	NaN	0.0608464	NaN	0.0115046	NaN
10.1	-0.0611114	NaN	-0.031566	NaN	-0.0397836	NaN
10.2	-0.0258668	NaN	-0.0110341	NaN	0.037782	NaN
10.3	-0.0361463	NaN	0.0152808	NaN	-0.0186715	NaN
10.4	0.00497558	NaN	0.0351714	NaN	0.042915	NaN
10.5	-0.0302596	NaN	0.00885678	NaN	-0.0135401	NaN
10.6	-0.0258668	NaN	0.0615169	NaN	-0.0186715	NaN
10.7	-0.0258668	NaN	0.0820702	NaN	0.0326491	NaN
10.8	0.0563916	NaN	0.00500774	NaN	0.135336	NaN
10.9	0.0366047	NaN	0.0300369	NaN	-0.0597171	NaN
11	0.0512493	NaN	0.0197682	NaN	0.0281393	NaN
11.1	-0.0207267	NaN	0.0813892	NaN	0.0326491	NaN
11.2	-0.0970983	NaN	0.0512411	NaN	0.0371544	NaN
11.3	0.040182	NaN	0.0974867	NaN	-0.0391955	NaN
11.4	0.113788	NaN	0.0358286	NaN	0.0223837	NaN
11.5	0.0932023	NaN	0.0659819	NaN	-0.100753	NaN
11.6	-0.00968871	NaN	0.0300369	NaN	-0.00388342	NaN
11.7	-0.102239	NaN	-0.0219279	NaN	0.0422848	NaN
11.8	-0.000927259	NaN	0.0197682	NaN	0.0127341	NaN
11.9	0.0417492	NaN	0.0557111	NaN	0.0281393	NaN
12	0.0468938	NaN	0.0967979	NaN	-0.0238027	NaN
12.1	-0.00530581	NaN	-0.000767298	NaN	0.0326491	NaN
12.2	-0.000165192	NaN	0.0191196	NaN	0.00185491	NaN
12.3	-0.0412859	NaN	0.0146341	NaN	0.0332746	NaN
12.4	0.061534	NaN	-0.000128545	NaN	0.0640901	NaN
12.5	-0.000165192	NaN	0.0608464	NaN	0.0332746	NaN
12.6	-0.0302596	NaN	0.112208	NaN	0.0589538	NaN
12.7	-0.0207267	NaN	0.0197682	NaN	0.0685825	NaN
12.8	-0.0508281	NaN	-0.000767298	NaN	0.0223837	NaN
12.9	0.0203988	NaN	0.0249024	NaN	0.0782019	NaN
13	-0.00968871	NaN	0.0146341	NaN	-0.0129383	NaN
13.1	-0.0611114	NaN	-0.000767298	NaN	-0.0084086	NaN
13.2	0.0417492	NaN	-0.041831	NaN	-0.0186715	NaN
13.3	-0.000165192	NaN	0.00436635	NaN	0.0384102	NaN
13.4	0.0196262	NaN	0.0659819	NaN	0.042915	NaN
13.5	-0.138217	NaN	-0.0161673	NaN	-0.0283398	NaN
13.6	-0.0456862	NaN	0.0461035	NaN	-0.0796686	NaN
13.7	-0.0199745	NaN	0.045441	NaN	0.0640901	NaN
13.8	-0.035402	NaN	-0.0167975	NaN	0.0576769	NaN
13.9	-0.0772585	NaN	0.00436635	NaN	-0.00780411	NaN
14	-0.0207267	NaN	-0.0771546	NaN	0.0435458	NaN
14.1	-0.0361463	NaN	0.040966	NaN	0.00246467	NaN
14.2	-0.00968871	NaN	-0.0110341	NaN	0.0794998	NaN
14.3	0.0785681	NaN	0.00950015	NaN	0.0634487	NaN
14.4	-0.0611114	NaN	-0.0366986	NaN	0.037782	NaN
14.5	0.0726192	NaN	0.00500774	NaN	0.0480482	NaN
14.6	0.0777648	NaN	-0.0161673	NaN	0.0480482	NaN
14.7	-0.0045456	NaN	0.00500774	NaN	-0.00266979	NaN
14.8	0.0306817	NaN	-0.0161673	NaN	-0.0334734	NaN
14.9	-0.0567036	NaN	0.0146341	NaN	0.0326491	NaN
15	-0.0310066	NaN	-0.00526468	NaN	0.0538177	NaN
15.1	0.0409652	NaN	0.0255544	NaN	0.0326491	NaN
15.2	0.0520386	NaN	-0.000767298	NaN	0.037782	NaN
15.3	-0.0361463	NaN	0.0197682	NaN	0.0589538	NaN
15.4	-0.0199745	NaN	-0.0258077	NaN	0.0326491	NaN
15.5	-0.0464253	NaN	0.0152808	NaN	0.00637513	NaN
15.6	0.0461072	NaN	0.0358286	NaN	0.0275163	NaN
15.7	-0.0412859	NaN	0.0717932	NaN	0.0435458	NaN
15.8	0.0211722	NaN	0.0351714	NaN	0.00246467	NaN
15.9	0.0726192	NaN	-0.000767298	NaN	0.042915	NaN
16	-0.00530581	NaN	0.0711175	NaN	0.00124578	NaN
16.1	0.0409652	NaN	-0.0104007	NaN	0.00185491	NaN
16.2	-0.0405442	NaN	-0.0104007	NaN	0.0634487	NaN
16.3	0.0108846	NaN	0.0974867	NaN	0.00185491	NaN
16.4	0.103495	NaN	-0.0264333	NaN	0.0217641	NaN
16.5	-0.035402	NaN	0.0204175	NaN	0.0275163	NaN
16.6	0.0247649	NaN	0.00500774	NaN	-0.0084086	NaN
16.7	-0.0926731	NaN	0.0300369	NaN	0.0788505	NaN
16.8	0.0101165	NaN	0.0461035	NaN	0.0172513	NaN
16.9	-0.0155866	NaN	-0.0270582	NaN	-0.0751067	NaN
17	-0.0310066	NaN	0.050576	NaN	0.0332746	NaN
17.1	-0.0772585	NaN	0.00436635	NaN	0.0480482	NaN
17.2	-0.0669814	NaN	-0.000767298	NaN	0.012119	NaN
17.3	-0.0266156	NaN	0.0563789	NaN	0.023004	NaN
17.4	-0.00968871	NaN	0.0146341	NaN	0.0640901	NaN
17.5	-0.0302596	NaN	0.0351714	NaN	0.0634487	NaN
17.6	-0.035402	NaN	-0.0213004	NaN	-0.0295271	NaN
17.7	0.0196262	NaN	0.0717932	NaN	-0.0186715	NaN
17.8	-0.0508281	NaN	-0.0213004	NaN	-0.0186715	NaN
17.9	0.0101165	NaN	0.0351714	NaN	0.0184873	NaN
18	-0.107379	NaN	0.0923477	NaN	0.042915	NaN
18.1	-0.0155866	NaN	-0.051483	NaN	0.00185491	NaN
18.2	0.0366047	NaN	0.0974867	NaN	0.042915	NaN
18.3	0.0769622	NaN	-0.0161673	NaN	0.0788505	NaN
18.4	-0.07212	NaN	0.0351714	NaN	0.0897738	NaN
18.5	0.0211722	NaN	0.0351714	NaN	0.0422848	NaN
18.6	-0.0346569	NaN	0.0403061	NaN	0.0531815	NaN
18.7	-0.0412859	NaN	-0.00590079	NaN	0.0576769	NaN
18.8	0.0761605	NaN	-0.0783524	NaN	0.0730704	NaN
18.9	-0.097811	NaN	0.0139881	NaN	-0.0084086	NaN
19	-0.0155866	NaN	0.116646	NaN	0.0435458	NaN
19.1	-0.0207267	NaN	-0.0527072	NaN	0.0435458	NaN
19.2	0.0350428	NaN	0.050576	NaN	0.104523	NaN
19.3	-0.0816763	NaN	0.0197682	NaN	-0.00901247	NaN
19.4	0.0666766	NaN	0.0608464	NaN	0.0737164	NaN
19.5	0.0409652	NaN	-0.0366986	NaN	0.0281393	NaN
19.6	0.0314604	NaN	0.0293829	NaN	0.0332746	NaN
19.7	-0.0266156	NaN	0.0249024	NaN	-0.00327692	NaN
19.8	-0.0823968	NaN	0.122482	NaN	-0.0180723	NaN
19.9	-0.00606523	NaN	-0.0726225	NaN	0.0127341	NaN
20	0.0211722	NaN	0.0557111	NaN	-0.0238027	NaN
20.1	0.0777648	NaN	-0.00526468	NaN	0.0737164	NaN
20.2	-0.0405442	NaN	0.0204175	NaN	0.0788505	NaN
20.3	-0.000927259	NaN	-0.00590079	NaN	-0.0186715	NaN
20.4	-0.0214782	NaN	0.0242512	NaN	0.00759929	NaN
20.5	0.0255402	NaN	-0.0104007	NaN	0.017869	NaN
20.6	-0.00893037	NaN	-0.0520954	NaN	0.037782	NaN
20.7	0.000597656	NaN	-0.0424481	NaN	0.012119	NaN
20.8	0.0366047	NaN	0.0967979	NaN	0.0474154	NaN
20.9	-0.0368899	NaN	-0.0366986	NaN	-0.00327692	NaN
21	0.0306817	NaN	-0.0469633	NaN	0.0275163	NaN
21.1	0.0409652	NaN	0.00436635	NaN	0.0589538	NaN
21.2	-0.0508281	NaN	-0.0110341	NaN	0.00698689	NaN
21.3	-0.0567036	NaN	-0.0270582	NaN	0.058315	NaN
21.4	-0.0618426	NaN	0.0191196	NaN	0.0531815	NaN
21.5	0.0255402	NaN	0.0146341	NaN	0.0480482	NaN
21.6	0.0211722	NaN	-0.0161673	NaN	0.0435458	NaN
21.7	-0.0199745	NaN	0.0813892	NaN	0.023004	NaN
21.8	-0.00968871	NaN	-0.000767298	NaN	0.0679391	NaN
21.9	-0.0567036	NaN	0.0396469	NaN	0.0172513	NaN
22	-0.0207267	NaN	0.0351714	NaN	0.058315	NaN
22.1	-0.035402	NaN	0.0306914	NaN	-0.0494566	NaN
22.2	-0.0361463	NaN	0.0813892	NaN	0.0589538	NaN
22.3	-0.0515645	NaN	-0.0167975	NaN	0.0589538	NaN
22.4	0.0108846	NaN	0.0659819	NaN	0.0115046	NaN
22.5	0.0658802	NaN	0.0152808	NaN	-0.0295271	NaN
22.6	0.0718194	NaN	0.0351714	NaN	0.0628079	NaN
22.7	0.00574107	NaN	0.0197682	NaN	0.125737	NaN
22.8	-0.07212	NaN	0.050576	NaN	-0.0232061	NaN
22.9	-0.0464253	NaN	-0.00526468	NaN	0.0223837	NaN
23	-0.0317528	NaN	0.0293829	NaN	0.00124578	NaN
23.1	-0.0104463	NaN	0.00436635	NaN	-0.00266979	NaN
23.2	-0.0104463	NaN	0.0608464	NaN	0.017869	NaN
23.3	0.0366047	NaN	-0.00590079	NaN	-0.11559	NaN
23.4	-0.0559698	NaN	0.0345149	NaN	0.0737164	NaN
23.5	-0.0471636	NaN	0.0146341	NaN	0.0217641	NaN
23.6	-0.0464253	NaN	-0.0264333	NaN	0.0891192	NaN
23.7	-0.0515645	NaN	0.050576	NaN	-0.0186715	NaN
23.8	0.0101165	NaN	-0.0270582	NaN	-0.00206205	NaN
23.9	-0.0302596	NaN	-0.108539	NaN	0.023004	NaN
24	0.0101165	NaN	-0.0219279	NaN	0.00185491	NaN
24.1	-0.000927259	NaN	-0.000767298	NaN	0.058315	NaN
24.2	0.113788	NaN	0.117345	NaN	0.012119	NaN
24.3	-0.0567036	NaN	-0.0110341	NaN	-0.0591389	NaN
24.4	-0.0302596	NaN	-0.0014054	NaN	0.0172513	NaN
24.5	-0.0155866	NaN	-0.0366986	NaN	-0.0289338	NaN
24.6	-0.000927259	NaN	0.0345149	NaN	0.0640901	NaN
24.7	-0.0559698	NaN	-0.0674909	NaN	-0.00388342	NaN
24.8	0.0108846	NaN	-0.0726225	NaN	-0.0340647	NaN
24.9	-0.0155866	NaN	0.0711175	NaN	-0.00327692	NaN
25	-0.00530581	NaN	0.0447792	NaN	0.0172513	NaN
25.1	0.0468938	NaN	0.050576	NaN	0.0320241	NaN
25.2	0.0211722	NaN	-0.0161673	NaN	-0.0135401	NaN
25.3	-0.07212	NaN	0.050576	NaN	-0.0135401	NaN
25.4	-0.0765353	NaN	0.00950015	NaN	0.0281393	NaN
25.5	-0.0207267	NaN	0.00950015	NaN	0.012119	NaN
25.6	0.0468938	NaN	0.0447792	NaN	0.0435458	NaN
25.7	0.0350428	NaN	0.0249024	NaN	-0.00901247	NaN
25.8	-0.0155866	NaN	-0.0167975	NaN	0.0275163	NaN
25.9	0.0306817	NaN	0.0557111	NaN	-0.00780411	NaN
26	0.0263162	NaN	-0.139886	NaN	0.0223837	NaN
26.1	-0.000165192	NaN	0.0396469	NaN	-0.00327692	NaN
26.2	0.0769622	NaN	0.0813892	NaN	0.0127341	NaN
26.3	-0.0104463	NaN	-0.0566177	NaN	-0.00327692	NaN
26.4	-0.0045456	NaN	0.0197682	NaN	0.00698689	NaN
26.5	0.0306817	NaN	0.00500774	NaN	0.012119	NaN
26.6	-0.00893037	NaN	-0.041831	NaN	-0.0545869	NaN
26.7	0.0453213	NaN	0.0191196	NaN	-0.0232061	NaN
26.8	0.0263162	NaN	-0.0161673	NaN	0.00185491	NaN
26.9	-0.00530581	NaN	-0.0668864	NaN	0.012119	NaN
27	0.00574107	NaN	-0.0206722	NaN	0.012119	NaN
27.1	0.00497558	NaN	0.00436635	NaN	0.0486817	NaN
27.2	0.0306817	NaN	0.00950015	NaN	0.0435458	NaN
27.3	0.0461072	NaN	0.0197682	NaN	0.0576769	NaN
27.4	-0.00968871	NaN	-0.0822885	NaN	0.0172513	NaN
27.5	-0.0405442	NaN	-0.031566	NaN	-0.0238027	NaN
27.6	0.0101165	NaN	-0.0572274	NaN	-0.0334734	NaN
27.7	0.0101165	NaN	-0.0931471	NaN	0.017869	NaN
27.8	-0.0310066	NaN	-0.0219279	NaN	-0.00327692	NaN
27.9	0.0563916	NaN	-0.0110341	NaN	-0.0346554	NaN
28	-0.0310066	NaN	0.0146341	NaN	-0.0705492	NaN
28.1	-0.0104463	NaN	-0.041831	NaN	0.0692265	NaN
28.2	0.061534	NaN	0.0608464	NaN	0.017869	NaN
28.3	0.0203988	NaN	0.0242512	NaN	0.0326491	NaN
28.4	-0.0104463	NaN	-0.0161673	NaN	-0.0602946	NaN
28.5	0.00497558	NaN	0.00500774	NaN	0.0531815	NaN
28.6	-0.0258668	NaN	-0.000767298	NaN	-0.0340647	NaN
28.7	0.00497558	NaN	-0.0213004	NaN	-0.0180723	NaN
28.8	0.0453213	NaN	-0.0880161	NaN	0.0223837	NaN
28.9	0.0512493	NaN	-0.0213004	NaN	0.037782	NaN
29	0.00934914	NaN	-0.0572274	NaN	0.0326491	NaN
29.1	-0.0456862	NaN	0.0300369	NaN	0.0531815	NaN
29.2	-0.0611114	NaN	-0.0623592	NaN	0.00698689	NaN
29.3	-0.0816763	NaN	-0.0264333	NaN	0.0384102	NaN
29.4	0.0203988	NaN	-0.0629658	NaN	0.0275163	NaN
29.5	0.00574107	NaN	-0.00653626	NaN	0.0525461	NaN
29.6	-0.0207267	NaN	0.0300369	NaN	0.0384102	NaN
29.7	0.0263162	NaN	-0.0880161	NaN	0.0589538	NaN
29.8	0.000597656	NaN	-0.0982778	NaN	0.026894	NaN
29.9	0.0975353	NaN	0.0146341	NaN	0.00246467	NaN
30	0.0101165	NaN	-0.0167975	NaN	-0.0186715	NaN
30.1	0.0211722	NaN	-0.000767298	NaN	-0.0084086	NaN
30.2	0.0160283	NaN	-0.0771546	NaN	-0.0391955	NaN
30.3	-0.0713942	NaN	0.0608464	NaN	-0.0334734	NaN
30.4	0.061534	NaN	0.0396469	NaN	0.0737164	NaN
30.5	0.00497558	NaN	0.0762533	NaN	0.0281393	NaN
30.6	-0.0662529	NaN	-0.0161673	NaN	-0.0283398	NaN
30.7	0.0520386	NaN	-0.0110341	NaN	0.042915	NaN
30.8	0.061534	NaN	-0.0167975	NaN	-0.0437401	NaN
30.9	0.0306817	NaN	0.0146341	NaN	0.0384102	NaN
31	0.0461072	NaN	-0.0572274	NaN	0.0172513	NaN
31.1	-0.0148317	NaN	0.00500774	NaN	-0.00780411	NaN
31.2	0.0263162	NaN	0.0872089	NaN	0.023004	NaN
31.3	-0.0207267	NaN	-0.0258077	NaN	0.0794998	NaN
31.4	-0.0662529	NaN	-0.0213004	NaN	0.0332746	NaN
31.5	-0.0713942	NaN	0.0447792	NaN	0.00185491	NaN
31.6	-0.000927259	NaN	-0.0264333	NaN	0.140472	NaN
31.7	0.0358234	NaN	0.0711175	NaN	0.00185491	NaN
31.8	0.0263162	NaN	-0.0155365	NaN	0.0384102	NaN
31.9	-0.0155866	NaN	-0.0572274	NaN	-0.0238027	NaN
32	0.0769622	NaN	-0.00590079	NaN	0.00246467	NaN
32.1	0.0306817	NaN	0.040966	NaN	0.00124578	NaN
32.2	-0.0310066	NaN	0.0204175	NaN	-0.0397836	NaN
32.3	-0.0713942	NaN	-0.0360783	NaN	-0.00327692	NaN
32.4	-0.0104463	NaN	-0.0110341	NaN	0.0326491	NaN
32.5	0.000597656	NaN	-0.0578366	NaN	0.00246467	NaN
32.6	0.00497558	NaN	-0.0469633	NaN	0.0115046	NaN
32.7	-0.0317528	NaN	0.0197682	NaN	0.037782	NaN
32.8	-0.0302596	NaN	0.0255544	NaN	0.00698689	NaN
32.9	-0.00530581	NaN	-0.051483	NaN	-0.00266979	NaN
33	0.0769622	NaN	-0.0366986	NaN	0.012119	NaN
33.1	0.0666766	NaN	-0.0110341	NaN	0.0435458	NaN
33.2	0.0358234	NaN	0.0197682	NaN	0.0730704	NaN
33.3	-0.0251171	NaN	-0.051483	NaN	0.0422848	NaN
33.4	0.0461072	NaN	-0.0354573	NaN	0.0480482	NaN
33.5	-0.0310066	NaN	-0.0469633	NaN	-0.0180723	NaN
33.6	0.0306817	NaN	-0.0783524	NaN	-0.0135401	NaN
33.7	0.00497558	NaN	-0.0726225	NaN	0.0589538	NaN
33.8	0.0152576	NaN	-0.0674909	NaN	0.0942537	NaN
33.9	-0.0155866	NaN	-0.0412134	NaN	-0.0488732	NaN
34	0.000597656	NaN	-0.0777538	NaN	-0.0084086	NaN
34.1	0.0263162	NaN	0.00436635	NaN	0.012119	NaN
34.2	-0.0207267	NaN	-0.0167975	NaN	0.00698689	NaN
34.3	-0.0199745	NaN	0.00436635	NaN	0.0788505	NaN
34.4	-0.0258668	NaN	-0.0572274	NaN	0.0993884	NaN
34.5	0.0409652	NaN	-0.041831	NaN	0.00698689	NaN
34.6	-0.000165192	NaN	-0.0219279	NaN	-0.0443261	NaN
34.7	0.0255402	NaN	0.0146341	NaN	0.00185491	NaN
34.8	-0.0199745	NaN	-0.0475777	NaN	0.119929	NaN
34.9	0.0101165	NaN	-0.0880161	NaN	0.0942537	NaN
35	0.000597656	NaN	0.0403061	NaN	-0.0084086	NaN
35.1	-0.0207267	NaN	0.0146341	NaN	0.037782	NaN
35.2	0.0101165	NaN	0.0358286	NaN	0.0435458	NaN
35.3	0.0512493	NaN	-0.0931471	NaN	0.125064	NaN
35.4	0.061534	NaN	-0.0264333	NaN	0.00185491	NaN
35.5	-0.0155866	NaN	-0.123929	NaN	0.058315	NaN
35.6	-0.0765353	NaN	-0.00590079	NaN	0.0172513	NaN
35.7	0.0196262	NaN	-0.0469633	NaN	0.0782019	NaN
35.8	0.00497558	NaN	0.045441	NaN	0.0685825	NaN
35.9	0.00497558	NaN	0.0403061	NaN	0.0486817	NaN
36	-0.0104463	NaN	-0.108539	NaN	0.0628079	NaN
36.1	0.0512493	NaN	0.00500774	NaN	0.15143	NaN
36.2	0.00574107	NaN	-0.0366986	NaN	0.0634487	NaN
36.3	-0.0361463	NaN	-0.0366986	NaN	0.0326491	NaN
36.4	0.0350428	NaN	0.0447792	NaN	0.0384102	NaN
36.5	0.0468938	NaN	-0.0110341	NaN	-0.0545869	NaN
36.6	0.0461072	NaN	-0.00590079	NaN	-0.0283398	NaN
36.7	0.000597656	NaN	0.0345149	NaN	0.00124578	NaN
36.8	-0.000165192	NaN	-0.0366986	NaN	0.023004	NaN
36.9	0.0358234	NaN	0.0197682	NaN	0.100048	NaN
37	-0.0464253	NaN	0.0101442	NaN	0.0223837	NaN
37.1	-0.0302596	NaN	0.00500774	NaN	0.0628079	NaN
37.2	-0.0310066	NaN	-0.0206722	NaN	-0.0180723	NaN
37.3	-0.0155866	NaN	0.045441	NaN	-0.00780411	NaN
37.4	0.0255402	NaN	-0.0469633	NaN	-0.00780411	NaN
37.5	0.00497558	NaN	-0.000767298	NaN	0.0884653	NaN
37.6	-0.0302596	NaN	-0.0264333	NaN	0.037782	NaN
37.7	0.0108846	NaN	0.0306914	NaN	-0.0180723	NaN
37.8	-0.0045456	NaN	-0.0213004	NaN	0.037782	NaN
37.9	0.0101165	NaN	-0.0469633	NaN	0.023004	NaN
38	-0.07212	NaN	-0.0366986	NaN	0.0281393	NaN
38.1	-0.112519	NaN	0.0563789	NaN	0.012119	NaN
38.2	-0.0412859	NaN	-0.000128545	NaN	0.00698689	NaN
38.3	0.0777648	NaN	-0.0412134	NaN	0.0223837	NaN
38.4	0.0314604	NaN	-0.000128545	NaN	0.0640901	NaN
38.5	0.0563916	NaN	-0.0674909	NaN	0.0223837	NaN
38.6	0.0247649	NaN	0.00436635	NaN	0.00185491	NaN
38.7	-0.0155866	NaN	0.066655	NaN	-0.0500394	NaN
38.8	-0.0148317	NaN	-0.0110341	NaN	0.0480482	NaN
38.9	-0.0567036	NaN	0.0146341	NaN	0.023004	NaN
39	-0.0104463	NaN	-0.00590079	NaN	-0.0180723	NaN
39.1	0.0314604	NaN	-0.0167975	NaN	0.0737164	NaN
39.2	-0.0361463	NaN	-0.0213004	NaN	0.0326491	NaN
39.3	-0.0207267	NaN	-0.000128545	NaN	0.0371544	NaN
39.4	-0.0508281	NaN	0.0152808	NaN	0.00637513	NaN
39.5	0.0769622	NaN	0.0557111	NaN	-0.0238027	NaN
39.6	0.0247649	NaN	0.0249024	NaN	0.0223837	NaN
39.7	-0.0104463	NaN	0.0351714	NaN	-0.0494566	NaN
39.8	-0.00968871	NaN	-0.0167975	NaN	0.0217641	NaN
39.9	-0.0310066	NaN	0.0704425	NaN	0.0275163	NaN
40	-0.0515645	NaN	-0.0104007	NaN	0.0332746	NaN
40.1	-0.0464253	NaN	0.0961097	NaN	-0.0751067	NaN
40.2	-0.00530581	NaN	-0.0527072	NaN	0.0275163	NaN
40.3	-0.0970983	NaN	-0.00590079	NaN	-0.00327692	NaN
40.4	0.0314604	NaN	0.0608464	NaN	0.017869	NaN
40.5	0.102679	NaN	-0.0572274	NaN	-0.00780411	NaN
40.6	-0.0310066	NaN	-0.0366986	NaN	0.0531815	NaN
40.7	-0.0368899	NaN	0.0139881	NaN	0.012119	NaN
40.8	-0.035402	NaN	-0.0674909	NaN	0.00124578	NaN
40.9	0.0366047	NaN	0.0563789	NaN	0.00759929	NaN
41	0.0358234	NaN	0.0197682	NaN	-0.0186715	NaN
41.1	-0.102949	NaN	-0.0469633	NaN	0.012119	NaN
41.2	0.118111	NaN	-0.118799	NaN	0.058315	NaN
41.3	0.0211722	NaN	-0.0572274	NaN	0.00698689	NaN
41.4	0.0314604	NaN	-0.041831	NaN	0.012119	NaN
41.5	-0.00968871	NaN	-0.0822885	NaN	-0.0443261	NaN
41.6	-0.108086	NaN	0.0351714	NaN	-0.00327692	NaN
41.7	0.0314604	NaN	0.0204175	NaN	-0.0899325	NaN
41.8	0.0101165	NaN	-0.0828851	NaN	0.119929	NaN
41.9	0.0211722	NaN	-0.031566	NaN	0.00698689	NaN
42	0.0263162	NaN	-0.0520954	NaN	-0.0443261	NaN
42.1	-0.000927259	NaN	-0.0309431	NaN	-0.00266979	NaN
42.2	0.0306817	NaN	-0.0366986	NaN	0.00185491	NaN
42.3	0.0203988	NaN	0.0755757	NaN	0.0480482	NaN
42.4	-0.0456862	NaN	0.0101442	NaN	0.00246467	NaN
42.5	0.0152576	NaN	0.0351714	NaN	0.00637513	NaN
42.6	0.0255402	NaN	-0.0623592	NaN	-0.0283398	NaN
42.7	-0.0412859	NaN	-0.000767298	NaN	0.00698689	NaN
42.8	0.0409652	NaN	0.0762533	NaN	0.00185491	NaN
42.9	0.0932023	NaN	-0.0366986	NaN	0.00637513	NaN
43	0.0299038	NaN	-0.103408	NaN	-0.0238027	NaN
43.1	0.0152576	NaN	0.0961097	NaN	-0.0135401	NaN
43.2	0.0314604	NaN	-0.0264333	NaN	0.0127341	NaN
43.3	-0.0163407	NaN	-0.0321883	NaN	0.0127341	NaN
43.4	0.0366047	NaN	0.107071	NaN	0.017869	NaN
43.5	0.0358234	NaN	-0.0264333	NaN	-0.0135401	NaN
43.6	0.0263162	NaN	-0.00590079	NaN	0.0486817	NaN
43.7	0.0571835	NaN	0.0351714	NaN	-0.0180723	NaN
43.8	-0.0214782	NaN	-0.0213004	NaN	-0.0488732	NaN
43.9	0.0255402	NaN	-0.0527072	NaN	0.037782	NaN
44	0.0872485	NaN	-0.0213004	NaN	0.012119	NaN
44.1	0.00574107	NaN	0.0152808	NaN	-0.00780411	NaN
44.2	-0.0045456	NaN	-0.0155365	NaN	-0.11101	NaN
44.3	0.0512493	NaN	-0.00526468	NaN	0.00185491	NaN
44.4	-0.000927259	NaN	0.0608464	NaN	-0.0391955	NaN
44.5	0.0101165	NaN	-0.0225549	NaN	-0.0084086	NaN
44.6	-0.0148317	NaN	-0.0886095	NaN	-0.0186715	NaN
44.7	-0.0199745	NaN	-0.00526468	NaN	-0.0084086	NaN
44.8	-0.0412859	NaN	0.0351714	NaN	-0.0904949	NaN
44.9	0.0358234	NaN	0.0191196	NaN	-0.0386068	NaN
45	0.0769622	NaN	0.0139881	NaN	0.0486817	NaN
45.1	-0.087535	NaN	0.00500774	NaN	0.00698689	NaN
45.2	0.0358234	NaN	0.0101442	NaN	-0.0186715	NaN
45.3	0.0108846	NaN	-0.0206722	NaN	-0.0488732	NaN
45.4	-0.0523002	NaN	0.0146341	NaN	-0.0180723	NaN
45.5	0.0658802	NaN	0.0300369	NaN	-0.00327692	NaN
45.6	-0.0456862	NaN	-0.011667	NaN	-0.00901247	NaN
45.7	0.0263162	NaN	-0.031566	NaN	0.0172513	NaN
45.8	-0.0567036	NaN	0.0608464	NaN	-0.0084086	NaN
45.9	-0.000927259	NaN	-0.0720206	NaN	-0.0391955	NaN
46	0.00421087	NaN	0.0858424	NaN	-0.00266979	NaN
46.1	0.0144876	NaN	-0.109122	NaN	-0.0642716	NaN
46.2	-0.0508281	NaN	0.0608464	NaN	-0.0391955	NaN
46.3	0.0263162	NaN	0.045441	NaN	0.00185491	NaN
46.4	-0.000927259	NaN	0.0146341	NaN	-0.0853656	NaN
46.5	0.0658802	NaN	0.0447792	NaN	-0.0380175	NaN
46.6	0.0101165	NaN	-0.0469633	NaN	0.0172513	NaN
46.7	0.0152576	NaN	0.045441	NaN	-0.0232061	NaN
46.8	-0.0199745	NaN	0.0769316	NaN	-0.00327692	NaN
46.9	-0.0420268	NaN	0.0351714	NaN	0.0172513	NaN
47	-0.0772585	NaN	0.0300369	NaN	-0.00780411	NaN
47.1	0.0263162	NaN	0.0139881	NaN	0.0435458	NaN
47.2	0.0203988	NaN	0.0146341	NaN	-0.0334734	NaN
47.3	-0.00530581	NaN	-0.00590079	NaN	-0.0334734	NaN
47.4	-0.0302596	NaN	0.112208	NaN	-0.0334734	NaN
47.5	0.0520386	NaN	0.0512411	NaN	0.00759929	NaN
47.6	0.0607403	NaN	0.00436635	NaN	0.0435458	NaN
47.7	-0.0148317	NaN	0.0711175	NaN	-0.0232061	NaN
47.8	0.00574107	NaN	0.0249024	NaN	-0.0334734	NaN
47.9	0.0101165	NaN	0.0300369	NaN	-0.0597171	NaN
48	-0.0405442	NaN	-0.051483	NaN	0.023004	NaN
48.1	0.000597656	NaN	-0.0469633	NaN	-0.0437401	NaN
48.2	-0.07212	NaN	0.0557111	NaN	0.0531815	NaN
48.3	-0.0148317	NaN	0.050576	NaN	-0.0340647	NaN
48.4	0.0263162	NaN	0.00950015	NaN	-0.0084086	NaN
48.5	-0.0405442	NaN	-0.0366986	NaN	-0.0283398	NaN
48.6	0.0299038	NaN	0.0255544	NaN	-0.0232061	NaN
48.7	0.00497558	NaN	0.0461035	NaN	0.0172513	NaN
48.8	-0.0310066	NaN	-0.0680948	NaN	0.0589538	NaN
48.9	-0.00530581	NaN	0.0416265	NaN	-0.0135401	NaN
49	-0.0148317	NaN	0.0197682	NaN	0.037782	NaN
49.1	0.0350428	NaN	0.0300369	NaN	-0.0180723	NaN
49.2	-0.0567036	NaN	-0.0617521	NaN	-0.0488732	NaN
49.3	0.0461072	NaN	-0.0680948	NaN	0.0166343	NaN
49.4	-0.0155866	NaN	-0.0617521	NaN	0.0172513	NaN
49.5	-0.0258668	NaN	-0.0161673	NaN	-0.00327692	NaN
49.6	0.00497558	NaN	0.0146341	NaN	-0.0289338	NaN
49.7	0.0255402	NaN	0.0358286	NaN	-0.0232061	NaN
49.8	0.0255402	NaN	0.0300369	NaN	0.0384102	NaN
49.9	-0.0405442	NaN	0.00436635	NaN	0.0480482	NaN
50	0.0777648	NaN	0.0358286	NaN	0.0172513	NaN
50.1	-0.0266156	NaN	-0.00590079	NaN	-0.0084086	NaN
50.2	-0.000165192	NaN	0.0615169	NaN	-0.0380175	NaN
50.3	0.0255402	NaN	0.0255544	NaN	0.0685825	NaN
50.4	-0.0258668	NaN	-0.031566	NaN	-0.0232061	NaN
50.5	0.0512493	NaN	0.0461035	NaN	-0.00901247	NaN
50.6	0.00497558	NaN	0.0717932	NaN	0.037782	NaN
50.7	0.040182	NaN	-0.0206722	NaN	0.0275163	NaN
50.8	-0.0464253	NaN	0.0139881	NaN	0.00185491	NaN
50.9	-0.0104463	NaN	-0.0213004	NaN	0.0223837	NaN
51	0.0306817	NaN	0.0293829	NaN	0.0332746	NaN
51.1	0.0152576	NaN	-0.0155365	NaN	0.0127341	NaN
51.2	-0.0412859	NaN	-0.0110341	NaN	-0.0186715	NaN
51.3	-0.0163407	NaN	0.0197682	NaN	-0.0334734	NaN
51.4	0.0829105	NaN	0.0447792	NaN	0.00759929	NaN
51.5	-0.0104463	NaN	-0.0264333	NaN	0.0127341	NaN
51.6	0.061534	NaN	-0.0104007	NaN	0.0223837	NaN
51.7	-0.0662529	NaN	0.0159281	NaN	0.0281393	NaN
51.8	0.0358234	NaN	0.0255544	NaN	0.017869	NaN
51.9	0.0880563	NaN	0.0300369	NaN	0.017869	NaN
52	0.0975353	NaN	0.0146341	NaN	0.026894	NaN
52.1	0.0255402	NaN	0.00436635	NaN	-0.0597171	NaN
52.2	-0.035402	NaN	-0.0258077	NaN	-0.00327692	NaN
52.3	0.00421087	NaN	-0.0213004	NaN	-0.00266979	NaN
52.4	-0.0207267	NaN	-0.000767298	NaN	0.0127341	NaN
52.5	-0.0567036	NaN	-0.0321883	NaN	-0.0289338	NaN
52.6	0.0623286	NaN	0.050576	NaN	-0.0648471	NaN
52.7	0.0255402	NaN	-0.0110341	NaN	-0.0243987	NaN
52.8	0.0769622	NaN	0.0762533	NaN	0.00246467	NaN
52.9	0.0306817	NaN	0.0499115	NaN	0.023004	NaN
53	-0.0207267	NaN	-0.0213004	NaN	-0.0334734	NaN
53.1	-0.0251171	NaN	0.0403061	NaN	-0.0129383	NaN
53.2	0.0152576	NaN	0.0858424	NaN	0.00698689	NaN
53.3	0.0358234	NaN	-0.0520954	NaN	-0.0808033	NaN
53.4	0.0299038	NaN	-0.000128545	NaN	-0.0084086	NaN
53.5	0.0563916	NaN	-0.0104007	NaN	-0.00266979	NaN
53.6	0.0306817	NaN	-0.0373182	NaN	-0.0238027	NaN
53.7	-0.035402	NaN	-0.0270582	NaN	-0.0340647	NaN
53.8	0.0152576	NaN	0.0300369	NaN	0.012119	NaN
53.9	-0.00530581	NaN	0.045441	NaN	-0.0694041	NaN
54	-0.0405442	NaN	-0.0822885	NaN	-0.0694041	NaN
54.1	0.0366047	NaN	-0.00590079	NaN	-0.0386068	NaN
54.2	0.0306817	NaN	0.0152808	NaN	-0.0443261	NaN
54.3	0.0520386	NaN	-0.0412134	NaN	-0.0443261	NaN
54.4	-0.00530581	NaN	-0.000128545	NaN	0.0332746	NaN
54.5	-0.113224	NaN	-0.0412134	NaN	-0.0238027	NaN
54.6	-0.0456862	NaN	0.0300369	NaN	-0.0084086	NaN
54.7	-0.0251171	NaN	-0.0014054	NaN	0.0223837	NaN
54.8	-0.0412859	NaN	0.0403061	NaN	-0.00327692	NaN
54.9	0.00934914	NaN	0.0512411	NaN	-0.0443261	NaN
55	0.0263162	NaN	-0.0104007	NaN	0.0172513	NaN
55.1	-0.0302596	NaN	0.0197682	NaN	0.00185491	NaN
55.2	0.00574107	NaN	0.050576	NaN	-0.0648471	NaN
55.3	0.0255402	NaN	0.0300369	NaN	-0.0597171	NaN
55.4	-0.0302596	NaN	0.0717932	NaN	0.012119	NaN
55.5	-0.0523002	NaN	0.0101442	NaN	-0.0853656	NaN
55.6	0.0453213	NaN	0.0563789	NaN	-0.0180723	NaN
55.7	0.0160283	NaN	-0.0213004	NaN	0.0281393	NaN
55.8	0.0461072	NaN	0.045441	NaN	-0.0289338	NaN
55.9	0.0203988	NaN	-0.0104007	NaN	-0.0386068	NaN
56	-0.00530581	NaN	-0.00590079	NaN	0.00637513	NaN
56.1	-0.0310066	NaN	0.066655	NaN	0.0332746	NaN
56.2	0.00497558	NaN	0.00436635	NaN	0.0127341	NaN
56.3	-0.0611114	NaN	-0.00590079	NaN	0.012119	NaN
56.4	0.0366047	NaN	0.0139881	NaN	-0.0437401	NaN
56.5	-0.0317528	NaN	-0.0309431	NaN	0.0166343	NaN
56.6	-0.0361463	NaN	0.040966	NaN	-0.0391955	NaN
56.7	0.0512493	NaN	-0.0014054	NaN	-0.0340647	NaN
56.8	-0.0816763	NaN	0.045441	NaN	-0.00327692	NaN
56.9	0.0461072	NaN	-0.0213004	NaN	0.037782	NaN
57	-0.0765353	NaN	0.00885678	NaN	0.0589538	NaN
57.1	0.0607403	NaN	0.066655	NaN	-0.0853656	NaN
57.2	0.061534	NaN	-0.0309431	NaN	-0.00780411	NaN
57.3	-0.0199745	NaN	0.0300369	NaN	0.017869	NaN
57.4	-0.0155866	NaN	-0.118221	NaN	-0.0186715	NaN
57.5	0.00497558	NaN	-0.0206722	NaN	-0.11101	NaN
57.6	-0.0412859	NaN	0.0197682	NaN	-0.0238027	NaN
57.7	-0.00530581	NaN	-0.00590079	NaN	0.0223837	NaN
57.8	-0.0611114	NaN	0.050576	NaN	-0.0494566	NaN
57.9	-0.0310066	NaN	-0.000767298	NaN	-0.00327692	NaN
58	-0.0104463	NaN	0.0242512	NaN	-0.0232061	NaN
58.1	0.0666766	NaN	-0.0264333	NaN	0.0127341	NaN
58.2	-0.0405442	NaN	-0.0726225	NaN	-0.0391955	NaN
58.3	-0.122799	NaN	-0.000767298	NaN	-0.00327692	NaN
58.4	0.0358234	NaN	-0.0161673	NaN	0.00246467	NaN
58.5	0.0674738	NaN	0.0461035	NaN	-0.0186715	NaN
58.6	-0.0258668	NaN	-0.000767298	NaN	0.0634487	NaN
58.7	-0.0574366	NaN	0.0403061	NaN	-0.0443261	NaN
58.8	0.0520386	NaN	0.0197682	NaN	-0.0243987	NaN
58.9	0.0160283	NaN	0.0204175	NaN	0.0897738	NaN
59	-0.00893037	NaN	0.0447792	NaN	0.0486817	NaN
59.1	-0.0361463	NaN	0.0249024	NaN	0.0281393	NaN
59.2	0.0152576	NaN	-0.0822885	NaN	0.0839848	NaN
59.3	0.00497558	NaN	-0.0366986	NaN	-0.0545869	NaN
59.4	-0.0302596	NaN	-0.000128545	NaN	-0.0186715	NaN
59.5	-0.087535	NaN	-0.0366986	NaN	-0.0340647	NaN
59.6	0.0108846	NaN	-0.0572274	NaN	0.0172513	NaN
59.7	0.0160283	NaN	0.0152808	NaN	-0.0232061	NaN
59.8	-0.000165192	NaN	-0.0463483	NaN	0.00698689	NaN
59.9	0.00574107	NaN	0.0403061	NaN	0.0480482	NaN
60	-0.0456862	NaN	-0.0104007	NaN	-0.00266979	NaN
60.1	0.0306817	NaN	-0.0366986	NaN	0.0531815	NaN
60.2	0.00497558	NaN	-0.0463483	NaN	0.0172513	NaN
60.3	-0.0104463	NaN	-0.0463483	NaN	0.0172513	NaN
60.4	-0.0112031	NaN	-0.0264333	NaN	-0.0084086	NaN
60.5	-0.0405442	NaN	-0.00590079	NaN	-0.0129383	NaN
60.6	-0.0464253	NaN	-0.0366986	NaN	0.00759929	NaN
60.7	0.000597656	NaN	-0.00590079	NaN	-0.0238027	NaN
60.8	-0.0405442	NaN	0.0101442	NaN	0.0172513	NaN
60.9	0.0512493	NaN	-0.000128545	NaN	-0.0391955	NaN
61	0.0417492	NaN	0.045441	NaN	-0.00266979	NaN
61.1	0.0160283	NaN	0.0865253	NaN	-0.0238027	NaN
61.2	-0.0045456	NaN	-0.0270582	NaN	-0.0494566	NaN
61.3	0.0358234	NaN	0.0146341	NaN	-0.095624	NaN
61.4	0.0299038	NaN	-0.0110341	NaN	0.012119	NaN
61.5	-0.0112031	NaN	0.0146341	NaN	-0.0289338	NaN
61.6	0.00574107	NaN	0.0762533	NaN	-0.0340647	NaN
61.7	-0.138909	NaN	0.0557111	NaN	0.037782	NaN
61.8	0.0247649	NaN	-0.041831	NaN	-0.0443261	NaN
61.9	-0.0258668	NaN	-0.0360783	NaN	0.0525461	NaN
62	-0.00530581	NaN	-0.0668864	NaN	0.0223837	NaN
62.1	0.0366047	NaN	-0.108539	NaN	-0.00327692	NaN
62.2	0.0666766	NaN	0.0139881	NaN	-0.00327692	NaN
62.3	-0.0471636	NaN	0.0345149	NaN	-0.0648471	NaN
62.4	-0.000927259	NaN	0.00950015	NaN	0.0525461	NaN
62.5	-0.0045456	NaN	-0.00590079	NaN	0.00698689	NaN
62.6	0.0101165	NaN	0.0659819	NaN	-0.00266979	NaN
62.7	0.0152576	NaN	-0.0366986	NaN	0.0275163	NaN
62.8	0.0101165	NaN	-0.0424481	NaN	0.00185491	NaN
62.9	-0.00606523	NaN	0.0396469	NaN	0.0172513	NaN
63	-0.0266156	NaN	-0.0469633	NaN	0.012119	NaN
63.1	0.0101165	NaN	-0.0566177	NaN	0.0172513	NaN
63.2	-0.000165192	NaN	-0.00653626	NaN	0.0127341	NaN
63.3	-0.0310066	NaN	-0.0366986	NaN	-0.00780411	NaN
63.4	0.0255402	NaN	0.0197682	NaN	0.0576769	NaN
63.5	0.061534	NaN	0.0249024	NaN	0.0223837	NaN
63.6	-0.0148317	NaN	-0.0110341	NaN	-0.0135401	NaN
63.7	0.0152576	NaN	0.0351714	NaN	0.0115046	NaN
63.8	0.0211722	NaN	0.0293829	NaN	-0.0694041	NaN
63.9	-0.00530581	NaN	-0.0213004	NaN	-0.0129383	NaN
64	0.0409652	NaN	-0.041831	NaN	-0.0084086	NaN
64.1	-0.0361463	NaN	-0.0366986	NaN	-0.0391955	NaN
64.2	-0.0823968	NaN	0.101934	NaN	0.00246467	NaN
64.3	0.0366047	NaN	-0.0572274	NaN	0.0326491	NaN
64.4	-0.0258668	NaN	0.00436635	NaN	-0.0283398	NaN
64.5	-0.0368899	NaN	-0.031566	NaN	-0.0289338	NaN
64.6	-0.123498	NaN	-0.031566	NaN	-0.0334734	NaN
64.7	0.00497558	NaN	0.0197682	NaN	-0.00780411	NaN
64.8	0.0263162	NaN	-0.0213004	NaN	0.0332746	NaN
64.9	-0.0302596	NaN	-0.0264333	NaN	-0.0437401	NaN
65	0.0247649	NaN	-0.011667	NaN	0.0332746	NaN
65.1	0.0306817	NaN	0.0557111	NaN	-0.0180723	NaN
65.2	-0.000165192	NaN	-0.0264333	NaN	-0.0129383	NaN
65.3	0.0512493	NaN	-0.0309431	NaN	-0.0494566	NaN
65.4	-0.00968871	NaN	-0.0520954	NaN	-0.0431534	NaN
65.5	-0.0456862	NaN	0.0197682	NaN	-0.0796686	NaN
65.6	-0.0045456	NaN	0.0146341	NaN	-0.100196	NaN
65.7	0.00574107	NaN	0.00950015	NaN	-0.0500394	NaN
65.8	0.0468938	NaN	-0.0674909	NaN	-0.0540061	NaN
65.9	-0.000165192	NaN	-0.0206722	NaN	0.0634487	NaN
66	0.0211722	NaN	-0.000767298	NaN	-0.0437401	NaN
66.1	0.0255402	NaN	-0.0360783	NaN	0.0493158	NaN
66.2	-0.0926731	NaN	0.050576	NaN	-0.121267	NaN
66.3	-0.00530581	NaN	0.0101442	NaN	0.00185491	NaN
66.4	0.0203988	NaN	-0.0104007	NaN	-0.0334734	NaN
66.5	0.0880563	NaN	-0.0520954	NaN	-0.00266979	NaN
66.6	0.00934914	NaN	0.0210675	NaN	-0.0238027	NaN
66.7	-0.0677091	NaN	0.0249024	NaN	0.00185491	NaN
66.8	-0.0310066	NaN	0.00500774	NaN	-0.0289338	NaN
66.9	-0.0310066	NaN	-0.0469633	NaN	0.0223837	NaN
67	0.0718194	NaN	0.045441	NaN	0.0743631	NaN
67.1	0.0306817	NaN	-0.0110341	NaN	0.037782	NaN
67.2	0.0247649	NaN	-0.0373182	NaN	0.00759929	NaN
67.3	-0.00530581	NaN	0.0974867	NaN	0.0223837	NaN
67.4	0.0350428	NaN	-0.0167975	NaN	-0.0391955	NaN
67.5	-0.0618426	NaN	-0.0213004	NaN	-0.0802362	NaN
67.6	-0.000927259	NaN	-0.0264333	NaN	-0.0848007	NaN
67.7	0.0718194	NaN	0.0249024	NaN	0.00246467	NaN
67.8	0.0821053	NaN	-0.000128545	NaN	-0.0437401	NaN
67.9	-0.0662529	NaN	-0.118799	NaN	-0.0186715	NaN
68	0.0623286	NaN	-0.0366986	NaN	0.0223837	NaN
68.1	0.0409652	NaN	0.0601767	NaN	-0.00327692	NaN
68.2	-0.0361463	NaN	-0.0572274	NaN	-0.0135401	NaN
68.3	-0.0214782	NaN	0.040966	NaN	0.012119	NaN
68.4	-0.00606523	NaN	0.0306914	NaN	0.0172513	NaN
68.5	-0.0155866	NaN	0.045441	NaN	-0.0443261	NaN
68.6	0.040182	NaN	0.0249024	NaN	-0.0289338	NaN
68.7	-0.07212	NaN	-0.0674909	NaN	-0.0751067	NaN
68.8	0.112147	NaN	-0.041831	NaN	-0.0648471	NaN
68.9	0.00497558	NaN	0.0300369	NaN	0.017869	NaN
69	0.0453213	NaN	-0.000128545	NaN	-0.0597171	NaN
69.1	-0.0104463	NaN	-0.0213004	NaN	-0.0591389	NaN
69.2	0.0512493	NaN	-0.0366986	NaN	-0.0540061	NaN
69.3	-0.0104463	NaN	0.0608464	NaN	-0.0238027	NaN
69.4	0.0255402	NaN	0.0300369	NaN	0.00185491	NaN
69.5	-0.0104463	NaN	-0.0373182	NaN	0.0115046	NaN
69.6	0.0263162	NaN	0.0146341	NaN	0.00185491	NaN
69.7	-0.0214782	NaN	0.0242512	NaN	-0.0084086	NaN
69.8	-0.0119591	NaN	0.0872089	NaN	0.026894	NaN
69.9	-0.0523002	NaN	-0.00590079	NaN	-0.0648471	NaN
70	-0.0163407	NaN	-0.0623592	NaN	-0.0443261	NaN
70.1	0.0674738	NaN	-0.0264333	NaN	0.0275163	NaN
70.2	0.0358234	NaN	0.045441	NaN	-0.0129383	NaN
70.3	-0.0361463	NaN	-0.0264333	NaN	0.00246467	NaN
70.4	0.0915822	NaN	-0.0668864	NaN	-0.0642716	NaN
70.5	0.0872485	NaN	0.0249024	NaN	-0.0899325	NaN
70.6	0.0108846	NaN	-0.000128545	NaN	-0.0397836	NaN
70.7	-0.0611114	NaN	0.0249024	NaN	0.00246467	NaN
70.8	0.0247649	NaN	-0.0572274	NaN	0.023004	NaN
70.9	0.00934914	NaN	-0.0469633	NaN	-0.00266979	NaN
71	0.0350428	NaN	-0.0264333	NaN	-0.0084086	NaN
71.1	-0.0155866	NaN	0.0653096	NaN	-0.0238027	NaN
71.2	0.00574107	NaN	-0.0110341	NaN	-0.0648471	NaN
71.3	-0.0104463	NaN	0.0659819	NaN	-0.0648471	NaN
71.4	0.0358234	NaN	0.00436635	NaN	-0.069977	NaN
71.5	-0.0104463	NaN	-0.0104007	NaN	-0.0232061	NaN
71.6	0.0366047	NaN	0.0204175	NaN	-0.0289338	NaN
71.7	0.0203988	NaN	0.0358286	NaN	-0.0494566	NaN
71.8	-0.0471636	NaN	0.0300369	NaN	0.00246467	NaN
71.9	0.0563916	NaN	-0.00590079	NaN	-0.100753	NaN
72	0.040182	NaN	-0.0110341	NaN	0.012119	NaN
72.1	0.00421087	NaN	-0.000128545	NaN	0.017869	NaN
72.2	0.0607403	NaN	0.0255544	NaN	-0.00388342	NaN
72.3	-0.0302596	NaN	-0.0572274	NaN	-0.069977	NaN
72.4	0.129229	NaN	0.0191196	NaN	-0.0180723	NaN
72.5	0.00497558	NaN	0.00436635	NaN	0.012119	NaN
72.6	-0.0831167	NaN	-0.0213004	NaN	-0.11559	NaN
72.7	0.0718194	NaN	-0.031566	NaN	-0.00327692	NaN
72.8	-0.0104463	NaN	0.0570474	NaN	0.0115046	NaN
72.9	0.0203988	NaN	0.045441	NaN	0.0589538	NaN
73	-0.0207267	NaN	-0.00653626	NaN	-0.0443261	NaN
73.1	-0.00530581	NaN	-0.00653626	NaN	-0.0853656	NaN
73.2	-0.0112031	NaN	-0.000128545	NaN	-0.0904949	NaN
73.3	-0.00968871	NaN	-0.0668864	NaN	-0.0340647	NaN
73.4	-0.0207267	NaN	-0.0270582	NaN	0.0384102	NaN
73.5	-0.0412859	NaN	-0.0520954	NaN	-0.0289338	NaN
73.6	-0.0368899	NaN	-0.0270582	NaN	0.0531815	NaN
73.7	-0.0310066	NaN	0.0403061	NaN	0.012119	NaN
73.8	0.0255402	NaN	-0.0167975	NaN	-0.0340647	NaN
73.9	-0.0155866	NaN	-0.0520954	NaN	-0.0494566	NaN
74	-0.0559698	NaN	-0.00653626	NaN	-0.0848007	NaN
74.1	0.0101165	NaN	-0.000767298	NaN	-0.0494566	NaN
74.2	0.0101165	NaN	0.00950015	NaN	0.0275163	NaN
74.3	0.0247649	NaN	-0.041831	NaN	-0.0186715	NaN
74.4	-0.0567036	NaN	-0.0828851	NaN	0.0525461	NaN
74.5	0.0409652	NaN	-0.0726225	NaN	-0.0494566	NaN
74.6	0.107005	NaN	0.00372562	NaN	-0.0340647	NaN
74.7	-0.0045456	NaN	0.0146341	NaN	0.00759929	NaN
74.8	0.0358234	NaN	-0.0219279	NaN	0.0833335	NaN
74.9	-0.035402	NaN	-0.0213004	NaN	-0.0238027	NaN
75	-0.0045456	NaN	0.0249024	NaN	-0.0437401	NaN
75.1	0.0821053	NaN	0.0293829	NaN	-0.0848007	NaN
75.2	0.00497558	NaN	0.045441	NaN	0.00246467	NaN
75.3	-0.00606523	NaN	0.0249024	NaN	0.00698689	NaN
75.4	-0.0148317	NaN	0.0255544	NaN	-0.0340647	NaN
75.5	0.0101165	NaN	-0.0726225	NaN	-0.00388342	NaN
75.6	-0.035402	NaN	-0.0572274	NaN	-0.0283398	NaN
75.7	0.0203988	NaN	0.0152808	NaN	-0.0186715	NaN
75.8	0.0461072	NaN	-0.0213004	NaN	0.0223837	NaN
75.9	0.0306817	NaN	-0.0161673	NaN	0.00185491	NaN
76	0.00574107	NaN	-0.0110341	NaN	0.00698689	NaN
76.1	0.0255402	NaN	-0.0213004	NaN	-0.0545869	NaN
76.2	0.0821053	NaN	0.0139881	NaN	0.017869	NaN
76.3	0.0255402	NaN	-0.000128545	NaN	-0.0283398	NaN
76.4	0.0358234	NaN	0.0807089	NaN	-0.0232061	NaN
76.5	-0.0464253	NaN	0.0255544	NaN	-0.0340647	NaN
76.6	0.0255402	NaN	0.00950015	NaN	0.0223837	NaN
76.7	-0.0258668	NaN	0.0255544	NaN	-0.0386068	NaN
76.8	-0.0772585	NaN	0.0293829	NaN	-0.0694041	NaN
76.9	0.0923918	NaN	-0.0623592	NaN	-0.0488732	NaN
77	0.00574107	NaN	0.0300369	NaN	0.012119	NaN
77.1	0.0314604	NaN	0.00500774	NaN	0.00698689	NaN
77.2	-0.0199745	NaN	0.050576	NaN	-0.0745364	NaN
77.3	0.0196262	NaN	0.0146341	NaN	-0.00780411	NaN
77.4	0.0101165	NaN	0.0146341	NaN	-0.0597171	NaN
77.5	0.124081	NaN	-0.0623592	NaN	-0.0386068	NaN
77.6	0.0468938	NaN	0.0512411	NaN	-0.0443261	NaN
77.7	-0.0464253	NaN	0.0858424	NaN	-0.0602946	NaN
77.8	-0.0310066	NaN	-0.0777538	NaN	-0.0591389	NaN
77.9	0.0211722	NaN	-0.000128545	NaN	-0.0904949	NaN
78	-0.0611114	NaN	-0.0674909	NaN	0.012119	NaN
78.1	-0.0611114	NaN	-0.0360783	NaN	0.00124578	NaN
78.2	-0.00893037	NaN	-0.0206722	NaN	-0.0705492	NaN
78.3	-0.0258668	NaN	-0.0161673	NaN	0.0320241	NaN
78.4	-0.0567036	NaN	0.0249024	NaN	-0.0500394	NaN
78.5	-0.0361463	NaN	-0.0206722	NaN	0.0275163	NaN
78.6	-0.0508281	NaN	0.0101442	NaN	0.00698689	NaN
78.7	0.0108846	NaN	-0.0366986	NaN	-0.0751067	NaN
78.8	-0.0148317	NaN	0.0358286	NaN	-0.0437401	NaN
78.9	0.0718194	NaN	0.0249024	NaN	-0.0648471	NaN
79	-0.07212	NaN	0.00436635	NaN	0.0172513	NaN
79.1	0.00574107	NaN	0.00950015	NaN	0.0332746	NaN
79.2	0.0152576	NaN	-0.000767298	NaN	-0.0904949	NaN
79.3	0.0255402	NaN	0.0255544	NaN	0.00576398	NaN
79.4	-0.00968871	NaN	-0.0771546	NaN	-0.0642716	NaN
79.5	-0.0155866	NaN	0.0403061	NaN	0.0538177	NaN
79.6	0.000597656	NaN	-0.0572274	NaN	0.0326491	NaN
79.7	0.00574107	NaN	-0.0982778	NaN	0.037782	NaN
79.8	-0.000165192	NaN	-0.0623592	NaN	-0.0334734	NaN
79.9	-0.0163407	NaN	-0.041831	NaN	0.0127341	NaN
80	-0.0302596	NaN	0.0146341	NaN	0.0172513	NaN
80.1	-0.0302596	NaN	-0.011667	NaN	-0.0642716	NaN
80.2	0.00497558	NaN	-0.000767298	NaN	-0.0802362	NaN
80.3	-0.0456862	NaN	-0.0771546	NaN	0.00759929	NaN
80.4	-0.0508281	NaN	-0.051483	NaN	-0.00327692	NaN
80.5	0.0504608	NaN	-0.041831	NaN	0.023004	NaN
80.6	0.0203988	NaN	0.00372562	NaN	-0.00266979	NaN
80.7	0.0571835	NaN	0.0345149	NaN	0.0172513	NaN
80.8	-0.0611114	NaN	0.0306914	NaN	-0.100753	NaN
80.9	-0.0412859	NaN	0.0762533	NaN	0.00759929	NaN
81	0.0607403	NaN	-0.0674909	NaN	0.017869	NaN
81.1	0.00497558	NaN	-0.00590079	NaN	0.0332746	NaN
81.2	0.00497558	NaN	-0.0161673	NaN	-0.0283398	NaN
81.3	0.00497558	NaN	0.0249024	NaN	-0.0238027	NaN
81.4	-0.014076	NaN	-0.00590079	NaN	-0.0853656	NaN
81.5	0.0350428	NaN	-0.0264333	NaN	0.0332746	NaN
81.6	0.0255402	NaN	-0.00590079	NaN	0.042915	NaN
81.7	0.0108846	NaN	0.0345149	NaN	-0.0488732	NaN
81.8	0.0512493	NaN	-0.00590079	NaN	-0.0238027	NaN
81.9	0.0211722	NaN	-0.0720206	NaN	0.0115046	NaN
82	-0.035402	NaN	-0.0674909	NaN	0.0172513	NaN
82.1	-0.0567036	NaN	-0.0366986	NaN	-0.0597171	NaN
82.2	0.00497558	NaN	-0.051483	NaN	-0.00780411	NaN
82.3	-0.0559698	NaN	-0.0520954	NaN	0.0384102	NaN
82.4	0.0623286	NaN	0.0403061	NaN	0.0223837	NaN
82.5	-0.0515645	NaN	-0.0309431	NaN	-0.0238027	NaN
82.6	-0.0412859	NaN	0.0461035	NaN	-0.0853656	NaN
82.7	0.0144876	NaN	0.045441	NaN	-0.0391955	NaN
82.8	-0.0926731	NaN	0.0351714	NaN	0.00185491	NaN
82.9	-0.00530581	NaN	-0.0110341	NaN	0.00185491	NaN
83	-0.0713942	NaN	-0.0880161	NaN	0.00698689	NaN
83.1	-0.0104463	NaN	-0.000128545	NaN	-0.0551671	NaN
83.2	-0.0669814	NaN	-0.000128545	NaN	-0.00266979	NaN
83.3	0.108641	NaN	-0.103408	NaN	-0.0232061	NaN
83.4	0.0306817	NaN	-0.0720206	NaN	-0.0135401	NaN
83.5	-0.0559698	NaN	-0.000128545	NaN	0.00185491	NaN
83.6	-0.000927259	NaN	0.0300369	NaN	-0.069977	NaN
83.7	-0.0163407	NaN	0.0923477	NaN	-0.0648471	NaN
83.8	0.0299038	NaN	0.00372562	NaN	-0.0802362	NaN
83.9	0.0152576	NaN	-0.0674909	NaN	-0.0545869	NaN
84	-0.0045456	NaN	0.00885678	NaN	-0.100753	NaN
84.1	-0.0412859	NaN	0.0351714	NaN	-0.0346554	NaN
84.2	-0.0420268	NaN	-0.0662813	NaN	-0.0642716	NaN
84.3	0.0255402	NaN	0.0249024	NaN	-0.0232061	NaN
84.4	0.0674738	NaN	-0.0321883	NaN	-0.0391955	NaN
84.5	-0.00968871	NaN	0.0704425	NaN	-0.0180723	NaN
84.6	-0.0207267	NaN	0.0306914	NaN	0.00637513	NaN
84.7	0.0358234	NaN	0.0769316	NaN	-0.0494566	NaN
84.8	0.0196262	NaN	-0.0617521	NaN	-0.0123358	NaN
84.9	-0.000165192	NaN	0.0608464	NaN	0.0435458	NaN
85	-0.00968871	NaN	0.0249024	NaN	-0.0186715	NaN
85.1	-0.0310066	NaN	0.040966	NaN	-0.00327692	NaN
85.2	-0.0567036	NaN	-0.0572274	NaN	-0.110459	NaN
85.3	0.0255402	NaN	0.0249024	NaN	-0.0648471	NaN
85.4	0.0504608	NaN	0.0300369	NaN	0.00698689	NaN
85.5	-0.0310066	NaN	0.00372562	NaN	-0.0386068	NaN
85.6	-0.0207267	NaN	-0.0206722	NaN	-0.0391955	NaN
85.7	-0.0155866	NaN	-0.0206722	NaN	0.00185491	NaN
85.8	-0.00606523	NaN	0.0146341	NaN	-0.100753	NaN
85.9	0.00574107	NaN	-0.0219279	NaN	-0.0232061	NaN
86	-0.0412859	NaN	0.0974867	NaN	-0.0597171	NaN
86.1	-0.0662529	NaN	0.0255544	NaN	-0.0232061	NaN
86.2	-0.0559698	NaN	0.0659819	NaN	-0.0186715	NaN
86.3	0.00497558	NaN	-0.0469633	NaN	0.0281393	NaN
86.4	-0.07212	NaN	-0.0161673	NaN	-0.0346554	NaN
86.5	-0.0207267	NaN	-0.0527072	NaN	-0.0186715	NaN
86.6	0.0306817	NaN	-0.0264333	NaN	-0.069977	NaN
86.7	-0.0508281	NaN	-0.0572274	NaN	-0.069977	NaN
86.8	0.0255402	NaN	0.0351714	NaN	-0.0192701	NaN
86.9	-0.0104463	NaN	0.00436635	NaN	-0.0756763	NaN
87	0.00497558	NaN	-0.0373182	NaN	-0.0180723	NaN
87.1	0.0101165	NaN	-0.0783524	NaN	-0.0694041	NaN
87.2	0.0366047	NaN	0.0300369	NaN	-0.0232061	NaN
87.3	0.00934914	NaN	0.0306914	NaN	0.0320241	NaN
87.4	-0.0104463	NaN	-0.00653626	NaN	-0.0545869	NaN
87.5	0.00934914	NaN	0.0139881	NaN	-0.0386068	NaN
87.6	0.0409652	NaN	-0.0475777	NaN	0.017869	NaN
87.7	0.0777648	NaN	-0.0520954	NaN	-0.0899325	NaN
87.8	0.0211722	NaN	0.00950015	NaN	-0.0449116	NaN
87.9	0.00574107	NaN	0.045441	NaN	-0.014742	NaN
88	0.0255402	NaN	-0.00590079	NaN	-0.0494566	NaN
88.1	0.0461072	NaN	-0.011667	NaN	-0.0899325	NaN
88.2	-0.0361463	NaN	0.0152808	NaN	-0.0694041	NaN
88.3	0.0726192	NaN	0.0255544	NaN	-0.0705492	NaN
88.4	-0.0155866	NaN	-0.041831	NaN	-0.0545869	NaN
88.5	0.0563916	NaN	0.00500774	NaN	-0.0084086	NaN
88.6	0.0101165	NaN	0.00372562	NaN	0.017869	NaN
88.7	-0.0207267	NaN	-0.0167975	NaN	-0.0180723	NaN
88.8	0.0923918	NaN	0.0159281	NaN	-0.0853656	NaN
88.9	-0.0508281	NaN	0.0152808	NaN	-0.0340647	NaN
89	0.000597656	NaN	-0.0155365	NaN	0.0115046	NaN
89.1	-0.0214782	NaN	-0.0572274	NaN	0.0223837	NaN
89.2	-0.102949	NaN	-0.0258077	NaN	-0.0648471	NaN
89.3	0.0306817	NaN	0.0197682	NaN	-0.0084086	NaN
89.4	-0.0310066	NaN	-0.0110341	NaN	-0.0186715	NaN
89.5	-0.0508281	NaN	-0.041831	NaN	-0.069977	NaN
89.6	-0.000927259	NaN	-0.0412134	NaN	-0.00327692	NaN
89.7	0.0255402	NaN	0.0146341	NaN	-0.0135401	NaN
89.8	0.0520386	NaN	-0.0264333	NaN	-0.0334734	NaN
89.9	0.0160283	NaN	-0.0982778	NaN	0.0172513	NaN
90	0.0358234	NaN	-0.0264333	NaN	0.00637513	NaN
90.1	-0.0310066	NaN	0.045441	NaN	-0.0232061	NaN
90.2	-0.102949	NaN	-0.0777538	NaN	0.0634487	NaN
90.3	-0.0155866	NaN	-0.0167975	NaN	-0.0391955	NaN
90.4	0.0101165	NaN	0.00950015	NaN	0.0326491	NaN
90.5	-0.0155866	NaN	-0.0828851	NaN	0.0223837	NaN
90.6	0.0409652	NaN	-0.0264333	NaN	-0.00780411	NaN
90.7	0.0152576	NaN	-0.0110341	NaN	-0.0597171	NaN
90.8	-0.0420268	NaN	0.0396469	NaN	0.00185491	NaN
90.9	0.0512493	NaN	0.00950015	NaN	0.023004	NaN
91	-0.0405442	NaN	-0.00526468	NaN	0.0839848	NaN
91.1	0.0350428	NaN	-0.0167975	NaN	-0.0084086	NaN
91.2	0.0255402	NaN	-0.0373182	NaN	0.012119	NaN
91.3	-0.00968871	NaN	-0.00653626	NaN	0.0422848	NaN
91.4	0.0314604	NaN	0.0242512	NaN	-0.0642716	NaN
91.5	0.0785681	NaN	-0.0572274	NaN	-0.0391955	NaN
91.6	0.0409652	NaN	-0.0874222	NaN	-0.0238027	NaN
91.7	-0.0361463	NaN	-0.0167975	NaN	-0.0391955	NaN
91.8	0.0872485	NaN	0.045441	NaN	0.0127341	NaN
91.9	-0.0765353	NaN	-0.000767298	NaN	-0.0494566	NaN
92	0.0682719	NaN	-0.103408	NaN	0.0589538	NaN
92.1	0.00574107	NaN	-0.0822885	NaN	0.0217641	NaN
92.2	0.0409652	NaN	0.00950015	NaN	0.0320241	NaN
92.3	0.0461072	NaN	-0.0469633	NaN	-0.0340647	NaN
92.4	0.0211722	NaN	0.0345149	NaN	0.00246467	NaN
92.5	-0.00530581	NaN	-0.0110341	NaN	-0.0238027	NaN
92.6	0.00574107	NaN	-0.0777538	NaN	-0.0295271	NaN
92.7	-0.0508281	NaN	0.0557111	NaN	-0.0186715	NaN
92.8	0.0358234	NaN	-0.0264333	NaN	-0.00780411	NaN
92.9	-0.0361463	NaN	-0.0527072	NaN	0.00698689	NaN
93	0.00574107	NaN	-0.0213004	NaN	-0.0391955	NaN
93.1	0.0417492	NaN	0.0139881	NaN	-0.0540061	NaN
93.2	0.0373869	NaN	0.040966	NaN	-0.0904949	NaN
93.3	0.00497558	NaN	-0.0366986	NaN	-0.0597171	NaN
93.4	0.0108846	NaN	-0.00590079	NaN	-0.0084086	NaN
93.5	0.0358234	NaN	-0.0161673	NaN	-0.0443261	NaN
93.6	0.0211722	NaN	-0.000767298	NaN	0.042915	NaN
93.7	-0.00968871	NaN	-0.0463483	NaN	0.0326491	NaN
93.8	-0.0199745	NaN	-0.0360783	NaN	0.042915	NaN
93.9	0.0263162	NaN	-0.0366986	NaN	0.0166343	NaN
94	0.0306817	NaN	-0.0623592	NaN	-0.0391955	NaN
94.1	0.0571835	NaN	-0.000128545	NaN	-0.00780411	NaN
94.2	0.0718194	NaN	-0.0360783	NaN	0.00759929	NaN
94.3	0.124081	NaN	0.00436635	NaN	-0.0597171	NaN
94.4	-0.0310066	NaN	-0.0520954	NaN	0.0223837	NaN
94.5	0.0821053	NaN	-0.0469633	NaN	-0.0853656	NaN
94.6	-0.0567036	NaN	-0.041831	NaN	0.0788505	NaN
94.7	0.0350428	NaN	0.0659819	NaN	-0.0443261	NaN
94.8	0.000597656	NaN	0.0152808	NaN	0.00124578	NaN
94.9	0.0607403	NaN	0.0762533	NaN	-0.00388342	NaN
95	0.0366047	NaN	0.045441	NaN	0.0223837	NaN
95.1	0.0813009	NaN	-0.0206722	NaN	-0.0648471	NaN
95.2	0.0358234	NaN	-0.0366986	NaN	-0.0751067	NaN
95.3	0.0468938	NaN	-0.051483	NaN	0.037782	NaN
95.4	0.0160283	NaN	-0.0161673	NaN	-0.0289338	NaN
95.5	0.0255402	NaN	-0.0161673	NaN	-0.0443261	NaN
95.6	-0.000165192	NaN	0.0146341	NaN	-0.0129383	NaN
95.7	0.0366047	NaN	0.0300369	NaN	0.00185491	NaN
95.8	0.0923918	NaN	-0.0623592	NaN	0.00698689	NaN
95.9	0.112967	NaN	-0.0412134	NaN	-0.0391955	NaN
96	0.0247649	NaN	0.0351714	NaN	-0.0186715	NaN
96.1	0.0512493	NaN	0.00436635	NaN	-0.0545869	NaN
96.2	0.0314604	NaN	0.045441	NaN	0.012119	NaN
96.3	0.0520386	NaN	-0.0726225	NaN	-0.0129383	NaN
96.4	0.0417492	NaN	-0.0412134	NaN	0.00698689	NaN
96.5	0.0461072	NaN	-0.0161673	NaN	-0.0591389	NaN
96.6	0.0306817	NaN	-0.000767298	NaN	0.012119	NaN
96.7	0.118111	NaN	-0.011667	NaN	-0.0808033	NaN
96.8	-0.0192214	NaN	-0.118799	NaN	0.0531815	NaN
96.9	0.0461072	NaN	0.0255544	NaN	-0.0334734	NaN
97	0.0932023	NaN	0.0255544	NaN	-0.0186715	NaN
97.1	-0.00606523	NaN	0.00436635	NaN	0.0326491	NaN
97.2	0.0409652	NaN	-0.041831	NaN	0.0384102	NaN
97.3	0.0932023	NaN	0.0659819	NaN	-0.0129383	NaN
97.4	0.0674738	NaN	0.00372562	NaN	-0.0283398	NaN
97.5	0.0255402	NaN	0.00950015	NaN	-0.00327692	NaN
97.6	-0.0361463	NaN	-0.000767298	NaN	0.042915	NaN
97.7	0.0358234	NaN	0.0351714	NaN	-0.0391955	NaN
97.8	0.0211722	NaN	-0.0566177	NaN	-0.0431534	NaN
97.9	0.0983484	NaN	-0.0578366	NaN	0.00185491	NaN
98	0.0306817	NaN	0.0557111	NaN	-0.0494566	NaN
98.1	0.061534	NaN	-0.0206722	NaN	0.0371544	NaN
98.2	0.0872485	NaN	0.00500774	NaN	0.0172513	NaN
98.3	0.0101165	NaN	0.0601767	NaN	0.0692265	NaN
98.4	0.0461072	NaN	0.0961097	NaN	-0.0283398	NaN
98.5	0.0623286	NaN	-0.0258077	NaN	-0.0340647	NaN
98.6	0.0263162	NaN	-0.0520954	NaN	-0.0232061	NaN
98.7	0.0777648	NaN	-0.0469633	NaN	0.012119	NaN
98.8	0.0769622	NaN	0.0300369	NaN	0.0794998	0.013
98.9	0.0350428	NaN	0.0974867	NaN	0.00246467	0.013
99	0.00497558	NaN	0.0249024	NaN	-0.0340647	0.013
99.1	0.0932023	NaN	0.0249024	NaN	-0.0180723	0.013
99.2	0.102679	NaN	0.0197682	NaN	0.0217641	0.013
99.3	0.061534	NaN	0.137185	NaN	0.0634487	0.013
99.4	-0.062573	NaN	0.00500774	NaN	-0.0756763	0.013
99.5	0.113788	NaN	0.040966	NaN	0.00246467	0.013
99.6	0.0777648	NaN	0.0249024	NaN	0.023004	0.013
99.7	0.0203988	NaN	0.0974867	NaN	0.0538177	0.013
99.8	0.133544	NaN	0.117345	NaN	0.119929	0.273
99.9	0.12243	NaN	0.234019	NaN	0.207252	0.273
100	0.195291	NaN	0.472163	NaN	0.238083	0.273
100.1	0.0932023	NaN	0.389822	NaN	0.413713	0.475
100.2	0.179852	NaN	0.487606	NaN	0.443759	0.475
100.3	0.262207	NaN	0.703955	NaN	0.593026	0.475
100.4	0.3343	NaN	0.847262	NaN	0.721807	0.475
100.5	0.360055	NaN	1.00833	NaN	0.86721	1.222
100.6	0.251019	NaN	1.18397	NaN	1.00546	1.222
100.7	0.324	NaN	1.36631	NaN	1.08807	1.222
100.8	0.396118	NaN	1.47365	NaN	1.16038	1.222
100.9	0.416729	NaN	1.72598	NaN	1.2689	1.222
101	0.370358	NaN	1.69792	NaN	1.35811	1.222
101.1	0.349753	NaN	1.91945	NaN	1.37881	1.222
101.2	0.40224	NaN	2.00939	NaN	1.60005	1.222
101.3	0.184998	NaN	2.13238	NaN	1.74512	1.905
101.4	0.318849	NaN	2.24675	NaN	1.83326	1.905
101.5	0.287952	NaN	2.26054	NaN	1.94059	1.905
101.6	0.339451	NaN	2.36639	NaN	1.9993	1.905
101.7	0.206453	NaN	2.41323	NaN	2.01487	1.905
101.8	0.323071	0.436	2.48804	NaN	2.10315	1.905
101.9	0.324	0.436	2.51736	NaN	2.28162	2.519
102	0.421882	0.436	2.55382	NaN	2.36304	2.519
102.1	0.4538	0.436	2.66005	NaN	2.44295	2.519
102.2	0.371312	0.436	2.74873	NaN	2.53999	2.519
102.3	0.458957	0.436	2.77796	NaN	2.63374	2.519
102.4	0.514663	0.436	2.82802	NaN	2.69827	2.519
102.5	0.643608	0.436	2.91362	NaN	2.69627	2.519
102.6	0.629216	0.436	2.9001	NaN	2.83704	2.519
102.7	0.834622	1.195	2.96061	NaN	2.81096	2.519
102.8	0.906952	1.195	2.93972	NaN	2.89653	2.519
102.9	0.932791	1.195	2.9889	NaN	2.99052	2.977
103	1.03489	1.195	3.02849	NaN	3.07493	3.472
103.1	1.07239	1.195	3.05461	NaN	3.14504	3.472
103.2	1.19657	1.195	2.99716	NaN	3.25187	3.472
103.3	1.23939	1.195	3.0307	NaN	3.30941	3.472
103.4	1.17587	1.195	3.02548	NaN	3.31755	3.472
103.5	1.23798	1.195	3.07551	NaN	3.36463	3.472
103.6	1.27941	1.195	3.05461	NaN	3.51398	3.472
103.7	1.32602	1.195	3.12254	NaN	3.43788	3.472
103.8	1.27423	1.195	3.1614	NaN	3.58696	3.472
103.9	1.36893	1.195	3.19278	NaN	3.63413	3.472
104	1.42815	1.195	3.13525	NaN	3.63937	3.472
104.1	1.4882	1.615	3.23755	NaN	3.73376	3.472
104.2	1.64389	1.615	3.17186	3.292	3.74425	3.472
104.3	1.69062	1.615	3.23463	3.292	3.76523	3.472
104.4	1.69062	1.615	3.28985	3.292	3.7417	3.472
104.5	1.79283	1.615	3.22648	3.292	3.80987	3.472
104.6	1.78076	1.615	3.20618	3.292	3.75743	3.472
104.7	1.96951	2.014	3.24569	3.292	3.88856	4.256
104.8	1.89848	2.014	3.26893	3.292	3.75487	3.472
104.9	1.95391	2.014	3.2922	3.292	3.8177	3.472
105	1.94871	2.014	3.22417	3.292	3.75999	3.472
105.1	2.05791	2.014	3.31837	3.292	3.72597	3.472
105.2	2.19321	2.298	3.28985	3.292	3.82036	3.472
105.3	2.07352	2.014	3.29508	3.292	3.84134	3.472
105.4	2.1951	2.298	3.31601	3.292	3.84919	3.472
105.5	2.16198	2.298	3.2451	3.292	3.84134	3.472
105.6	2.22444	2.298	3.16435	3.292	3.76536	3.472
105.7	2.24855	2.298	3.27416	3.292	3.78108	3.472
105.8	2.30256	2.298	3.26893	3.292	3.82561	3.472
105.9	2.14636	2.298	3.23463	3.292	3.85708	3.472
106	2.25568	2.298	3.21371	3.292	3.9148	4.256
106.1	2.28367	2.298	3.23232	3.292	3.96728	4.256
106.2	2.1757	2.298	3.2114	3.292	4.00928	4.256
106.3	2.20172	2.298	3.29797	3.292	3.92529	4.256
106.4	2.20031	2.298	3.25033	3.292	3.94104	4.256
106.5	2.09433	2.014	3.23463	3.292	3.92004	4.256
106.6	2.13075	2.014	3.25324	3.292	3.88594	4.256
106.7	2.14116	2.014	3.29508	3.292	3.89381	4.256
106.8	2.20172	2.298	3.27939	3.292	3.92265	4.256
106.9	2.24199	2.298	3.3032	3.292	3.95937	4.256
107	2.25762	2.298	3.33931	3.292	3.89119	4.256
107.1	2.30777	2.298	3.2091	3.292	3.98303	4.256
107.2	2.40356	2.298	3.32124	3.292	3.99353	4.256
107.3	2.41719	2.298	3.32411	3.292	3.96728	4.256
107.4	2.36508	2.298	3.38404	3.466	3.88856	4.256
107.5	2.44325	2.298	3.44685	3.466	3.87545	4.256
107.6	2.37029	2.298	3.44162	3.466	3.83345	3.472
107.7	2.46093	2.298	3.38119	3.466	3.7417	3.472
107.8	2.40677	2.298	3.43638	3.466	3.84134	3.472
107.9	2.43283	2.298	3.37641	3.466	3.81511	3.472
108	2.51832	2.695	3.40738	3.466	3.79938	3.472
108.1	2.50266	2.695	3.41021	3.466	3.81511	3.472
108.2	2.67278	2.695	3.33694	3.292	3.72327	3.472
108.3	2.6258	2.695	3.38927	3.466	3.7784	3.472
108.4	2.73761	2.695	3.36834	3.466	3.73122	3.472
108.5	2.80031	2.695	3.3969	3.466	3.87807	4.256
108.6	2.75851	2.695	3.42068	3.466	3.86494	3.472
108.7	2.92646	3.07	3.40738	3.466	3.75743	3.472
108.8	2.89737	3.07	3.3788	3.466	3.82561	3.472
108.9	2.93396	3.07	3.39734	3.466	3.84134	3.472
109	3.05424	3.07	3.34217	3.292	3.80196	3.472
109.1	3.00717	3.07	3.465	3.466	3.94363	4.256
109.2	3.09323	3.07	3.48595	3.466	3.91744	4.256
109.3	3.17701	3.07	3.50969	3.466	3.89905	4.256
109.4	3.04378	3.07	3.44966	3.466	3.83874	3.472
109.5	3.10656	3.07	3.49643	3.466	3.89381	4.256
109.6	3.20077	3.07	3.48071	3.466	3.86233	3.472
109.7	3.25069	3.07	3.37596	3.466	3.92004	4.256
109.8	3.2479	3.07	3.45733	3.466	3.87019	4.256
109.9	3.22172	3.07	3.44685	3.466	3.92004	4.256
110	3.36315	3.609	3.44966	3.466	3.8361	3.472
110.1	3.39984	3.609	3.45733	3.466	3.98303	4.256
110.2	3.37363	3.609	3.49398	3.466	3.95678	4.256
110.3	3.46799	3.609	3.47024	3.466	3.96728	4.256
110.4	3.43129	3.609	3.45733	3.466	3.96728	4.256
110.5	3.5126	3.609	3.4549	3.466	4.00135	4.256
110.6	3.4575	3.609	3.40257	3.466	4.03554	4.256
110.7	3.42859	3.609	3.48874	3.466	4.09332	4.256
110.8	3.61751	3.609	3.52541	3.466	4.11958	4.256
110.9	3.58863	3.609	3.42873	3.466	4.16162	4.256
111	3.61487	3.609	3.53588	3.466	4.06433	4.256
111.1	3.49946	3.609	3.49119	3.466	4.13259	4.256
111.2	3.66211	3.609	3.49119	3.466	4.28779	4.256
111.3	3.63062	3.609	3.44928	3.466	4.26432	4.256
111.4	3.7068	3.609	3.40738	3.466	4.41932	4.256
111.5	3.71717	3.609	3.49922	3.466	4.46669	4.256
111.6	3.66994	3.609	3.40497	3.466	4.47722	4.256
111.7	3.66736	3.609	3.4678	3.466	4.41932	4.256
111.8	3.68053	3.609	3.46013	3.466	4.51638	4.256
111.9	3.75137	3.609	3.44685	3.466	4.51703	4.256
112	3.76713	3.609	3.49398	3.466	4.55919	4.256
112.1	3.67786	3.609	3.42591	3.466	4.59608	4.898
112.2	3.70142	3.609	3.48351	3.466	4.65631	4.898
112.3	3.68053	3.609	3.40214	3.466	4.59308	4.898
112.4	3.77238	3.609	3.44928	3.466	4.58554	4.898
112.5	3.8039	3.976	3.49153	3.466	4.56147	4.256
112.6	3.81966	3.976	3.44162	3.466	4.64577	4.898
112.7	3.78288	3.976	3.49922	3.466	4.61942	4.898
112.8	3.8144	3.976	3.45209	3.466	4.52987	4.256
112.9	3.74628	3.609	3.44404	3.466	4.62996	4.898
113	3.79339	3.976	3.44162	3.466	4.57201	4.256
113.1	3.85367	3.976	3.45209	3.466	4.55621	4.256
113.2	3.86943	3.976	3.47303	3.466	4.58027	4.256
113.3	3.81715	3.976	3.43115	3.466	4.58482	4.256
113.4	3.81464	3.976	3.47547	3.466	4.63298	4.898
113.5	3.84593	3.976	3.48874	3.466	4.56674	4.256
113.6	3.80664	3.976	3.32124	3.292	4.62469	4.898
113.7	3.77763	3.976	3.38927	3.466	4.68793	4.898
113.8	3.74341	3.609	3.32124	3.292	4.59835	4.898
113.9	3.70154	3.609	3.35787	3.466	4.65104	4.898
114	3.78561	3.976	3.36834	3.466	4.62469	4.898
114.1	3.62537	3.609	3.43115	3.466	4.68571	4.898
114.2	3.72256	3.609	3.38404	3.466	4.79649	4.898
114.3	3.71205	3.609	3.41544	3.466	4.7068	4.898
114.4	3.68053	3.609	3.39974	3.466	4.60062	4.898
114.5	3.68836	3.609	3.35787	3.466	4.57201	4.256
114.6	3.61226	3.609	3.41021	3.466	4.6405	4.898
114.7	3.67003	3.609	3.41827	3.466	4.72177	4.898
114.8	3.71986	3.609	3.45209	3.466	4.75119	4.898
114.9	3.62012	3.609	3.465	3.466	4.79555	4.898
115	3.66477	3.609	3.45209	3.466	4.76483	4.898
115.1	3.67261	3.609	3.38119	3.466	4.75428	4.898
115.2	3.67261	3.609	3.45976	3.466	4.83343	4.898
115.3	3.67261	3.609	3.41544	3.466	4.66989	4.898
115.4	3.66469	3.609	3.44162	3.466	4.83246	4.898
115.5	3.65686	3.609	3.53312	3.466	4.75119	4.898
115.6	3.83292	3.976	3.41544	3.466	4.84086	4.898
115.7	3.79339	3.976	3.49643	3.466	4.89362	4.898
115.8	3.88797	3.976	3.4078	3.466	4.84613	4.898
115.9	3.92477	3.976	3.41262	3.466	4.7701	4.898
116	3.97209	3.976	3.38643	3.466	4.75339	4.898
116.1	4.00123	3.976	3.29743	3.292	4.82191	4.898
116.2	4.0352	3.976	3.33931	3.292	4.83558	4.898
116.3	4.04046	3.976	3.32124	3.292	4.73845	4.898
116.4	4.02468	3.976	3.41544	3.466	4.67516	4.898
116.5	3.95875	3.976	3.35787	3.466	4.84086	4.898
116.6	4.06438	3.976	3.37118	3.466	4.83031	4.898
116.7	4.08782	3.976	3.34978	3.292	4.7301	4.898
116.8	4.06151	3.976	3.3032	3.292	4.82287	4.898
116.9	4.00364	3.976	3.36834	3.466	4.71429	4.898
117	4.05625	3.976	3.35501	3.292	4.69847	4.898
117.1	4.09834	3.976	3.43396	3.466	4.71429	4.898
117.2	4.06438	3.976	3.32124	3.292	4.71735	4.898
117.3	4.09834	3.976	3.30555	3.292	4.73845	4.898
117.4	4.09071	3.976	3.38119	3.466	4.65631	4.898
117.5	4.1036	3.976	3.38404	3.466	4.6932	4.898
117.6	4.05386	3.976	3.41021	3.466	4.76174	4.898
117.7	4.09834	3.976	3.4388	3.466	4.70902	4.898
117.8	4.11703	3.976	3.38927	3.466	4.78283	4.898
117.9	4.06151	3.976	3.49119	3.466	4.68793	4.898
118	4.07729	3.976	3.4678	3.466	4.79338	4.898
118.1	4.12701	3.976	3.61175	3.631	4.71429	4.898
118.2	4.24048	4.317	3.44928	3.466	4.69542	4.898
118.3	4.19835	4.317	3.47024	3.466	4.74065	4.898
118.4	4.27507	4.317	3.48874	3.466	4.54567	4.256
118.5	4.26155	4.317	3.45209	3.466	4.65934	4.898
118.6	4.30369	4.317	3.49398	3.466	4.69098	4.898
118.7	4.28489	4.317	3.53588	3.466	4.73231	4.898
118.8	4.29615	4.317	3.465	3.466	4.70153	4.898
118.9	4.32251	4.317	3.47827	3.466	4.68793	4.898
119	4.23521	4.317	3.48106	3.466	4.66685	4.898
119.1	4.3195	4.317	3.47862	3.466	4.66989	4.898
119.2	4.28789	4.317	3.44685	3.466	4.63825	4.898
119.3	4.23291	4.317	3.53588	3.466	4.65104	4.898
119.4	4.34057	4.317	3.47547	3.466	4.62695	4.898
119.5	4.24575	4.317	3.47024	3.466	4.63825	4.898
119.6	4.30896	4.317	3.45733	3.466	4.65934	4.898
119.7	4.34057	4.317	3.56208	3.631	4.63523	4.898
119.8	4.44292	4.317	3.47303	3.466	4.64577	4.898
119.9	4.32477	4.317	3.51739	3.466	4.70375	4.898
120	4.36469	4.317	3.48351	3.466	4.60135	4.898
120.1	4.43018	4.317	3.49922	3.466	4.7301	4.898
120.2	4.36165	4.317	3.44404	3.466	4.76174	4.898
120.3	4.45346	4.317	3.56732	3.631	4.77447	4.898
120.4	4.48291	4.631	3.57256	3.631	4.8989	4.898
120.5	4.51983	4.631	3.48874	3.466	4.94112	4.898
120.6	4.54093	4.631	3.49398	3.466	4.88622	4.898
120.7	4.446	4.317	3.44162	3.466	4.81232	4.898
120.8	4.60425	4.631	3.45733	3.466	4.84926	4.898
120.9	4.60213	4.631	3.43638	3.466	4.85355	4.898
121	4.69927	4.631	3.46256	3.466	4.86724	4.898
121.1	4.73623	4.631	3.41262	3.466	4.84398	4.898
121.2	4.70661	4.631	3.42591	3.466	4.74592	4.898
121.3	4.69927	4.631	3.40214	3.466	4.86196	4.898
121.4	4.71833	4.631	3.50969	3.466	4.80704	4.898
121.5	4.70776	4.631	3.48351	3.466	4.83031	4.898
121.6	4.81019	4.631	3.53312	3.466	4.76174	4.898
121.7	4.75532	4.631	3.44162	3.466	4.81448	4.898
121.8	4.71189	4.631	3.37357	3.466	4.78811	4.898
121.9	4.78377	4.631	3.3032	3.292	4.79028	4.898
122	4.72567	4.631	3.35787	3.466	4.78593	4.898
122.1	4.77646	4.631	3.38404	3.466	4.78593	4.898
122.2	4.81019	4.631	3.41785	3.466	4.79649	4.898
122.3	4.76468	4.631	3.42591	3.466	4.77538	4.898
122.4	4.77321	4.631	3.3945	3.466	4.79028	4.898
122.5	4.7606	4.631	3.28462	3.292	4.76701	4.898
122.6	4.81748	4.631	3.3236	3.292	4.69847	4.898
122.7	4.67607	4.631	3.35501	3.292	4.77229	4.898
122.8	4.65703	4.631	3.41827	3.466	4.80921	4.898
122.9	4.74151	4.631	3.42068	3.466	4.86724	4.898
123	4.72567	4.631	3.31078	3.292	4.83031	4.898
123.1	4.78377	4.631	3.3788	3.466	4.85668	4.898
123.2	4.64647	4.631	3.39167	3.466	4.87251	4.898
123.3	4.68343	4.631	3.3788	3.466	4.80176	4.898
123.4	4.81547	4.631	3.41544	3.466	4.82815	4.898
123.5	4.77321	4.631	3.4678	3.466	4.82503	4.898
123.6	4.81748	4.631	3.38119	3.466	4.70902	4.898
123.7	4.90335	5.103	3.34217	3.292	4.73538	4.898
123.8	4.79962	4.631	3.38927	3.466	4.68793	4.898
123.9	4.79962	4.631	3.39974	3.466	4.78811	4.898
124	4.87889	5.103	3.49153	3.466	4.61716	4.898
124.1	4.88946	5.103	3.42309	3.466	4.71429	4.898
124.2	4.96683	5.103	3.47303	3.466	4.63523	4.898
124.3	4.94567	5.103	3.38927	3.466	4.73845	4.898
124.4	4.97934	5.103	3.37641	3.466	4.85668	4.898
124.5	4.99713	5.103	3.44404	3.466	4.79338	4.898
124.6	4.96877	5.103	3.43638	3.466	4.76393	4.898
124.7	5.04282	5.103	3.35787	3.466	4.78283	4.898
124.8	5.01975	5.103	3.3945	3.466	4.65104	4.898
124.9	4.95096	5.103	3.46816	3.466	4.7301	4.898
125	4.96348	5.103	3.55436	3.631	4.73538	4.898
125.1	5.03224	5.103	3.51493	3.466	4.79338	4.898
125.2	5.0568	5.103	3.57256	3.631	4.81232	4.898
125.3	4.96154	5.103	3.48595	3.466	4.70375	4.898
125.4	4.97019	5.103	3.52818	3.466	4.65934	4.898
125.5	4.99329	5.103	3.40497	3.466	4.71735	4.898
125.6	4.95096	5.103	3.45209	3.466	4.74373	4.898
125.7	5.11504	5.103	3.60673	3.631	4.71956	4.898
125.8	5.00387	5.103	3.51739	3.466	4.62996	4.898
125.9	5.06209	5.103	3.4706	3.466	4.74592	4.898
126	4.97406	5.103	3.53065	3.466	4.71208	4.898
126.1	4.97934	5.103	3.45733	3.466	4.66158	4.898
126.2	5.02695	5.103	3.51493	3.466	4.67516	4.898
126.3	5.12563	5.103	3.40497	3.466	4.65631	4.898
126.4	5.01637	5.103	3.47583	3.466	4.61942	4.898
126.5	5.07798	5.103	3.44685	3.466	4.64577	4.898
126.6	5.13278	5.103	3.40257	3.466	4.77756	4.898
126.7	5.0976	5.103	3.465	3.466	4.63523	4.898
126.8	5.13278	5.103	3.49398	3.466	4.58254	4.256
126.9	5.15211	5.103	3.44928	3.466	4.66989	4.898
127	5.07609	5.103	3.52017	3.466	4.70902	4.898
127.1	5.11161	5.103	3.40214	3.466	4.73538	4.898
127.2	4.97212	5.103	3.44162	3.466	4.73231	4.898
127.3	5.06927	5.103	3.38927	3.466	4.77447	4.898
127.4	5.06209	5.103	3.46256	3.466	4.68793	4.898
127.5	5.03563	5.103	3.48595	3.466	4.76701	4.898
127.6	5.12749	5.103	3.48106	3.466	4.78283	4.898
127.7	5.1169	5.103	3.42591	3.466	4.77538	4.898
127.8	5.12749	5.103	3.46256	3.466	4.94112	4.898
127.9	5.07798	5.103	3.44685	3.466	4.96224	4.898
128	5.10102	5.103	3.48071	3.466	4.84828	4.898
128.1	5.10974	5.103	3.45733	3.466	4.95486	4.898
128.2	5.10445	5.103	3.48351	3.466	4.96751	4.898
128.3	5.1169	5.103	3.4388	3.466	5.01182	4.898
128.4	5.11504	5.103	3.3788	3.466	5.11011	4.898
128.5	5.13622	5.103	3.43638	3.466	5.0837	4.898
128.6	5.14152	5.103	3.36834	3.466	5.052	4.898
128.7	5.15396	5.103	3.42068	3.466	5.11011	4.898
128.8	5.23518	5.103	3.38927	3.466	5.12597	4.898
128.9	5.16109	5.103	3.42068	3.466	5.14511	4.898
129	5.23688	5.103	3.41262	3.466	5.1841	4.898
129.1	5.21749	5.103	3.40738	3.466	5.20524	4.898
129.2	5.18919	5.103	3.41544	3.466	5.18212	4.898
129.3	5.28635	5.103	3.38164	3.466	5.11867	4.898
129.4	5.22809	5.103	3.4392	3.466	5.27063	4.898
129.5	5.32698	5.103	3.34978	3.292	5.21053	4.898
129.6	5.33759	5.103	3.38404	3.466	5.12597	4.898
129.7	5.35168	5.103	3.32934	3.292	5.13125	4.898
129.8	5.32344	5.103	3.28751	3.292	5.20524	4.898
129.9	5.30048	5.103	3.34217	3.292	5.00769	4.898
130	5.36054	5.103	3.33457	3.292	5.11867	4.898
130.1	5.30225	5.103	3.42833	3.466	5.05729	4.898
130.2	5.23158	5.103	3.31837	3.292	5.06581	4.898
130.3	5.25457	5.103	3.38927	3.466	5.04996	4.898
130.4	5.24048	5.103	3.37641	3.466	4.95905	4.898
130.5	5.24927	5.103	3.45976	3.466	4.86724	4.898
130.6	5.21038	5.103	3.45452	3.466	4.96224	4.898
130.7	5.29695	5.103	3.44685	3.466	5.02032	4.898
130.8	5.22628	5.103	3.59101	3.631	4.85668	4.898
130.9	5.16984	5.103	3.54636	3.466	4.93902	4.898
131	5.1222	5.103	3.51215	3.466	4.82815	4.898
131.1	5.14152	5.103	3.51215	3.466	4.82503	4.898
131.2	5.0568	5.103	3.58303	3.631	4.78811	4.898
131.3	5.07798	5.103	3.59078	3.631	4.75428	4.898
131.4	5.09573	5.103	3.50446	3.466	4.91473	4.898
131.5	4.98992	5.103	3.51215	3.466	4.85982	4.898
131.6	5.00579	5.103	3.51739	3.466	4.83031	4.898
131.7	5.04282	5.103	3.43357	3.466	4.76174	4.898
131.8	5.00725	5.103	3.50167	3.466	4.91262	4.898
131.9	5.03753	5.103	3.4863	3.466	4.90945	4.898
132	4.96683	5.103	3.42591	3.466	4.98127	4.898
132.1	4.99329	5.103	3.37072	3.466	4.89362	4.898
132.2	4.99329	5.103	3.44404	3.466	4.89362	4.898
132.3	5.0568	5.103	3.42591	3.466	4.96543	4.898
132.4	5.03563	5.103	3.42068	3.466	4.87779	4.898
132.5	5.00579	5.103	3.32934	3.292	4.91262	4.898
132.6	5.0005	5.103	3.42591	3.466	4.98335	4.898
132.7	5.04621	5.103	3.32833	3.292	4.9464	4.898
132.8	4.9827	5.103	3.2765	3.292	4.84086	4.898
132.9	5.0568	5.103	3.33171	3.292	4.94958	4.898
133	4.98992	5.103	3.31601	3.292	4.88307	4.898
133.1	5.05869	5.103	3.2637	3.292	4.98127	4.898
133.2	5.08515	5.103	3.28173	3.292	4.96224	4.898
133.3	5.168	5.103	3.25847	3.292	5.03616	4.898
133.4	5.06739	5.103	3.22709	3.292	5.07841	4.898
133.5	5.14866	5.103	3.23001	3.292	5.07313	4.898
133.6	5.21568	5.103	3.25847	3.292	5.13125	4.898
133.7	5.27046	5.103	3.28985	3.292	5.16626	4.898
133.8	5.3641	5.103	3.30842	3.292	5.29706	4.898
133.9	5.24397	5.103	3.37072	3.466	5.26869	4.898
134	5.30225	5.103	3.31601	3.292	5.22443	4.898
134.1	5.37817	5.103	3.23755	3.292	5.28792	4.898
134.2	5.40122	5.103	3.31601	3.292	5.32687	4.898
134.3	5.3252	5.103	3.32647	3.292	5.2211	4.898
134.4	5.44366	5.103	3.35501	3.292	5.33745	4.898
134.5	5.41885	5.103	3.34454	3.292	5.20524	4.898
134.6	5.22098	5.103	3.3945	3.466	5.25617	4.898
134.7	5.20872	5.103	3.38404	3.466	5.17683	4.898
134.8	5.28635	5.103	3.31601	3.292	5.13982	4.898
134.9	5.21038	5.103	3.33694	3.292	5.22639	4.898
135	5.16984	5.103	3.42309	3.466	5.27205	4.898
135.1	5.2246	5.103	3.40497	3.466	5.22639	4.898
135.2	5.2069	5.103	3.36834	3.466	5.21385	4.898
135.3	5.22809	5.103	3.36834	3.466	5.21053	4.898
135.4	5.2122	5.103	3.39167	3.466	5.30043	4.898
135.5	5.22279	5.103	3.35264	3.292	5.11213	4.898
135.6	5.2069	5.103	3.39974	3.466	5.16296	4.898
135.7	5.09915	5.103	3.38404	3.466	5.12597	4.898
135.8	5.19102	5.103	3.3788	3.466	5.0711	4.898
135.9	5.16454	5.103	3.44162	3.466	5.08167	4.898
136	5.21749	5.103	3.42873	3.466	5.13125	4.898
136.1	5.27576	5.103	3.50446	3.466	5.17353	4.898
136.2	5.24927	5.103	3.4392	3.466	4.98127	4.898
136.3	5.31814	5.103	3.44162	3.466	5.03939	4.898
136.4	5.29518	5.103	3.52541	3.466	4.99919	4.898
136.5	5.34464	5.103	3.50446	3.466	5.03616	4.898
136.6	5.30578	5.103	3.33694	3.292	4.96015	4.898
136.7	5.26165	5.103	3.55684	3.631	4.89678	4.898
136.8	5.31108	5.103	3.40497	3.466	4.90206	4.898
136.9	5.24748	5.103	3.49643	3.466	4.88834	4.898
137	5.23338	5.103	3.45452	3.466	4.87779	4.898
137.1	5.24397	5.103	3.36025	3.466	4.86724	4.898
137.2	5.15925	5.103	3.48106	3.466	4.84086	4.898
137.3	5.20872	5.103	3.38404	3.466	4.78066	4.898
137.4	5.22809	5.103	3.31601	3.292	4.85668	4.898
137.5	5.22809	5.103	3.42591	3.466	4.87566	4.898
137.6	5.15925	5.103	3.42833	3.466	4.8989	4.898
137.7	5.07268	5.103	3.42833	3.466	4.80393	4.898
137.8	5.1222	5.103	3.38404	3.466	4.85982	4.898
137.9	5.17513	5.103	3.35264	3.292	4.87038	4.898
138	5.12034	5.103	3.40738	3.466	4.77756	4.898
138.1	5.15925	5.103	3.40738	3.466	4.76393	4.898
138.2	5.03753	5.103	3.36025	3.466	4.77756	4.898
138.3	5.01108	5.103	3.38404	3.466	4.77229	4.898
138.4	5.0534	5.103	3.31601	3.292	4.79121	4.898
138.5	5.16454	5.103	3.32934	3.292	4.77229	4.898
138.6	5.12563	5.103	3.31313	3.292	4.79338	4.898
138.7	5.02695	5.103	3.35264	3.292	4.71429	4.898
138.8	5.11161	5.103	3.3631	3.466	4.70375	4.898
138.9	5.10818	5.103	3.41021	3.466	4.62771	4.898
139	5.12749	5.103	3.38927	3.466	4.56674	4.256
139.1	5.19449	5.103	3.3631	3.466	4.62771	4.898
139.2	5.28105	5.103	3.35787	3.466	4.64577	4.898
139.3	5.16271	5.103	3.39974	3.466	4.58482	4.256
139.4	5.13807	5.103	3.39167	3.466	4.65934	4.898
139.5	5.06927	5.103	3.41021	3.466	4.69847	4.898
139.6	5.04282	5.103	3.44928	3.466	4.66685	4.898
139.7	5.06739	5.103	3.33694	3.292	4.73231	4.898
139.8	5.0534	5.103	3.41785	3.466	4.7165	4.898
139.9	5.07457	5.103	3.28462	3.292	4.71735	4.898
140	4.92118	5.103	3.32411	3.292	4.64577	4.898
140.1	5.01637	5.103	3.36834	3.466	4.70375	4.898
140.2	4.95625	5.103	3.38643	3.466	4.81976	4.898
140.3	4.90864	5.103	3.37357	3.466	4.71429	4.898
140.4	5.00242	5.103	3.43115	3.466	4.66685	4.898
140.5	4.96348	5.103	3.3236	3.292	4.7701	4.898
140.6	4.96348	5.103	3.502	3.466	4.87566	4.898
140.7	4.92118	5.103	3.4235	3.466	4.75119	4.898
140.8	4.99858	5.103	3.50691	3.466	4.69847	4.898
140.9	4.99521	5.103	3.5516	3.466	4.84613	4.898
141	5.01637	5.103	3.47303	3.466	4.77229	4.898
141.1	4.93509	5.103	3.49922	3.466	4.79555	4.898
141.2	4.94567	5.103	3.4078	3.466	4.77756	4.898
141.3	4.88748	5.103	3.48874	3.466	4.83031	4.898
141.4	4.95819	5.103	3.50969	3.466	4.86724	4.898
141.5	4.97406	5.103	3.52541	3.466	4.86196	4.898
141.6	4.97212	5.103	3.59351	3.631	4.79338	4.898
141.7	4.98463	5.103	3.54636	3.466	4.7279	4.898
141.8	5.00916	5.103	3.5778	3.631	4.7301	4.898
141.9	5.02166	5.103	3.52263	3.466	4.83031	4.898
142	4.9529	5.103	3.56732	3.631	4.62996	4.898
142.1	4.87889	5.103	3.52541	3.466	4.75647	4.898
142.2	4.98992	5.103	3.50446	3.466	4.63825	4.898
142.3	4.988	5.103	3.59876	3.631	4.74592	4.898
142.4	4.99329	5.103	3.5436	3.466	4.73317	4.898
142.5	4.99858	5.103	3.52818	3.466	4.69847	4.898
142.6	4.9529	5.103	3.50167	3.466	4.83871	4.898
142.7	4.92647	5.103	3.54636	3.466	4.83871	4.898
142.8	4.91589	5.103	3.5516	3.466	4.7279	4.898
142.9	4.96154	5.103	3.53065	3.466	4.77229	4.898
143	4.9596	5.103	3.6537	3.631	4.77756	4.898
143.1	4.96348	5.103	3.63544	3.631	4.76483	4.898
143.2	4.94038	5.103	3.604	3.631	4.74065	4.898
143.3	4.97741	5.103	3.50691	3.466	4.7301	4.898
143.4	4.84518	4.631	3.55436	3.631	4.70902	4.898
143.5	4.82403	4.631	3.64068	3.631	4.76701	4.898
143.6	4.88417	5.103	3.57256	3.631	4.79121	4.898
143.7	4.81547	4.631	3.63797	3.631	4.69098	4.898
143.8	4.89806	5.103	3.60924	3.631	4.74065	4.898
143.9	4.84189	4.631	3.60149	3.631	4.75119	4.898
144	4.83461	4.631	3.59078	3.631	4.77229	4.898
144.1	4.83989	4.631	3.49153	3.466	4.79338	4.898
144.2	4.80289	4.631	3.59351	3.631	4.75428	4.898
144.3	4.90003	5.103	3.55684	3.631	4.77848	4.898
144.4	4.79962	4.631	3.53341	3.466	4.69098	4.898
144.5	4.83132	4.631	3.59078	3.631	4.70375	4.898
144.6	4.87162	5.103	3.57505	3.631	4.77229	4.898
144.7	4.84518	4.631	3.5778	3.631	4.71735	4.898
144.8	4.68663	4.631	3.57256	3.631	4.65631	4.898
144.9	4.72773	4.631	3.55684	3.631	4.73845	4.898
145	4.76792	4.631	3.63272	3.631	4.78811	4.898
145.1	4.73418	4.631	3.5436	3.466	4.67212	4.898
145.2	4.72039	4.631	3.50969	3.466	4.74065	4.898
145.3	4.78906	4.631	3.49922	3.466	4.72177	4.898
145.4	4.83661	4.631	3.50969	3.466	4.75647	4.898
145.5	4.76589	4.631	3.45733	3.466	4.74592	4.898
145.6	4.6148	4.631	3.44162	3.466	4.71429	4.898
145.7	4.69927	4.631	3.48071	3.466	4.69015	4.898
145.8	4.65494	4.631	3.47303	3.466	4.66685	4.898
145.9	4.62325	4.631	3.39734	3.466	4.68043	4.898
146	4.59897	4.631	3.41303	3.466	4.75119	4.898
146.1	4.6148	4.631	3.44928	3.466	4.64577	4.898
146.2	4.62008	4.631	3.39167	3.466	4.66158	4.898
146.3	4.62746	4.631	3.36834	3.466	4.55621	4.256
146.4	4.61797	4.631	3.45209	3.466	4.56147	4.256
146.5	4.55148	4.631	3.5516	3.466	4.46962	4.256
146.6	4.62008	4.631	3.50724	3.466	4.63523	4.898
146.7	4.63592	4.631	3.5778	3.631	4.49533	4.256
146.8	4.65494	4.631	3.58553	3.631	4.48248	4.256
146.9	4.62008	4.631	3.58827	3.631	4.58781	4.898
147	4.71717	4.631	3.56732	3.631	4.60888	4.898
147.1	4.70776	4.631	3.58303	3.631	4.50123	4.256
147.2	4.68663	4.631	3.56732	3.631	4.53514	4.256
147.3	4.71511	4.631	3.5516	3.466	4.55094	4.256
147.4	4.73947	4.631	3.55408	3.631	4.46143	4.256
147.5	4.65175	4.631	3.59876	3.631	4.55392	4.256
147.6	4.72567	4.631	3.54636	3.466	4.49301	4.256
147.7	4.62325	4.631	3.65641	3.631	4.35905	4.256
147.8	4.62643	4.631	3.63544	3.631	4.57728	4.256
147.9	4.67815	4.631	3.52541	3.466	4.46143	4.256
148	4.64647	4.631	3.61175	3.631	4.55621	4.256
148.1	4.71833	4.631	3.55684	3.631	4.50649	4.256
148.2	4.72039	4.631	3.65641	3.631	4.55162	4.256
148.3	4.74151	4.631	3.56456	3.631	4.6932	4.898
148.4	4.67607	4.631	3.51215	3.466	4.59308	4.898
148.5	4.71511	4.631	3.56732	3.631	4.56147	4.256
148.6	4.68871	4.631	3.66419	3.631	4.66158	4.898
148.7	4.74151	4.631	3.53588	3.466	4.7068	4.898
148.8	4.7468	4.631	3.64592	3.631	4.77229	4.898
148.9	4.84189	4.631	3.60902	3.631	4.80176	4.898
149	4.7606	4.631	3.49119	3.466	4.88622	4.898
149.1	4.68343	4.631	3.56483	3.631	4.83343	4.898
149.2	4.72567	4.631	3.38927	3.466	4.96224	4.898
149.3	4.65703	4.631	3.56456	3.631	4.87251	4.898
149.4	4.72039	4.631	3.58827	3.631	4.80393	4.898
149.5	4.74151	4.631	3.4388	3.466	4.83558	4.898
149.6	4.76792	4.631	3.55408	3.631	4.9179	4.898
149.7	4.75208	4.631	3.46256	3.466	4.84086	4.898
149.8	4.67287	4.631	3.50969	3.466	4.83343	4.898
149.9	4.74475	4.631	3.45733	3.466	4.8651	4.898
150	4.67078	4.631	3.57505	3.631	4.78811	4.898
150.1	4.62536	4.631	3.57256	3.631	4.84398	4.898
150.2	4.70455	4.631	3.49922	3.466	4.81976	4.898
150.3	4.58527	4.631	3.54112	3.466	4.82815	4.898
150.4	4.63381	4.631	3.50691	3.466	4.78283	4.898
150.5	4.61269	4.631	3.50167	3.466	4.79866	4.898
150.6	4.64329	4.631	3.5516	3.466	4.8989	4.898
150.7	4.64647	4.631	3.50691	3.466	4.89678	4.898
150.8	4.62008	4.631	3.45733	3.466	4.88834	4.898
150.9	4.58842	4.631	3.52541	3.466	4.87779	4.898
151	4.58314	4.631	3.49643	3.466	4.96224	4.898
151.1	4.60213	4.631	3.46256	3.466	4.90417	4.898
151.2	4.56203	4.631	3.53836	3.466	4.82815	4.898
151.3	4.59054	4.631	3.47827	3.466	4.87779	4.898
151.4	4.5009	4.631	3.48874	3.466	4.77756	4.898
151.5	4.5335	4.631	3.44162	3.466	4.87251	4.898
151.6	4.446	4.317	3.46013	3.466	4.89362	4.898
151.7	4.54406	4.631	3.46743	3.466	4.97279	4.898
151.8	4.49346	4.631	3.47303	3.466	4.96543	4.898
151.9	4.49873	4.631	3.49922	3.466	4.97071	4.898
152	4.50401	4.631	3.51247	3.466	4.97279	4.898
152.1	4.38274	4.317	3.39167	3.466	4.94958	4.898
152.2	4.4016	4.317	3.4388	3.466	5.05729	4.898
152.3	4.34057	4.317	3.36549	3.466	5.01503	4.898
152.4	4.44292	4.317	3.4388	3.466	4.95696	4.898
152.5	4.47236	4.317	3.4392	3.466	5.03411	4.898
152.6	4.41215	4.317	3.44685	3.466	5.01503	4.898
152.7	4.38051	4.317	3.42309	3.466	5.06257	4.898
152.8	4.43018	4.317	3.45733	3.466	5.1154	4.898
152.9	4.36165	4.317	3.46256	3.466	4.94112	4.898
153	4.4113	4.317	3.48106	3.466	5.13653	4.898
153.1	4.35638	4.317	3.5516	3.466	5.06581	4.898
153.2	4.4227	4.317	3.55684	3.631	5.15438	4.898
153.3	4.37219	4.317	3.47827	3.466	5.11011	4.898
153.4	4.4016	4.317	3.55684	3.631	5.10608	4.898
153.5	4.43018	4.317	3.44162	3.466	5.13125	4.898
153.6	4.40909	4.317	3.47827	3.466	5.04672	4.898
153.7	4.32778	4.317	3.54112	3.466	5.19996	4.898
153.8	4.40688	4.317	3.59078	3.631	5.13325	4.898
153.9	4.36469	4.317	3.60924	3.631	5.12396	4.898
154	4.39328	4.317	3.5516	3.466	5.11867	4.898
154.1	4.44819	4.317	3.52017	3.466	5.15568	4.898
154.2	4.36165	4.317	3.4678	3.466	5.1484	4.898
154.3	4.35111	4.317	3.57754	3.631	5.21914	4.898
154.4	4.36692	4.317	3.53312	3.466	5.09955	4.898
154.5	4.35638	4.317	3.46013	3.466	5.06053	4.898
154.6	4.40909	4.317	3.52541	3.466	5.04672	4.898
154.7	4.39328	4.317	3.43115	3.466	5.05524	4.898
154.8	4.32251	4.317	3.50167	3.466	4.93477	4.898
154.9	4.4438	4.317	3.38643	3.466	4.8989	4.898
155	4.39328	4.317	3.4235	3.466	4.84613	4.898
155.1	4.24048	4.317	3.48874	3.466	4.80393	4.898
155.2	4.22468	4.317	3.49153	3.466	4.84926	4.898
155.3	4.35414	4.317	3.50167	3.466	4.70375	4.898
155.4	4.35941	4.317	3.47827	3.466	4.74065	4.898
155.5	4.23818	4.317	3.54112	3.466	4.71735	4.898
155.6	4.28262	4.317	3.49398	3.466	4.7301	4.898
155.7	4.24048	4.317	3.47827	3.466	4.74592	4.898
155.8	4.28262	4.317	3.41021	3.466	4.67435	4.898
155.9	4.31423	4.317	3.45209	3.466	4.69847	4.898
156	4.22995	4.317	3.47827	3.466	4.6932	4.898
156.1	4.22995	4.317	3.38643	3.466	4.64879	4.898
156.2	4.25101	4.317	3.44685	3.466	4.70902	4.898
156.3	4.33832	4.317	3.38688	3.466	4.71429	4.898
156.4	4.30369	4.317	3.46256	3.466	4.76174	4.898
156.5	4.22995	4.317	3.46256	3.466	4.73538	4.898
156.6	4.13227	3.976	3.38643	3.466	4.76701	4.898
156.7	4.20888	4.317	3.42068	3.466	4.77756	4.898
156.8	4.1065	3.976	3.44162	3.466	4.80921	4.898
156.9	4.12992	3.976	3.46256	3.466	4.87251	4.898
157	4.08782	3.976	3.37357	3.466	4.84086	4.898
157.1	4.14044	3.976	3.42068	3.466	4.7692	4.898
157.2	4.11649	3.976	3.38404	3.466	4.80176	4.898
157.3	4.1381	3.976	3.45733	3.466	4.80393	4.898
157.4	4.1223	3.976	3.41544	3.466	4.80921	4.898
157.5	4.07203	3.976	3.38927	3.466	4.87251	4.898
157.6	4.12992	3.976	3.45733	3.466	4.84613	4.898
157.7	4.10887	3.976	3.42068	3.466	4.8915	4.898
157.8	4.06677	3.976	3.42591	3.466	4.99184	4.898
157.9	4.06965	3.976	3.38688	3.466	4.98335	4.898
158	4.11177	3.976	3.44685	3.466	5.04877	4.898
158.1	4.062	3.976	3.3945	3.466	5.04996	4.898
158.2	4.07203	3.976	3.41021	3.466	5.02882	4.898
158.3	4.0089	3.976	3.49398	3.466	5.10281	4.898
158.4	3.99313	3.976	3.45733	3.466	5.11011	4.898
158.5	4.02754	3.976	3.57256	3.631	5.07638	4.898
158.6	3.96966	3.976	3.6537	3.631	5.14182	4.898
158.7	4.01175	3.976	3.55932	3.631	5.12068	4.898
158.8	3.99313	3.976	3.60149	3.631	5.23168	4.898
158.9	3.93528	3.976	3.51493	3.466	5.16626	4.898
159	4.01702	3.976	3.60924	3.631	5.17683	4.898
159.1	3.99839	3.976	3.55684	3.631	5.13653	4.898
159.2	4.05386	3.976	3.58553	3.631	5.19467	4.898
159.3	4.00364	3.976	3.62748	3.631	5.22639	4.898
159.4	3.95632	3.976	3.59078	3.631	5.24559	4.898
159.5	4.00649	3.976	3.62768	3.631	5.26869	4.898
159.6	4.05386	3.976	3.67738	3.631	5.20193	4.898
159.7	3.96966	3.976	3.60149	3.631	5.19467	4.898
159.8	3.8855	3.976	3.60924	3.631	5.20524	4.898
159.9	4.03235	3.976	3.58827	3.631	5.11011	4.898
160	4.03807	3.976	3.61448	3.631	5.13982	4.898
160.1	3.96966	3.976	3.58303	3.631	5.2211	4.898
160.2	4.02754	3.976	3.62496	3.631	5.20193	4.898
160.3	4.02994	3.976	3.55932	3.631	5.29706	4.898
160.4	3.98261	3.976	3.63292	3.631	5.22639	4.898
160.5	3.98261	3.976	3.64845	3.631	5.24559	4.898
160.6	3.96966	3.976	3.58827	3.631	5.31967	4.898
160.7	3.98261	3.976	3.64863	3.631	5.37449	4.898
160.8	3.9644	3.976	3.67213	3.631	5.2634	4.898
160.9	4.00364	3.976	3.5753	3.631	5.13982	4.898
161	4.02994	3.976	3.55959	3.631	5.16097	4.898
161.1	3.91459	3.976	3.64592	3.631	5.28792	4.898
161.2	4.00123	3.976	3.67483	3.631	5.17353	4.898
161.3	3.9458	3.976	3.58827	3.631	5.12068	4.898
161.4	4.01416	3.976	3.6537	3.631	5.19996	4.898
161.5	3.90128	3.976	3.58303	3.631	5.12597	4.898
161.6	4.08782	3.976	3.61196	3.631	5.12068	4.898
161.7	4.00364	3.976	3.66165	3.631	5.18939	4.898
161.8	4.03807	3.976	3.50446	3.466	5.18939	4.898
161.9	4.05386	3.976	3.53312	3.466	5.04144	4.898
162	4.01416	3.976	3.5436	3.466	5.12797	4.898
162.1	3.98787	3.976	3.56456	3.631	5.16097	4.898
162.2	3.98544	3.976	3.53065	3.466	5.052	4.898
162.3	4.04859	3.976	3.51493	3.466	5.09753	4.898
162.4	4.07491	3.976	3.55932	3.631	5.11741	4.898
162.5	4.11177	3.976	3.57505	3.631	5.12797	4.898
162.6	4.1223	3.976	3.62223	3.631	5.09224	4.898
162.7	4.12756	3.976	3.53865	3.466	5.05524	4.898
162.8	4.10124	3.976	3.53341	3.466	5.05405	4.898
162.9	4.07491	3.976	3.59625	3.631	5.11741	4.898
163	4.10124	3.976	3.54884	3.466	5.05524	4.898
163.1	4.08018	3.976	3.51739	3.466	5.02354	4.898
163.2	4.17729	4.317	3.5436	3.466	4.90417	4.898
163.3	4.18256	4.317	3.48106	3.466	4.95168	4.898
163.4	4.14336	4.317	3.48351	3.466	5.0256	4.898
163.5	4.17729	4.317	3.5436	3.466	4.93794	4.898
163.6	4.19309	4.317	3.48351	3.466	4.93584	4.898
163.7	4.14571	4.317	3.49643	3.466	4.96015	4.898
163.8	4.15682	4.317	3.4549	3.466	4.95696	4.898
163.9	4.1615	4.317	3.46536	3.466	4.91156	4.898
164	4.06438	3.976	3.45733	3.466	4.97279	4.898
164.1	4.13283	3.976	3.41785	3.466	4.96543	4.898
164.2	4.11939	3.976	3.40738	3.466	5.052	4.898
164.3	4.15916	4.317	3.46256	3.466	4.96224	4.898
164.4	4.20657	4.317	3.33457	3.292	4.99391	4.898
164.5	4.15624	4.317	3.3788	3.466	4.97279	4.898
164.6	4.1036	3.976	3.41785	3.466	4.92318	4.898
164.7	4.14279	4.317	3.42591	3.466	4.91262	4.898
164.8	4.10124	3.976	3.38643	3.466	4.98863	4.898
164.9	4.1065	3.976	3.47024	3.466	5.00769	4.898
165	4.14863	4.317	3.48874	3.466	4.87566	4.898
165.1	4.15916	4.317	3.33171	3.292	4.92001	4.898
165.2	4.1381	3.976	3.48071	3.466	5.02882	4.898
165.3	4.01702	3.976	3.42068	3.466	4.85454	4.898
165.4	4.00364	3.976	3.51247	3.466	5.00447	4.898
165.5	4.04859	3.976	3.52263	3.466	4.8989	4.898
165.6	4.09071	3.976	3.53836	3.466	4.90417	4.898
165.7	4.13518	3.976	3.5778	3.631	4.93056	4.898
165.8	4.02754	3.976	3.61448	3.631	5.00769	4.898
165.9	4.06438	3.976	3.52541	3.466	5.01091	4.898
166	4.05625	3.976	3.60924	3.631	5.03411	4.898
166.1	4.09308	3.976	3.61448	3.631	4.93056	4.898
166.2	4.09308	3.976	3.66673	3.631	5.01826	4.898
166.3	4.14336	4.317	3.76652	3.834	5.03088	4.898
166.4	4.13753	3.976	3.7403	3.834	5.00769	4.898
166.5	4.19077	4.317	3.71665	3.631	5.01297	4.898
166.6	4.15097	4.317	3.72457	3.631	5.04349	4.898
166.7	4.13753	3.976	3.65117	3.631	4.96751	4.898
166.8	4.13227	3.976	3.66165	3.631	4.98863	4.898
166.9	4.20067	4.317	3.59602	3.631	4.97071	4.898
167	4.07729	3.976	3.67738	3.631	5.11011	4.898
167.1	4.19077	4.317	3.67738	3.631	5.01826	4.898
167.2	4.08018	3.976	3.69835	3.631	4.95696	4.898
167.3	4.23225	4.317	3.60924	3.631	5.11011	4.898
167.4	4.19835	4.317	3.55408	3.631	5.04672	4.898
167.5	4.1036	3.976	3.62223	3.631	5.04996	4.898
167.6	4.20657	4.317	3.46013	3.466	5.02032	4.898
167.7	4.16676	4.317	3.59351	3.631	5.04467	4.898
167.8	4.22238	4.317	3.54636	3.466	5.04672	4.898
167.9	4.19835	4.317	3.55408	3.631	5.04144	4.898
168	4.08782	3.976	3.54112	3.466	5.09426	4.898
168.1	4.1615	4.317	3.48874	3.466	5.01297	4.898
168.2	4.12465	3.976	3.52541	3.466	4.99184	4.898
168.3	4.15857	4.317	3.59602	3.631	4.93267	4.898
168.4	4.09308	3.976	3.465	3.466	5.03088	4.898
168.5	4.07729	3.976	3.48351	3.466	5.06053	4.898
168.6	4.11177	3.976	3.58827	3.631	5.04144	4.898
168.7	4.23521	4.317	3.49677	3.466	4.97807	4.898
168.8	4.24575	4.317	3.53065	3.466	5.00447	4.898
168.9	4.11649	3.976	3.48595	3.466	4.94112	4.898
169	4.21942	4.317	3.51247	3.466	4.843	4.898
169.1	4.1697	4.317	3.44966	3.466	4.93902	4.898
169.2	4.22699	4.317	3.59101	3.631	4.83343	4.898
169.3	4.2698	4.317	3.49398	3.466	4.81232	4.898
169.4	4.25101	4.317	3.49922	3.466	4.81448	4.898
169.5	4.15331	4.317	3.52294	3.466	4.78811	4.898
169.6	4.19603	4.317	3.60924	3.631	4.83343	4.898
169.7	4.26682	4.317	3.44443	3.466	4.76174	4.898
169.8	4.30142	4.317	3.53865	3.466	4.77229	4.898
169.9	4.40909	4.317	3.48351	3.466	4.79121	4.898
170	4.3353	4.317	3.55932	3.631	4.7301	4.898
170.1	4.46182	4.317	3.48106	3.466	4.71956	4.898
170.2	4.28262	4.317	3.51215	3.466	4.73625	4.898
170.3	4.3436	4.317	3.5778	3.631	4.749	4.898
170.4	4.35111	4.317	3.54636	3.466	4.67739	4.898
170.5	4.36389	4.317	3.53312	3.466	4.6405	4.898
170.6	4.31423	4.317	3.57256	3.631	4.66685	4.898
170.7	4.27436	4.317	3.51739	3.466	4.74065	4.898
170.8	4.31423	4.317	3.51493	3.466	4.76174	4.898
170.9	4.23521	4.317	3.50167	3.466	4.78593	4.898
171	4.19309	4.317	3.56732	3.631	4.83558	4.898
171.1	4.29315	4.317	3.52788	3.466	4.82503	4.898
171.2	4.24575	4.317	3.50691	3.466	4.76701	4.898
171.3	4.30369	4.317	3.48071	3.466	4.76701	4.898
171.4	4.30896	4.317	3.55684	3.631	4.82719	4.898
171.5	4.36996	4.317	3.55684	3.631	4.78283	4.898
171.6	4.34584	4.317	3.60924	3.631	4.75955	4.898
171.7	4.30896	4.317	3.58827	3.631	4.86724	4.898
171.8	4.25926	4.317	3.64592	3.631	4.81976	4.898
171.9	4.30369	4.317	3.65117	3.631	4.85982	4.898
172	4.31122	4.317	3.66165	3.631	4.83031	4.898
172.1	4.16676	4.317	3.62748	3.631	4.92528	4.898
172.2	4.27208	4.317	3.57505	3.631	4.87779	4.898
172.3	4.34887	4.317	3.58303	3.631	4.9464	4.898
172.4	4.26155	4.317	3.55684	3.631	4.95696	4.898
172.5	4.22238	4.317	3.64068	3.631	4.91473	4.898
172.6	4.26155	4.317	3.65911	3.631	4.83773	4.898
172.7	4.25857	4.317	3.67992	3.631	4.93794	4.898
172.8	4.29088	4.317	3.61175	3.631	4.92318	4.898
172.9	4.31724	4.317	3.66165	3.631	4.99391	4.898
173	4.3353	4.317	3.65911	3.631	4.86196	4.898
173.1	4.36996	4.317	3.5516	3.466	5.03088	4.898
173.2	4.35111	4.317	3.67468	3.631	5.02237	4.898
173.3	4.33004	4.317	3.59351	3.631	5.0256	4.898
173.4	4.32251	4.317	3.7114	3.631	4.99391	4.898
173.5	4.2698	4.317	3.66165	3.631	4.93267	4.898
173.6	4.24804	4.317	3.57007	3.631	5.03088	4.898
173.7	4.22468	4.317	3.70359	3.631	4.8641	4.898
173.8	4.38274	4.317	3.75603	3.834	4.95168	4.898
173.9	4.30669	4.317	3.57256	3.631	5.052	4.898
174	4.28262	4.317	3.67213	3.631	5.00241	4.898
174.1	4.30369	4.317	3.71932	3.631	4.98127	4.898
174.2	4.26155	4.317	3.72724	3.631	4.98863	4.898
174.3	4.24575	4.317	3.75337	3.834	4.96751	4.898
174.4	4.11703	3.976	3.78226	3.834	5.06257	4.898
174.5	4.18023	4.317	3.92137	4.017	5.00241	4.898
174.6	4.10124	3.976	3.81375	3.834	4.97488	4.898
174.7	4.11939	3.976	3.76917	3.834	5.04144	4.898
174.8	4.20888	4.317	3.75869	3.834	5.05405	4.898
174.9	4.20362	4.317	3.7403	3.834	5.00241	4.898
175	4.23818	4.317	3.70091	3.631	5.05524	4.898
175.1	4.28789	4.317	3.67213	3.631	5.03411	4.898
175.2	4.31197	4.317	3.67483	3.631	5.08167	4.898
175.3	4.26682	4.317	3.55684	3.631	5.1154	4.898
175.4	4.3353	4.317	3.58827	3.631	5.13125	4.898
175.5	4.37523	4.317	3.56208	3.631	5.05729	4.898
175.6	4.32251	4.317	3.54112	3.466	5.18939	4.898
175.7	4.35414	4.317	3.49153	3.466	5.14511	4.898
175.8	4.446	4.317	3.54112	3.466	5.1491	4.898
175.9	4.3436	4.317	3.49955	3.466	5.12597	4.898
176	4.35414	4.317	3.47024	3.466	5.1154	4.898
176.1	4.4227	4.317	3.53065	3.466	5.1841	4.898
176.2	4.46182	4.317	3.49922	3.466	5.16824	4.898
176.3	4.42491	4.317	3.46536	3.466	5.10281	4.898
176.4	4.34809	4.317	3.39974	3.466	5.12597	4.898
176.5	4.4227	4.317	3.51215	3.466	5.052	4.898
176.6	4.43325	4.317	3.33931	3.292	5.13125	4.898
176.7	4.42797	4.317	3.32647	3.292	5.09753	4.898
176.8	4.40909	4.317	3.33694	3.292	5.08695	4.898
176.9	4.49873	4.631	3.31601	3.292	5.13982	4.898
177	4.47236	4.317	3.35264	3.292	5.13982	4.898
177.1	4.43325	4.317	3.26893	3.292	5.15767	4.898
177.2	4.39633	4.317	3.29508	3.292	5.16626	4.898
177.3	4.35335	4.317	3.2114	3.292	5.11741	4.898
177.4	4.36692	4.317	3.27705	3.292	5.09426	4.898
177.5	4.45963	4.317	3.19278	3.292	5.09224	4.898
177.6	4.36996	4.317	3.18755	3.292	5.20524	4.898
177.7	4.25926	4.317	3.19049	3.292	5.21582	4.898
177.8	4.27208	4.317	3.28462	3.292	5.18212	4.898
177.9	4.30896	4.317	3.30555	3.292	5.08167	4.898
178	4.21415	4.317	3.24801	3.292	5.03293	4.898
178.1	4.2013	4.317	3.25847	3.292	5.12797	4.898
178.2	4.19077	4.317	3.2637	3.292	5.07841	4.898
178.3	4.11939	3.976	3.33407	3.292	5.06257	4.898
178.4	4.20362	4.317	3.24801	3.292	5.13125	4.898
178.5	4.09834	3.976	3.28462	3.292	5.12797	4.898
178.6	4.11413	3.976	3.32884	3.292	5.11011	4.898
178.7	4.1065	3.976	3.39974	3.466	5.05729	4.898
178.8	4.1036	3.976	3.40257	3.466	5.09224	4.898
178.9	4.1381	3.976	3.4549	3.466	5.12597	4.898
179	4.11703	3.976	3.43638	3.466	4.98335	4.898
179.1	4.1036	3.976	3.44162	3.466	4.98863	4.898
179.2	4.11123	3.976	3.52541	3.466	4.96224	4.898
179.3	4.09834	3.976	3.49922	3.466	4.9443	4.898
179.4	4.19835	4.317	3.57256	3.631	4.98335	4.898
179.5	4.15097	4.317	3.58054	3.631	4.98863	4.898
179.6	4.06677	3.976	3.62496	3.631	5.01503	4.898
179.7	4.11939	3.976	3.52788	3.466	4.97807	4.898
179.8	4.18256	4.317	3.61448	3.631	5.04144	4.898
179.9	4.15624	4.317	3.54112	3.466	5.04144	4.898
180	4.1539	4.317	3.56483	3.631	4.99919	4.898
180.1	4.09308	3.976	3.65911	3.631	4.94958	4.898
180.2	4.23521	4.317	3.6302	3.631	5.03088	4.898
180.3	4.2013	4.317	3.61175	3.631	4.97807	4.898
180.4	4.30369	4.317	3.60924	3.631	4.95486	4.898
180.5	4.26155	4.317	3.5753	3.631	4.98127	4.898
180.6	4.18023	4.317	3.59602	3.631	4.92001	4.898
180.7	4.22764	4.317	3.61699	3.631	5.07638	4.898
180.8	4.25399	4.317	3.65641	3.631	4.9443	4.898
180.9	4.2698	4.317	3.59101	3.631	5.05524	4.898
181	4.24115	4.317	3.50969	3.466	4.97071	4.898
181.1	4.21415	4.317	3.56483	3.631	4.99919	4.898
181.2	4.25628	4.317	3.60924	3.631	5.01503	4.898
181.3	4.24872	4.317	3.69566	3.631	4.88834	4.898
181.4	4.25926	4.317	3.62748	3.631	4.92528	4.898
181.5	4.27507	4.317	3.52541	3.466	4.87779	4.898
181.6	4.16443	4.317	3.59625	3.631	4.9443	4.898
181.7	4.28262	4.317	3.5516	3.466	4.91262	4.898
181.8	4.2691	4.317	3.53588	3.466	4.85668	4.898
181.9	4.26453	4.317	3.60924	3.631	4.87779	4.898
182	4.31724	4.317	3.58303	3.631	4.80176	4.898
182.1	4.24048	4.317	3.53065	3.466	4.9443	4.898
182.2	4.24048	4.317	3.66165	3.631	4.94958	4.898
182.3	4.2698	4.317	3.58578	3.631	4.99919	4.898
182.4	4.24048	4.317	3.56456	3.631	4.96015	4.898
182.5	4.2013	4.317	3.62496	3.631	5.00447	4.898
182.6	4.32477	4.317	3.62244	3.631	4.96015	4.898
182.7	4.30069	4.317	3.59351	3.631	4.99919	4.898
182.8	4.28561	4.317	3.67213	3.631	5.03616	4.898
182.9	4.25628	4.317	3.62768	3.631	5.0837	4.898
183	4.30669	4.317	3.59078	3.631	5.04672	4.898
183.1	4.27735	4.317	3.63797	3.631	5.00769	4.898
183.2	4.3195	4.317	3.62496	3.631	5.00975	4.898
183.3	4.4016	4.317	3.63797	3.631	5.0837	4.898
183.4	4.44072	4.317	3.62223	3.631	5.00975	4.898
183.5	4.25101	4.317	3.50446	3.466	4.95168	4.898
183.6	4.39855	4.317	3.58553	3.631	4.96751	4.898
183.7	4.33607	4.317	3.52541	3.466	4.93056	4.898
183.8	4.31423	4.317	3.54388	3.466	4.85141	4.898
183.9	4.32477	4.317	3.61972	3.631	4.75866	4.898
184	4.30596	4.317	3.56732	3.631	4.81976	4.898
184.1	4.23818	4.317	3.61699	3.631	4.69847	4.898
184.2	4.27963	4.317	3.61448	3.631	4.62168	4.898
184.3	4.3353	4.317	3.5436	3.466	4.62469	4.898
184.4	4.27208	4.317	3.49922	3.466	4.56973	4.256
184.5	4.27208	4.317	3.48595	3.466	4.60888	4.898
184.6	4.30896	4.317	3.56456	3.631	4.62469	4.898
184.7	4.31724	4.317	3.45733	3.466	4.59308	4.898
184.8	4.28561	4.317	3.42591	3.466	4.49828	4.256
184.9	4.3436	4.317	3.50724	3.466	4.61942	4.898
185	4.25101	4.317	3.57505	3.631	4.61942	4.898
185.1	4.2698	4.317	3.50167	3.466	4.61115	4.898
185.2	4.26682	4.317	3.42591	3.466	4.60362	4.898
185.3	4.36469	4.317	3.45209	3.466	4.60662	4.898
185.4	4.31423	4.317	3.46536	3.466	4.64879	4.898
185.5	4.35111	4.317	3.48071	3.466	4.75647	4.898
185.6	4.30669	4.317	3.39974	3.466	4.75119	4.898
185.7	4.43852	4.317	3.51493	3.466	4.81448	4.898
185.8	4.34584	4.317	3.47303	3.466	4.66989	4.898
185.9	4.45963	4.317	3.48874	3.466	4.60662	4.898
186	4.4649	4.317	3.45733	3.466	4.56674	4.256
186.1	4.40604	4.317	3.42068	3.466	4.62695	4.898
186.2	4.29088	4.317	3.45209	3.466	4.68793	4.898
186.3	4.41215	4.317	3.44685	3.466	4.54865	4.256
186.4	4.49967	4.631	3.54112	3.466	4.59308	4.898
186.5	4.446	4.317	3.59876	3.631	4.55094	4.256
186.6	4.41215	4.317	3.51493	3.466	4.55621	4.256
186.7	4.44072	4.317	3.43638	3.466	4.50649	4.256
186.8	4.45654	4.317	3.49119	3.466	4.54567	4.256
186.9	4.5009	4.631	3.44685	3.466	4.49007	4.256
187	4.48818	4.631	3.48874	3.466	4.48248	4.256
187.1	4.51455	4.631	3.42591	3.466	4.45616	4.256
187.2	4.59157	4.631	3.46256	3.466	4.42984	4.256
187.3	4.58314	4.631	3.53836	3.466	4.44272	4.256
187.4	4.56203	4.631	3.58303	3.631	4.36143	4.256
187.5	4.51144	4.631	3.52788	3.466	4.40643	4.256
187.6	4.66967	4.631	3.58827	3.631	4.31935	4.256
187.7	4.56417	4.631	3.65911	3.631	4.29305	4.256
187.8	4.52295	4.631	3.65894	3.631	4.35617	4.256
187.9	4.57573	4.631	3.59351	3.631	4.38248	4.256
188	4.49346	4.631	3.71408	3.631	4.38774	4.256
188.1	4.50401	4.631	3.63292	3.631	4.3667	4.256
188.2	4.49656	4.631	3.76393	3.834	4.33799	4.256
188.3	4.51767	4.631	3.72189	3.631	4.34279	4.256
188.4	4.37523	4.317	3.70091	3.631	4.34804	4.256
188.5	4.4438	4.317	3.67992	3.631	4.37484	4.256
188.6	4.47545	4.317	3.68531	3.631	4.27202	4.256
188.7	4.50928	4.631	3.63544	3.631	4.24854	4.256
188.8	4.40909	4.317	3.61196	3.631	4.24047	4.256
188.9	4.4016	4.317	3.76387	3.834	4.34565	4.256
189	4.4227	4.317	3.54112	3.466	4.26676	4.256
189.1	4.38801	4.317	3.62496	3.631	4.29831	4.256
189.2	4.45654	4.317	3.62768	3.631	4.34326	4.256
189.3	4.38274	4.317	3.6302	3.631	4.39063	4.256
189.4	4.34057	4.317	3.56456	3.631	4.39011	4.256
189.5	4.40688	4.317	3.61448	3.631	4.33513	4.256
189.6	4.40688	4.317	3.5778	3.631	4.33227	4.256
189.7	4.46182	4.317	3.58827	3.631	4.34039	4.256
189.8	4.36916	4.317	3.502	3.466	4.27727	4.256
189.9	4.38801	4.317	3.5516	3.466	4.29021	4.256
190	4.42797	4.317	3.54112	3.466	4.35091	4.256
190.1	4.34057	4.317	3.55932	3.631	4.31935	4.256
190.2	4.29315	4.317	3.604	3.631	4.31935	4.256
190.3	4.40909	4.317	3.51247	3.466	4.24047	4.256
190.4	4.34584	4.317	3.60924	3.631	4.29305	4.256
190.5	4.36165	4.317	3.55684	3.631	4.28779	4.256
190.6	4.39328	4.317	3.56732	3.631	4.27445	4.256
190.7	4.33305	4.317	3.51739	3.466	4.26958	4.256
190.8	4.33004	4.317	3.52818	3.466	4.23766	4.256
190.9	4.39855	4.317	3.53065	3.466	4.26958	4.256
191	4.36996	4.317	3.49643	3.466	4.20613	4.256
191.1	4.30896	4.317	3.5436	3.466	4.2247	4.256
191.2	4.33305	4.317	3.49922	3.466	4.28779	4.256
191.3	4.36692	4.317	3.4706	3.466	4.2275	4.256
191.4	4.31423	4.317	3.49677	3.466	4.30115	4.256
191.5	4.32477	4.317	3.4235	3.466	4.23766	4.256
191.6	4.3195	4.317	3.50691	3.466	4.17184	4.256
191.7	4.29088	4.317	3.46256	3.466	4.09332	4.256
191.8	4.44908	4.317	3.51493	3.466	4.20613	4.256
191.9	4.37746	4.317	3.44162	3.466	4.16439	4.256
192	4.29615	4.317	3.42068	3.466	4.15111	4.256
192.1	4.37219	4.317	3.47024	3.466	4.12209	4.256
192.2	4.4438	4.317	3.53065	3.466	4.19316	4.256
192.3	4.47236	4.317	3.48874	3.466	4.10908	4.256
192.4	4.41436	4.317	3.41544	3.466	4.18264	4.256
192.5	4.43545	4.317	3.4678	3.466	4.13009	4.256
192.6	4.4649	4.317	3.44162	3.466	4.17213	4.256
192.7	4.41436	4.317	3.4678	3.466	4.18264	4.256
192.8	4.37219	4.317	3.48595	3.466	4.18264	4.256
192.9	4.38801	4.317	3.54112	3.466	4.16688	4.256
193	4.38496	4.317	3.49398	3.466	4.17986	4.256
193.1	4.32477	4.317	3.53341	3.466	4.11958	4.256
193.2	4.30669	4.317	3.50969	3.466	4.22995	4.256
193.3	4.35941	4.317	3.44443	3.466	4.11159	4.256
193.4	4.31197	4.317	3.53588	3.466	4.1406	4.256
193.5	4.33755	4.317	3.4388	3.466	4.11958	4.256
193.6	4.39633	4.317	3.41544	3.466	4.23521	4.256
193.7	4.36692	4.317	3.56456	3.631	4.1431	4.256
193.8	4.33305	4.317	3.48595	3.466	4.1879	4.256
193.9	4.28034	4.317	3.44162	3.466	4.16411	4.256
194	4.37219	4.317	3.44685	3.466	4.27727	4.256
194.1	4.24575	4.317	3.38927	3.466	4.16688	4.256
194.2	4.27735	4.317	3.42833	3.466	4.21944	4.256
194.3	4.30669	4.317	3.42833	3.466	4.28779	4.256
194.4	4.1615	4.317	3.40738	3.466	4.28779	4.256
194.5	4.24575	4.317	3.50969	3.466	4.24854	4.256
194.6	4.29315	4.317	3.44685	3.466	4.28496	4.256
194.7	4.25399	4.317	3.4678	3.466	4.33753	4.256
194.8	4.19077	4.317	3.45976	3.466	4.33513	4.256
194.9	4.26453	4.317	3.39974	3.466	4.33799	4.256
195	4.30669	4.317	3.41262	3.466	4.30883	4.256
195.1	4.27436	4.317	3.35787	3.466	4.32747	4.256
195.2	4.18256	4.317	3.40497	3.466	4.35617	4.256
195.3	4.14863	4.317	3.33931	3.292	4.27727	4.256
195.4	4.23291	4.317	3.29508	3.292	4.35856	4.256
195.5	4.27208	4.317	3.38404	3.466	4.30883	4.256
195.6	4.29088	4.317	3.35264	3.292	4.30357	4.256
195.7	4.32251	4.317	3.36834	3.466	4.28253	4.256
195.8	4.22995	4.317	3.42591	3.466	4.37722	4.256
195.9	4.32251	4.317	3.45209	3.466	4.2797	4.256
196	4.35638	4.317	3.55684	3.631	4.29589	4.256
196.1	4.26682	4.317	3.54112	3.466	4.27202	4.256
196.2	4.21415	4.317	3.58827	3.631	4.33753	4.256
196.3	4.3195	4.317	3.54112	3.466	4.27202	4.256
196.4	4.21711	4.317	3.51493	3.466	4.25098	4.256
196.5	4.3195	4.317	3.52541	3.466	4.26393	4.256
196.6	4.21942	4.317	3.56456	3.631	4.32461	4.256
196.7	4.24872	4.317	3.48874	3.466	4.29589	4.256
196.8	4.23291	4.317	3.56208	3.631	4.29305	4.256
196.9	4.27208	4.317	3.50969	3.466	4.25098	4.256
197	4.26453	4.317	3.47827	3.466	4.20892	4.256
197.1	4.24872	4.317	3.42309	3.466	4.29831	4.256
197.2	4.12992	3.976	3.465	3.466	4.27727	4.256
197.3	4.1615	4.317	3.502	3.466	4.2275	4.256
197.4	4.06438	3.976	3.45209	3.466	4.25342	4.256
197.5	4.08018	3.976	3.36549	3.466	4.17986	4.256
197.6	4.22468	4.317	3.48595	3.466	4.20367	4.256
197.7	4.20362	4.317	3.38927	3.466	4.18264	4.256
197.8	4.33004	4.317	3.53341	3.466	4.15913	4.256
197.9	4.33004	4.317	3.49922	3.466	4.17213	4.256
198	4.34887	4.317	3.52263	3.466	4.24291	4.256
198.1	4.35941	4.317	3.53588	3.466	4.21698	4.256
198.2	4.41963	4.317	3.56732	3.631	4.24328	4.256
198.3	4.39633	4.317	3.53588	3.466	4.29063	4.256
198.4	4.37523	4.317	3.51493	3.466	4.26676	4.256
198.5	4.41743	4.317	3.53341	3.466	4.28537	4.256
198.6	4.47764	4.317	3.58827	3.631	4.21418	4.256
198.7	4.46182	4.317	3.50969	3.466	4.24572	4.256
198.8	4.464	4.317	3.6302	3.631	4.24854	4.256
198.9	4.4016	4.317	3.59351	3.631	4.21172	4.256
199	4.45435	4.317	3.5251	3.466	4.20892	4.256
199.1	4.4649	4.317	3.53312	3.466	4.27727	4.256
199.2	4.39855	4.317	3.51493	3.466	4.26676	4.256
199.3	4.55148	4.631	3.50969	3.466	4.31168	4.256
199.4	4.49346	4.631	3.57007	3.631	4.23521	4.256
199.5	4.4438	4.317	3.48351	3.466	4.29063	4.256
199.6	4.5251	4.631	3.54884	3.466	4.26919	4.256
199.7	4.5251	4.631	3.57256	3.631	4.36431	4.256
199.8	4.47236	4.317	3.52017	3.466	4.36143	4.256
[truncated: 3,002 more rows]
