# Supplementary material for: The invasion pore induced by Toxoplasma gondii
Source: EMBO Rep. 2025 Sep 19;26(20):5009–26. doi: 10.1038/s44319-025-00565-8 (PMC12549902; doi:10.1038/s44319-025-00565-8)
Supplement: Supplementary file 6 — Source data Fig. 5 [file 44319_2025_565_MOESM6_ESM.zip › Figure 5/Figure 5c/Figure 5c.xlsx]

## Sheet: Distributions
Delta G (nS)	WT	KD-RON2
0.060173	7.88444e-41	0.00260415
0.074419	1.14674e-21	0.0409366
0.088665	7.37736e-11	0.0688061
0.102911	0.000261944	0.0200417
0.117157	0.0668816	0.11259
0.131403	0.360308	0.5347
0.145649	0.236891	1.55192
0.159895	0.261686	3.23422
0.174141	0.201163	4.53493
0.188387	0.438821	4.86201
0.202633	1.44202	4.4845
0.216879	3.00568	3.63039
0.231125	5.27574	2.71861
0.245371	7.30218	2.20058
0.259617	7.56424	2.10004
0.273863	6.6295	2.17859
0.288109	4.91683	2.28172
0.302355	3.08488	2.3932
0.316601	2.03267	2.51484
0.330847	1.71511	2.59578
0.345093	1.64627	2.57321
0.359339	1.59184	2.43119
0.373585	1.58133	2.20732
0.387831	1.5974	1.95499
0.402077	1.52909	1.71014
0.416323	1.31543	1.48554
0.430569	1.07089	1.28254
0.444815	0.973684	1.10219
0.459061	1.02091	0.947962
0.473307	1.04424	0.824612
0.487553	0.945345	0.733893
0.501799	0.785727	0.673669
0.516045	0.671277	0.638433
0.530291	0.639609	0.621604
0.544537	0.655825	0.616312
0.558783	0.668586	0.616842
0.573029	0.652638	0.618641
0.587275	0.614441	0.618008
0.601521	0.572533	0.611641
0.615767	0.536705	0.597152
0.630013	0.503384	0.57302
0.644259	0.46512	0.5392
0.658505	0.421001	0.496956
0.672751	0.37735	0.448678
0.686997	0.341083	0.397383
0.701243	0.313723	0.346229
0.715489	0.291412	0.297805
0.729735	0.269039	0.254019
0.743981	0.243819	0.215945
0.758227	0.215868	0.183891
0.772473	0.187066	0.157576
0.786719	0.159695	0.136335
0.800965	0.13545	0.119358
0.815211	0.115278	0.105791
0.829457	0.0990878	0.0948388
0.843703	0.0864162	0.0858893
0.857949	0.0767882	0.0784053
0.872195	0.070273	0.0719995
0.886441	0.0673936	0.0663837
0.900687	0.0687354	0.0613735
0.914933	0.0741088	0.0568073
0.929179	0.0822688	0.052567
0.943425	0.0909367	0.0485994
0.957671	0.0974732	0.0447872
0.971917	0.0996354	0.0411649
0.986163	0.0963393	0.0376624
1.00041	0.0878375	0.0342632
1.01466	0.0755222	0.0309575
1.0289	0.0613736	0.0277629
1.04315	0.0473303	0.0246829
1.05739	0.0348841	0.0217591
1.07164	0.0248772	0.0189981
1.08588	0.0175834	0.0164272
1.10013	0.0128123	0.0140615
1.11438	0.0101407	0.0119129
1.12862	0.00904709	0.00998889
1.14287	0.00900974	0.00828759
1.15711	0.00955156	0.00680687
1.17136	0.0102722	0.00553079
1.18561	0.0108631	0.00445152
1.19985	0.0111183	0.00354472
1.2141	0.0109159	0.00279616
1.22835	0.0103045	0.00218586
1.24259	0.00931338	0.00169259
1.25684	0.00807179	0.00129881
1.27108	0.00671287	0.000987775
1.28533	0.00536379	0.000741934
1.29957	0.00412296	0.000553923
1.31382	0.00305209	0.00041107
1.32807	0.00217932	0.000302603
1.34231	0.00150242	0.000221021
1.35656	0.00100116	0.000160216
1.37081	0.000645567	0.000113438
1.38505	0.00040324	8.1179e-05
1.3993	0.000244238	5.76877e-05
1.41354	0.000143588	4.07173e-05
1.42779	8.20143e-05	2.80907e-05
1.44203	4.55535e-05	1.95926e-05
1.45628	2.46261e-05	1.35812e-05
1.47053	1.29682e-05	8.373e-06
