# Supplementary material for: The invasion pore induced by Toxoplasma gondii
Source: EMBO Rep. 2025 Sep 19;26(20):5009–26. doi: 10.1038/s44319-025-00565-8 (PMC12549902; doi:10.1038/s44319-025-00565-8)
Supplement: Supplementary file 6 — Source data Fig. 5 [file 44319_2025_565_MOESM6_ESM.zip › Figure 5/Figure 5d/Figure 5d.xlsx]

## Sheet: Distributions Peak Norm
Delta G (nS)	WT	KD-RON2
0.01	0	6.15205e-91
0.02	2.3213e-247	1.21233e-40
0.03	6.26713e-151	4.78869e-21
0.04	3.70417e-97	1.53658e-11
0.05	8.02009e-64	2.22591e-06
0.06	5.14096e-42	0.00050583
0.07	2.18037e-27	0.00492364
0.08	1.54051e-17	0.0132438
0.09	5.02214e-11	0.0133106
0.1	5.05326e-06	0.00516424
0.11	0.00110279	0.00737444
0.12	0.0152818	0.034058
0.13	0.0451861	0.0976309
0.14	0.0392635	0.216562
0.15	0.0316416	0.417798
0.16	0.0344092	0.66951
0.17	0.0274414	0.877981
0.18	0.0306042	0.98495
0.19	0.0672821	1
0.2	0.158715	0.947952
0.21	0.28681	0.842085
0.22	0.4535	0.704371
0.23	0.669013	0.573262
0.24	0.881297	0.482139
0.25	1	0.439716
0.26	0.994045	0.433222
0.27	0.916159	0.443703
0.28	0.787154	0.458373
0.29	0.612683	0.473382
0.3	0.440656	0.489467
0.31	0.316765	0.507145
0.32	0.251137	0.523847
0.33	0.226813	0.534776
0.34	0.219374	0.535226
0.35	0.214139	0.523085
0.36	0.209352	0.499477
0.37	0.207824	0.467735
0.38	0.209458	0.431894
0.39	0.21006	0.39523
0.4	0.203863	0.359767
0.41	0.187652	0.326325
0.42	0.164201	0.295102
0.43	0.142025	0.266057
0.44	0.129683	0.239295
0.45	0.129256	0.215031
0.46	0.134972	0.193599
0.47	0.138119	0.175347
0.48	0.133275	0.160423
0.49	0.120997	0.148779
0.5	0.106014	0.140171
0.51	0.0934591	0.134171
0.52	0.086213	0.130368
0.53	0.0842125	0.128223
0.54	0.085434	0.127252
0.55	0.087335	0.127042
0.56	0.08801	0.127232
0.57	0.086692	0.127506
0.58	0.0836798	0.127614
0.59	0.0798151	0.127291
0.6	0.0759404	0.126337
0.61	0.0724822	0.124574
0.62	0.0693757	0.121876
0.63	0.0662828	0.118167
0.64	0.0628466	0.113471
0.65	0.0589592	0.107863
0.66	0.054807	0.101481
0.67	0.0507391	0.0945119
0.68	0.0471012	0.0871705
0.69	0.0440605	0.079699
0.7	0.0415837	0.0723002
0.71	0.0394675	0.0651613
0.72	0.0374619	0.0584338
0.73	0.0353655	0.0522237
0.74	0.0330739	0.0465993
0.75	0.0305794	0.041587
0.76	0.0279507	0.0371823
0.77	0.0252826	0.0333559
0.78	0.0226847	0.0300572
0.79	0.0202489	0.0272333
0.8	0.0180354	0.0248255
0.81	0.0160865	0.022767
0.82	0.0144063	0.021004
0.83	0.012975	0.0194796
0.84	0.0117718	0.0181587
0.85	0.0107696	0.0169972
0.86	0.00996046	0.0159656
0.87	0.00935557	0.0150384
0.88	0.00898125	0.0141939
0.89	0.00886486	0.0134208
0.9	0.00902869	0.0127032
0.91	0.00946012	0.0120312
0.92	0.010111	0.0113972
0.93	0.0108993	0.0107912
0.94	0.011712	0.0102143
0.95	0.012426	0.0096579
0.96	0.0129259	0.00910901
0.97	0.0131202	0.00858727
0.98	0.0129626	0.00807622
0.99	0.0124451	0.00757561
1	0.0116055	0.00708521
1.01	0.0105131	0.00660379
1.02	0.00925854	0.00613377
1.03	0.00793473	0.00567514
1.04	0.00662793	0.00522711
1.05	0.00540836	0.00479585
1.06	0.00432608	0.00438013
1.07	0.00340878	0.00398111
1.08	0.00266926	0.00360147
1.09	0.00210162	0.00324205
1.1	0.00169136	0.00290389
1.11	0.00141787	0.00258784
1.12	0.00125749	0.0022944
1.13	0.00118573	0.00202387
1.14	0.00117924	0.00177585
1.15	0.00121602	0.00155063
1.16	0.00127643	0.0013471
1.17	0.00134363	0.00116378
1.18	0.00140376	0.00100102
1.19	0.00144627	0.000856767
1.2	0.00146397	0.000729205
1.21	0.00145301	0.000617826
1.22	0.00141078	0.000521285
1.23	0.00134391	0.000437762
1.24	0.0012529	0.000365889
1.25	0.00114429	0.000304465
1.26	0.00102376	0.000252224
1.27	0.000897607	0.000208035
1.28	0.000771602	0.000170854
1.29	0.000650592	0.000139233
1.3	0.000538297	0.000113225
1.31	0.000437164	9.18998e-05
1.32	0.000348764	7.42919e-05
1.33	0.000273376	5.98223e-05
1.34	0.000210623	4.79865e-05
1.35	0.000159567	3.83484e-05
1.36	0.000118916	3.0534e-05
1.37	8.72079e-05	2.38332e-05
1.38	6.29584e-05	1.88637e-05
1.39	4.47596e-05	1.48782e-05
1.4	3.13476e-05	1.16948e-05
1.41	2.16348e-05	9.16189e-06
1.42	1.4719e-05	7.03478e-06
1.43	9.87453e-06	5.47979e-06
1.44	6.53436e-06	4.25516e-06
1.45	4.26649e-06	3.29412e-06
1.46	2.74945e-06	2.26831e-06
1.47	1.74927e-06	1.75047e-06
1.48	1.09906e-06	1.34691e-06
1.49	6.82122e-07	1.03343e-06
1.5	4.18305e-07	7.90713e-07
